# Supplementary material for: Overcoming the design, build, test bottleneck for synthesis of nonrepetitive protein-RNA cassettes
Source: Nat Commun. 2021 Mar 11;12:1576. doi: 10.1038/s41467-021-21578-6 (PMC7952577; doi:10.1038/s41467-021-21578-6)
Supplement: Supplementary file 2 — Supplementary Data 1 [file 41467_2021_21578_MOESM2_ESM.xlsx]

## Sheet: All
1	ms2_pre_SingleSig_0001_d1_1	acatgcggctgacccatgt	TGGTGCAATA	210	TCACCCGTGAGATCGTGCCACCTAggatccATGGTGCAATActaacctttacaattgtgagcgctcacaattatgatagattcaattggaTTAATTAAAGAGGAGAAAGGTACCCatgCacatgcggctgacccatgtTgtgagcaagggcgaggaggataacatggccatcatcaaggagttcatgcgcttcaagGTGCACatggaggg	201
2	ms2_pre_SingleSig_0001_d1_2	acatgcggctgacccatgt	ACATCTTCCT	210	TCACCCGTGAGATCGTGCCACCTAggatccAACATCTTCCTctaacctttacaattgtgagcgctcacaattatgatagattcaattggaTTAATTAAAGAGGAGAAAGGTACCCatgCacatgcggctgacccatgtTgtgagcaagggcgaggaggataacatggccatcatcaaggagttcatgcgcttcaagGTGCACatggaggg	201
3	ms2_pre_SingleSig_0001_d1_3	acatgcggctgacccatgt	GTCCGCGTTT	210	TCACCCGTGAGATCGTGCCACCTAggatccAGTCCGCGTTTctaacctttacaattgtgagcgctcacaattatgatagattcaattggaTTAATTAAAGAGGAGAAAGGTACCCatgCacatgcggctgacccatgtTgtgagcaagggcgaggaggataacatggccatcatcaaggagttcatgcgcttcaagGTGCACatggaggg	201
4	ms2_pre_SingleSig_0001_d1_4	acatgcggctgacccatgt	TCTGACGGCT	210	TCACCCGTGAGATCGTGCCACCTAggatccATCTGACGGCTctaacctttacaattgtgagcgctcacaattatgatagattcaattggaTTAATTAAAGAGGAGAAAGGTACCCatgCacatgcggctgacccatgtTgtgagcaagggcgaggaggataacatggccatcatcaaggagttcatgcgcttcaagGTGCACatggaggg	201
5	ms2_pre_SingleSig_0001_d1_5	acatgcggctgacccatgt	CGGCTCTCAA	210	TCACCCGTGAGATCGTGCCACCTAggatccACGGCTCTCAActaacctttacaattgtgagcgctcacaattatgatagattcaattggaTTAATTAAAGAGGAGAAAGGTACCCatgCacatgcggctgacccatgtTgtgagcaagggcgaggaggataacatggccatcatcaaggagttcatgcgcttcaagGTGCACatggaggg	201
6	ms2_pre_SingleSig_0002_d1_1	acatgcggctcacccatgt	AAGAAGTAGC	210	TCACCCGTGAGATCGTGCCACCTAggatccAAAGAAGTAGCctaacctttacaattgtgagcgctcacaattatgatagattcaattggaTTAATTAAAGAGGAGAAAGGTACCCatgCacatgcggctcacccatgtTgtgagcaagggcgaggaggataacatggccatcatcaaggagttcatgcgcttcaagGTGCACatggaggg	201
7	ms2_pre_SingleSig_0002_d1_2	acatgcggctcacccatgt	AGGCCAATGC	210	TCACCCGTGAGATCGTGCCACCTAggatccAAGGCCAATGCctaacctttacaattgtgagcgctcacaattatgatagattcaattggaTTAATTAAAGAGGAGAAAGGTACCCatgCacatgcggctcacccatgtTgtgagcaagggcgaggaggataacatggccatcatcaaggagttcatgcgcttcaagGTGCACatggaggg	201
8	ms2_pre_SingleSig_0002_d1_3	acatgcggctcacccatgt	CTCTCCAGTC	210	TCACCCGTGAGATCGTGCCACCTAggatccACTCTCCAGTCctaacctttacaattgtgagcgctcacaattatgatagattcaattggaTTAATTAAAGAGGAGAAAGGTACCCatgCacatgcggctcacccatgtTgtgagcaagggcgaggaggataacatggccatcatcaaggagttcatgcgcttcaagGTGCACatggaggg	201
9	ms2_pre_SingleSig_0002_d1_4	acatgcggctcacccatgt	CCAAGTAGCG	210	TCACCCGTGAGATCGTGCCACCTAggatccACCAAGTAGCGctaacctttacaattgtgagcgctcacaattatgatagattcaattggaTTAATTAAAGAGGAGAAAGGTACCCatgCacatgcggctcacccatgtTgtgagcaagggcgaggaggataacatggccatcatcaaggagttcatgcgcttcaagGTGCACatggaggg	201
10	ms2_pre_SingleSig_0002_d1_5	acatgcggctcacccatgt	CATTGAGGCC	210	TCACCCGTGAGATCGTGCCACCTAggatccACATTGAGGCCctaacctttacaattgtgagcgctcacaattatgatagattcaattggaTTAATTAAAGAGGAGAAAGGTACCCatgCacatgcggctcacccatgtTgtgagcaagggcgaggaggataacatggccatcatcaaggagttcatgcgcttcaagGTGCACatggaggg	201
11	ms2_pre_SingleSig_0003_d1_1	acatgcggcttacccatgt	GACAGCTGTG	210	TCACCCGTGAGATCGTGCCACCTAggatccAGACAGCTGTGctaacctttacaattgtgagcgctcacaattatgatagattcaattggaTTAATTAAAGAGGAGAAAGGTACCCatgCacatgcggcttacccatgtTgtgagcaagggcgaggaggataacatggccatcatcaaggagttcatgcgcttcaagGTGCACatggaggg	201
12	ms2_pre_SingleSig_0003_d1_2	acatgcggcttacccatgt	GCGGCTTTCT	210	TCACCCGTGAGATCGTGCCACCTAggatccAGCGGCTTTCTctaacctttacaattgtgagcgctcacaattatgatagattcaattggaTTAATTAAAGAGGAGAAAGGTACCCatgCacatgcggcttacccatgtTgtgagcaagggcgaggaggataacatggccatcatcaaggagttcatgcgcttcaagGTGCACatggaggg	201
13	ms2_pre_SingleSig_0003_d1_3	acatgcggcttacccatgt	CCTTTCGTCG	210	TCACCCGTGAGATCGTGCCACCTAggatccACCTTTCGTCGctaacctttacaattgtgagcgctcacaattatgatagattcaattggaTTAATTAAAGAGGAGAAAGGTACCCatgCacatgcggcttacccatgtTgtgagcaagggcgaggaggataacatggccatcatcaaggagttcatgcgcttcaagGTGCACatggaggg	201
14	ms2_pre_SingleSig_0003_d1_4	acatgcggcttacccatgt	AGCAACCCTC	210	TCACCCGTGAGATCGTGCCACCTAggatccAAGCAACCCTCctaacctttacaattgtgagcgctcacaattatgatagattcaattggaTTAATTAAAGAGGAGAAAGGTACCCatgCacatgcggcttacccatgtTgtgagcaagggcgaggaggataacatggccatcatcaaggagttcatgcgcttcaagGTGCACatggaggg	201
15	ms2_pre_SingleSig_0003_d1_5	acatgcggcttacccatgt	AAGGAGTTTC	210	TCACCCGTGAGATCGTGCCACCTAggatccAAAGGAGTTTCctaacctttacaattgtgagcgctcacaattatgatagattcaattggaTTAATTAAAGAGGAGAAAGGTACCCatgCacatgcggcttacccatgtTgtgagcaagggcgaggaggataacatggccatcatcaaggagttcatgcgcttcaagGTGCACatggaggg	201
16	ms2_pre_SingleSig_0004_d1_1	acatgcggctaacccatgt	GTTTGCTGAT	210	TCACCCGTGAGATCGTGCCACCTAggatccAGTTTGCTGATctaacctttacaattgtgagcgctcacaattatgatagattcaattggaTTAATTAAAGAGGAGAAAGGTACCCatgCacatgcggctaacccatgtTgtgagcaagggcgaggaggataacatggccatcatcaaggagttcatgcgcttcaagGTGCACatggaggg	201
17	ms2_pre_SingleSig_0004_d1_2	acatgcggctaacccatgt	TTGAGGTGAT	210	TCACCCGTGAGATCGTGCCACCTAggatccATTGAGGTGATctaacctttacaattgtgagcgctcacaattatgatagattcaattggaTTAATTAAAGAGGAGAAAGGTACCCatgCacatgcggctaacccatgtTgtgagcaagggcgaggaggataacatggccatcatcaaggagttcatgcgcttcaagGTGCACatggaggg	201
18	ms2_pre_SingleSig_0004_d1_3	acatgcggctaacccatgt	CAGAAACGGC	210	TCACCCGTGAGATCGTGCCACCTAggatccACAGAAACGGCctaacctttacaattgtgagcgctcacaattatgatagattcaattggaTTAATTAAAGAGGAGAAAGGTACCCatgCacatgcggctaacccatgtTgtgagcaagggcgaggaggataacatggccatcatcaaggagttcatgcgcttcaagGTGCACatggaggg	201
19	ms2_pre_SingleSig_0004_d1_4	acatgcggctaacccatgt	GTGAGAGGCA	210	TCACCCGTGAGATCGTGCCACCTAggatccAGTGAGAGGCActaacctttacaattgtgagcgctcacaattatgatagattcaattggaTTAATTAAAGAGGAGAAAGGTACCCatgCacatgcggctaacccatgtTgtgagcaagggcgaggaggataacatggccatcatcaaggagttcatgcgcttcaagGTGCACatggaggg	201
20	ms2_pre_SingleSig_0004_d1_5	acatgcggctaacccatgt	GGCCTTCCTT	210	TCACCCGTGAGATCGTGCCACCTAggatccAGGCCTTCCTTctaacctttacaattgtgagcgctcacaattatgatagattcaattggaTTAATTAAAGAGGAGAAAGGTACCCatgCacatgcggctaacccatgtTgtgagcaagggcgaggaggataacatggccatcatcaaggagttcatgcgcttcaagGTGCACatggaggg	201
21	ms2_pre_SingleSig_0005_d1_1	acatgcggatgacccatgt	ACGTAACAGT	210	TCACCCGTGAGATCGTGCCACCTAggatccAACGTAACAGTctaacctttacaattgtgagcgctcacaattatgatagattcaattggaTTAATTAAAGAGGAGAAAGGTACCCatgCacatgcggatgacccatgtTgtgagcaagggcgaggaggataacatggccatcatcaaggagttcatgcgcttcaagGTGCACatggaggg	201
22	ms2_pre_SingleSig_0005_d1_2	acatgcggatgacccatgt	ACGCAGCTTC	210	TCACCCGTGAGATCGTGCCACCTAggatccAACGCAGCTTCctaacctttacaattgtgagcgctcacaattatgatagattcaattggaTTAATTAAAGAGGAGAAAGGTACCCatgCacatgcggatgacccatgtTgtgagcaagggcgaggaggataacatggccatcatcaaggagttcatgcgcttcaagGTGCACatggaggg	201
23	ms2_pre_SingleSig_0005_d1_3	acatgcggatgacccatgt	ACAAAGTGGA	210	TCACCCGTGAGATCGTGCCACCTAggatccAACAAAGTGGActaacctttacaattgtgagcgctcacaattatgatagattcaattggaTTAATTAAAGAGGAGAAAGGTACCCatgCacatgcggatgacccatgtTgtgagcaagggcgaggaggataacatggccatcatcaaggagttcatgcgcttcaagGTGCACatggaggg	201
24	ms2_pre_SingleSig_0005_d1_4	acatgcggatgacccatgt	GAAGTCCACG	210	TCACCCGTGAGATCGTGCCACCTAggatccAGAAGTCCACGctaacctttacaattgtgagcgctcacaattatgatagattcaattggaTTAATTAAAGAGGAGAAAGGTACCCatgCacatgcggatgacccatgtTgtgagcaagggcgaggaggataacatggccatcatcaaggagttcatgcgcttcaagGTGCACatggaggg	201
25	ms2_pre_SingleSig_0005_d1_5	acatgcggatgacccatgt	GTCGTAATAC	210	TCACCCGTGAGATCGTGCCACCTAggatccAGTCGTAATACctaacctttacaattgtgagcgctcacaattatgatagattcaattggaTTAATTAAAGAGGAGAAAGGTACCCatgCacatgcggatgacccatgtTgtgagcaagggcgaggaggataacatggccatcatcaaggagttcatgcgcttcaagGTGCACatggaggg	201
26	ms2_pre_SingleSig_0006_d1_1	acatgcggatcacccatgt	CCGTATGGGA	210	TCACCCGTGAGATCGTGCCACCTAggatccACCGTATGGGActaacctttacaattgtgagcgctcacaattatgatagattcaattggaTTAATTAAAGAGGAGAAAGGTACCCatgCacatgcggatcacccatgtTgtgagcaagggcgaggaggataacatggccatcatcaaggagttcatgcgcttcaagGTGCACatggaggg	201
27	ms2_pre_SingleSig_0006_d1_2	acatgcggatcacccatgt	CACTACTTCT	210	TCACCCGTGAGATCGTGCCACCTAggatccACACTACTTCTctaacctttacaattgtgagcgctcacaattatgatagattcaattggaTTAATTAAAGAGGAGAAAGGTACCCatgCacatgcggatcacccatgtTgtgagcaagggcgaggaggataacatggccatcatcaaggagttcatgcgcttcaagGTGCACatggaggg	201
28	ms2_pre_SingleSig_0006_d1_3	acatgcggatcacccatgt	GTGGCTATAT	210	TCACCCGTGAGATCGTGCCACCTAggatccAGTGGCTATATctaacctttacaattgtgagcgctcacaattatgatagattcaattggaTTAATTAAAGAGGAGAAAGGTACCCatgCacatgcggatcacccatgtTgtgagcaagggcgaggaggataacatggccatcatcaaggagttcatgcgcttcaagGTGCACatggaggg	201
29	ms2_pre_SingleSig_0006_d1_4	acatgcggatcacccatgt	CCTGTGTCGA	210	TCACCCGTGAGATCGTGCCACCTAggatccACCTGTGTCGActaacctttacaattgtgagcgctcacaattatgatagattcaattggaTTAATTAAAGAGGAGAAAGGTACCCatgCacatgcggatcacccatgtTgtgagcaagggcgaggaggataacatggccatcatcaaggagttcatgcgcttcaagGTGCACatggaggg	201
30	ms2_pre_SingleSig_0006_d1_5	acatgcggatcacccatgt	GCTAAGCCAG	210	TCACCCGTGAGATCGTGCCACCTAggatccAGCTAAGCCAGctaacctttacaattgtgagcgctcacaattatgatagattcaattggaTTAATTAAAGAGGAGAAAGGTACCCatgCacatgcggatcacccatgtTgtgagcaagggcgaggaggataacatggccatcatcaaggagttcatgcgcttcaagGTGCACatggaggg	201
31	ms2_pre_SingleSig_0007_d1_1	acatgcggattacccatgt	ATTGGTCTGT	210	TCACCCGTGAGATCGTGCCACCTAggatccAATTGGTCTGTctaacctttacaattgtgagcgctcacaattatgatagattcaattggaTTAATTAAAGAGGAGAAAGGTACCCatgCacatgcggattacccatgtTgtgagcaagggcgaggaggataacatggccatcatcaaggagttcatgcgcttcaagGTGCACatggaggg	201
32	ms2_pre_SingleSig_0007_d1_2	acatgcggattacccatgt	AGGACCTCCT	210	TCACCCGTGAGATCGTGCCACCTAggatccAAGGACCTCCTctaacctttacaattgtgagcgctcacaattatgatagattcaattggaTTAATTAAAGAGGAGAAAGGTACCCatgCacatgcggattacccatgtTgtgagcaagggcgaggaggataacatggccatcatcaaggagttcatgcgcttcaagGTGCACatggaggg	201
33	ms2_pre_SingleSig_0007_d1_3	acatgcggattacccatgt	CCTGATCCAG	210	TCACCCGTGAGATCGTGCCACCTAggatccACCTGATCCAGctaacctttacaattgtgagcgctcacaattatgatagattcaattggaTTAATTAAAGAGGAGAAAGGTACCCatgCacatgcggattacccatgtTgtgagcaagggcgaggaggataacatggccatcatcaaggagttcatgcgcttcaagGTGCACatggaggg	201
34	ms2_pre_SingleSig_0007_d1_4	acatgcggattacccatgt	TGCGCGATAC	210	TCACCCGTGAGATCGTGCCACCTAggatccATGCGCGATACctaacctttacaattgtgagcgctcacaattatgatagattcaattggaTTAATTAAAGAGGAGAAAGGTACCCatgCacatgcggattacccatgtTgtgagcaagggcgaggaggataacatggccatcatcaaggagttcatgcgcttcaagGTGCACatggaggg	201
35	ms2_pre_SingleSig_0007_d1_5	acatgcggattacccatgt	AGTCTAGGGG	210	TCACCCGTGAGATCGTGCCACCTAggatccAAGTCTAGGGGctaacctttacaattgtgagcgctcacaattatgatagattcaattggaTTAATTAAAGAGGAGAAAGGTACCCatgCacatgcggattacccatgtTgtgagcaagggcgaggaggataacatggccatcatcaaggagttcatgcgcttcaagGTGCACatggaggg	201
36	ms2_pre_SingleSig_0008_d1_1	acatgcggataacccatgt	TTCGATGTTG	210	TCACCCGTGAGATCGTGCCACCTAggatccATTCGATGTTGctaacctttacaattgtgagcgctcacaattatgatagattcaattggaTTAATTAAAGAGGAGAAAGGTACCCatgCacatgcggataacccatgtTgtgagcaagggcgaggaggataacatggccatcatcaaggagttcatgcgcttcaagGTGCACatggaggg	201
37	ms2_pre_SingleSig_0008_d1_2	acatgcggataacccatgt	GTGGCTTACC	210	TCACCCGTGAGATCGTGCCACCTAggatccAGTGGCTTACCctaacctttacaattgtgagcgctcacaattatgatagattcaattggaTTAATTAAAGAGGAGAAAGGTACCCatgCacatgcggataacccatgtTgtgagcaagggcgaggaggataacatggccatcatcaaggagttcatgcgcttcaagGTGCACatggaggg	201
38	ms2_pre_SingleSig_0008_d1_3	acatgcggataacccatgt	GGGAAGTCCT	210	TCACCCGTGAGATCGTGCCACCTAggatccAGGGAAGTCCTctaacctttacaattgtgagcgctcacaattatgatagattcaattggaTTAATTAAAGAGGAGAAAGGTACCCatgCacatgcggataacccatgtTgtgagcaagggcgaggaggataacatggccatcatcaaggagttcatgcgcttcaagGTGCACatggaggg	201
39	ms2_pre_SingleSig_0008_d1_4	acatgcggataacccatgt	GTGAGCAGTC	210	TCACCCGTGAGATCGTGCCACCTAggatccAGTGAGCAGTCctaacctttacaattgtgagcgctcacaattatgatagattcaattggaTTAATTAAAGAGGAGAAAGGTACCCatgCacatgcggataacccatgtTgtgagcaagggcgaggaggataacatggccatcatcaaggagttcatgcgcttcaagGTGCACatggaggg	201
40	ms2_pre_SingleSig_0008_d1_5	acatgcggataacccatgt	AGCCTAGTAA	210	TCACCCGTGAGATCGTGCCACCTAggatccAAGCCTAGTAActaacctttacaattgtgagcgctcacaattatgatagattcaattggaTTAATTAAAGAGGAGAAAGGTACCCatgCacatgcggataacccatgtTgtgagcaagggcgaggaggataacatggccatcatcaaggagttcatgcgcttcaagGTGCACatggaggg	201
41	ms2_pre_SingleSig_0009_d1_1	acatgcgggtgacccatgt	TGTCTAGCCC	210	TCACCCGTGAGATCGTGCCACCTAggatccATGTCTAGCCCctaacctttacaattgtgagcgctcacaattatgatagattcaattggaTTAATTAAAGAGGAGAAAGGTACCCatgCacatgcgggtgacccatgtTgtgagcaagggcgaggaggataacatggccatcatcaaggagttcatgcgcttcaagGTGCACatggaggg	201
42	ms2_pre_SingleSig_0009_d1_2	acatgcgggtgacccatgt	TAGTACAGTG	210	TCACCCGTGAGATCGTGCCACCTAggatccATAGTACAGTGctaacctttacaattgtgagcgctcacaattatgatagattcaattggaTTAATTAAAGAGGAGAAAGGTACCCatgCacatgcgggtgacccatgtTgtgagcaagggcgaggaggataacatggccatcatcaaggagttcatgcgcttcaagGTGCACatggaggg	201
43	ms2_pre_SingleSig_0009_d1_3	acatgcgggtgacccatgt	GTTTTGCGGG	210	TCACCCGTGAGATCGTGCCACCTAggatccAGTTTTGCGGGctaacctttacaattgtgagcgctcacaattatgatagattcaattggaTTAATTAAAGAGGAGAAAGGTACCCatgCacatgcgggtgacccatgtTgtgagcaagggcgaggaggataacatggccatcatcaaggagttcatgcgcttcaagGTGCACatggaggg	201
44	ms2_pre_SingleSig_0009_d1_4	acatgcgggtgacccatgt	ATGCAGCGCA	210	TCACCCGTGAGATCGTGCCACCTAggatccAATGCAGCGCActaacctttacaattgtgagcgctcacaattatgatagattcaattggaTTAATTAAAGAGGAGAAAGGTACCCatgCacatgcgggtgacccatgtTgtgagcaagggcgaggaggataacatggccatcatcaaggagttcatgcgcttcaagGTGCACatggaggg	201
45	ms2_pre_SingleSig_0009_d1_5	acatgcgggtgacccatgt	AATGGGAACA	210	TCACCCGTGAGATCGTGCCACCTAggatccAAATGGGAACActaacctttacaattgtgagcgctcacaattatgatagattcaattggaTTAATTAAAGAGGAGAAAGGTACCCatgCacatgcgggtgacccatgtTgtgagcaagggcgaggaggataacatggccatcatcaaggagttcatgcgcttcaagGTGCACatggaggg	201
46	ms2_pre_SingleSig_0010_d1_1	acatgcgggtcacccatgt	AACTTAGACG	210	TCACCCGTGAGATCGTGCCACCTAggatccAAACTTAGACGctaacctttacaattgtgagcgctcacaattatgatagattcaattggaTTAATTAAAGAGGAGAAAGGTACCCatgCacatgcgggtcacccatgtTgtgagcaagggcgaggaggataacatggccatcatcaaggagttcatgcgcttcaagGTGCACatggaggg	201
47	ms2_pre_SingleSig_0010_d1_2	acatgcgggtcacccatgt	TTTCCAGAAC	210	TCACCCGTGAGATCGTGCCACCTAggatccATTTCCAGAACctaacctttacaattgtgagcgctcacaattatgatagattcaattggaTTAATTAAAGAGGAGAAAGGTACCCatgCacatgcgggtcacccatgtTgtgagcaagggcgaggaggataacatggccatcatcaaggagttcatgcgcttcaagGTGCACatggaggg	201
48	ms2_pre_SingleSig_0010_d1_3	acatgcgggtcacccatgt	CCCGCATTTG	210	TCACCCGTGAGATCGTGCCACCTAggatccACCCGCATTTGctaacctttacaattgtgagcgctcacaattatgatagattcaattggaTTAATTAAAGAGGAGAAAGGTACCCatgCacatgcgggtcacccatgtTgtgagcaagggcgaggaggataacatggccatcatcaaggagttcatgcgcttcaagGTGCACatggaggg	201
49	ms2_pre_SingleSig_0010_d1_4	acatgcgggtcacccatgt	AGCCATTCCG	210	TCACCCGTGAGATCGTGCCACCTAggatccAAGCCATTCCGctaacctttacaattgtgagcgctcacaattatgatagattcaattggaTTAATTAAAGAGGAGAAAGGTACCCatgCacatgcgggtcacccatgtTgtgagcaagggcgaggaggataacatggccatcatcaaggagttcatgcgcttcaagGTGCACatggaggg	201
50	ms2_pre_SingleSig_0010_d1_5	acatgcgggtcacccatgt	GTCTGTTACA	210	TCACCCGTGAGATCGTGCCACCTAggatccAGTCTGTTACActaacctttacaattgtgagcgctcacaattatgatagattcaattggaTTAATTAAAGAGGAGAAAGGTACCCatgCacatgcgggtcacccatgtTgtgagcaagggcgaggaggataacatggccatcatcaaggagttcatgcgcttcaagGTGCACatggaggg	201
51	ms2_pre_SingleSig_0011_d1_1	acatgcgggttacccatgt	AAGCTCTCGC	210	TCACCCGTGAGATCGTGCCACCTAggatccAAAGCTCTCGCctaacctttacaattgtgagcgctcacaattatgatagattcaattggaTTAATTAAAGAGGAGAAAGGTACCCatgCacatgcgggttacccatgtTgtgagcaagggcgaggaggataacatggccatcatcaaggagttcatgcgcttcaagGTGCACatggaggg	201
52	ms2_pre_SingleSig_0011_d1_2	acatgcgggttacccatgt	ATGGATAACC	210	TCACCCGTGAGATCGTGCCACCTAggatccAATGGATAACCctaacctttacaattgtgagcgctcacaattatgatagattcaattggaTTAATTAAAGAGGAGAAAGGTACCCatgCacatgcgggttacccatgtTgtgagcaagggcgaggaggataacatggccatcatcaaggagttcatgcgcttcaagGTGCACatggaggg	201
53	ms2_pre_SingleSig_0011_d1_3	acatgcgggttacccatgt	CTGATATTCC	210	TCACCCGTGAGATCGTGCCACCTAggatccACTGATATTCCctaacctttacaattgtgagcgctcacaattatgatagattcaattggaTTAATTAAAGAGGAGAAAGGTACCCatgCacatgcgggttacccatgtTgtgagcaagggcgaggaggataacatggccatcatcaaggagttcatgcgcttcaagGTGCACatggaggg	201
54	ms2_pre_SingleSig_0011_d1_4	acatgcgggttacccatgt	TTACTACGAC	210	TCACCCGTGAGATCGTGCCACCTAggatccATTACTACGACctaacctttacaattgtgagcgctcacaattatgatagattcaattggaTTAATTAAAGAGGAGAAAGGTACCCatgCacatgcgggttacccatgtTgtgagcaagggcgaggaggataacatggccatcatcaaggagttcatgcgcttcaagGTGCACatggaggg	201
55	ms2_pre_SingleSig_0011_d1_5	acatgcgggttacccatgt	GCTTTGCTCC	210	TCACCCGTGAGATCGTGCCACCTAggatccAGCTTTGCTCCctaacctttacaattgtgagcgctcacaattatgatagattcaattggaTTAATTAAAGAGGAGAAAGGTACCCatgCacatgcgggttacccatgtTgtgagcaagggcgaggaggataacatggccatcatcaaggagttcatgcgcttcaagGTGCACatggaggg	201
56	ms2_pre_SingleSig_0012_d1_1	acatgcgggtaacccatgt	GCAGTGGAAG	210	TCACCCGTGAGATCGTGCCACCTAggatccAGCAGTGGAAGctaacctttacaattgtgagcgctcacaattatgatagattcaattggaTTAATTAAAGAGGAGAAAGGTACCCatgCacatgcgggtaacccatgtTgtgagcaagggcgaggaggataacatggccatcatcaaggagttcatgcgcttcaagGTGCACatggaggg	201
57	ms2_pre_SingleSig_0012_d1_2	acatgcgggtaacccatgt	TACATGTAGG	210	TCACCCGTGAGATCGTGCCACCTAggatccATACATGTAGGctaacctttacaattgtgagcgctcacaattatgatagattcaattggaTTAATTAAAGAGGAGAAAGGTACCCatgCacatgcgggtaacccatgtTgtgagcaagggcgaggaggataacatggccatcatcaaggagttcatgcgcttcaagGTGCACatggaggg	201
58	ms2_pre_SingleSig_0012_d1_3	acatgcgggtaacccatgt	TCAGAATACG	210	TCACCCGTGAGATCGTGCCACCTAggatccATCAGAATACGctaacctttacaattgtgagcgctcacaattatgatagattcaattggaTTAATTAAAGAGGAGAAAGGTACCCatgCacatgcgggtaacccatgtTgtgagcaagggcgaggaggataacatggccatcatcaaggagttcatgcgcttcaagGTGCACatggaggg	201
59	ms2_pre_SingleSig_0012_d1_4	acatgcgggtaacccatgt	GACAGTTTAG	210	TCACCCGTGAGATCGTGCCACCTAggatccAGACAGTTTAGctaacctttacaattgtgagcgctcacaattatgatagattcaattggaTTAATTAAAGAGGAGAAAGGTACCCatgCacatgcgggtaacccatgtTgtgagcaagggcgaggaggataacatggccatcatcaaggagttcatgcgcttcaagGTGCACatggaggg	201
60	ms2_pre_SingleSig_0012_d1_5	acatgcgggtaacccatgt	TTAGCCGATT	210	TCACCCGTGAGATCGTGCCACCTAggatccATTAGCCGATTctaacctttacaattgtgagcgctcacaattatgatagattcaattggaTTAATTAAAGAGGAGAAAGGTACCCatgCacatgcgggtaacccatgtTgtgagcaagggcgaggaggataacatggccatcatcaaggagttcatgcgcttcaagGTGCACatggaggg	201
61	ms2_pre_SingleSig_0013_d1_1	acatgcggttgacccatgt	TGAGGTAAGA	210	TCACCCGTGAGATCGTGCCACCTAggatccATGAGGTAAGActaacctttacaattgtgagcgctcacaattatgatagattcaattggaTTAATTAAAGAGGAGAAAGGTACCCatgCacatgcggttgacccatgtTgtgagcaagggcgaggaggataacatggccatcatcaaggagttcatgcgcttcaagGTGCACatggaggg	201
62	ms2_pre_SingleSig_0013_d1_2	acatgcggttgacccatgt	TCCAATGTAC	210	TCACCCGTGAGATCGTGCCACCTAggatccATCCAATGTACctaacctttacaattgtgagcgctcacaattatgatagattcaattggaTTAATTAAAGAGGAGAAAGGTACCCatgCacatgcggttgacccatgtTgtgagcaagggcgaggaggataacatggccatcatcaaggagttcatgcgcttcaagGTGCACatggaggg	201
63	ms2_pre_SingleSig_0013_d1_3	acatgcggttgacccatgt	TCGTGGAAAT	210	TCACCCGTGAGATCGTGCCACCTAggatccATCGTGGAAATctaacctttacaattgtgagcgctcacaattatgatagattcaattggaTTAATTAAAGAGGAGAAAGGTACCCatgCacatgcggttgacccatgtTgtgagcaagggcgaggaggataacatggccatcatcaaggagttcatgcgcttcaagGTGCACatggaggg	201
64	ms2_pre_SingleSig_0013_d1_4	acatgcggttgacccatgt	TCGCAACGGA	210	TCACCCGTGAGATCGTGCCACCTAggatccATCGCAACGGActaacctttacaattgtgagcgctcacaattatgatagattcaattggaTTAATTAAAGAGGAGAAAGGTACCCatgCacatgcggttgacccatgtTgtgagcaagggcgaggaggataacatggccatcatcaaggagttcatgcgcttcaagGTGCACatggaggg	201
65	ms2_pre_SingleSig_0013_d1_5	acatgcggttgacccatgt	TCCGGATGAG	210	TCACCCGTGAGATCGTGCCACCTAggatccATCCGGATGAGctaacctttacaattgtgagcgctcacaattatgatagattcaattggaTTAATTAAAGAGGAGAAAGGTACCCatgCacatgcggttgacccatgtTgtgagcaagggcgaggaggataacatggccatcatcaaggagttcatgcgcttcaagGTGCACatggaggg	201
66	ms2_pre_SingleSig_0014_d1_1	acatgcggttcacccatgt	CACTGAGTAA	210	TCACCCGTGAGATCGTGCCACCTAggatccACACTGAGTAActaacctttacaattgtgagcgctcacaattatgatagattcaattggaTTAATTAAAGAGGAGAAAGGTACCCatgCacatgcggttcacccatgtTgtgagcaagggcgaggaggataacatggccatcatcaaggagttcatgcgcttcaagGTGCACatggaggg	201
67	ms2_pre_SingleSig_0014_d1_2	acatgcggttcacccatgt	CATATGGCGC	210	TCACCCGTGAGATCGTGCCACCTAggatccACATATGGCGCctaacctttacaattgtgagcgctcacaattatgatagattcaattggaTTAATTAAAGAGGAGAAAGGTACCCatgCacatgcggttcacccatgtTgtgagcaagggcgaggaggataacatggccatcatcaaggagttcatgcgcttcaagGTGCACatggaggg	201
68	ms2_pre_SingleSig_0014_d1_3	acatgcggttcacccatgt	CCCAGAGTGA	210	TCACCCGTGAGATCGTGCCACCTAggatccACCCAGAGTGActaacctttacaattgtgagcgctcacaattatgatagattcaattggaTTAATTAAAGAGGAGAAAGGTACCCatgCacatgcggttcacccatgtTgtgagcaagggcgaggaggataacatggccatcatcaaggagttcatgcgcttcaagGTGCACatggaggg	201
69	ms2_pre_SingleSig_0014_d1_4	acatgcggttcacccatgt	AAGTCGCCGT	210	TCACCCGTGAGATCGTGCCACCTAggatccAAAGTCGCCGTctaacctttacaattgtgagcgctcacaattatgatagattcaattggaTTAATTAAAGAGGAGAAAGGTACCCatgCacatgcggttcacccatgtTgtgagcaagggcgaggaggataacatggccatcatcaaggagttcatgcgcttcaagGTGCACatggaggg	201
70	ms2_pre_SingleSig_0014_d1_5	acatgcggttcacccatgt	TGTACATTCG	210	TCACCCGTGAGATCGTGCCACCTAggatccATGTACATTCGctaacctttacaattgtgagcgctcacaattatgatagattcaattggaTTAATTAAAGAGGAGAAAGGTACCCatgCacatgcggttcacccatgtTgtgagcaagggcgaggaggataacatggccatcatcaaggagttcatgcgcttcaagGTGCACatggaggg	201
71	ms2_pre_SingleSig_0015_d1_1	acatgcggtttacccatgt	CTATAGCTAC	210	TCACCCGTGAGATCGTGCCACCTAggatccACTATAGCTACctaacctttacaattgtgagcgctcacaattatgatagattcaattggaTTAATTAAAGAGGAGAAAGGTACCCatgCacatgcggtttacccatgtTgtgagcaagggcgaggaggataacatggccatcatcaaggagttcatgcgcttcaagGTGCACatggaggg	201
72	ms2_pre_SingleSig_0015_d1_2	acatgcggtttacccatgt	TATCTCACCT	210	TCACCCGTGAGATCGTGCCACCTAggatccATATCTCACCTctaacctttacaattgtgagcgctcacaattatgatagattcaattggaTTAATTAAAGAGGAGAAAGGTACCCatgCacatgcggtttacccatgtTgtgagcaagggcgaggaggataacatggccatcatcaaggagttcatgcgcttcaagGTGCACatggaggg	201
73	ms2_pre_SingleSig_0015_d1_3	acatgcggtttacccatgt	TATCATTCGG	210	TCACCCGTGAGATCGTGCCACCTAggatccATATCATTCGGctaacctttacaattgtgagcgctcacaattatgatagattcaattggaTTAATTAAAGAGGAGAAAGGTACCCatgCacatgcggtttacccatgtTgtgagcaagggcgaggaggataacatggccatcatcaaggagttcatgcgcttcaagGTGCACatggaggg	201
74	ms2_pre_SingleSig_0015_d1_4	acatgcggtttacccatgt	ATTCGCCTAA	210	TCACCCGTGAGATCGTGCCACCTAggatccAATTCGCCTAActaacctttacaattgtgagcgctcacaattatgatagattcaattggaTTAATTAAAGAGGAGAAAGGTACCCatgCacatgcggtttacccatgtTgtgagcaagggcgaggaggataacatggccatcatcaaggagttcatgcgcttcaagGTGCACatggaggg	201
75	ms2_pre_SingleSig_0015_d1_5	acatgcggtttacccatgt	CCTAGGGCAA	210	TCACCCGTGAGATCGTGCCACCTAggatccACCTAGGGCAActaacctttacaattgtgagcgctcacaattatgatagattcaattggaTTAATTAAAGAGGAGAAAGGTACCCatgCacatgcggtttacccatgtTgtgagcaagggcgaggaggataacatggccatcatcaaggagttcatgcgcttcaagGTGCACatggaggg	201
76	ms2_pre_SingleSig_0016_d1_1	acatgcggttaacccatgt	GATACAAGTC	210	TCACCCGTGAGATCGTGCCACCTAggatccAGATACAAGTCctaacctttacaattgtgagcgctcacaattatgatagattcaattggaTTAATTAAAGAGGAGAAAGGTACCCatgCacatgcggttaacccatgtTgtgagcaagggcgaggaggataacatggccatcatcaaggagttcatgcgcttcaagGTGCACatggaggg	201
77	ms2_pre_SingleSig_0016_d1_2	acatgcggttaacccatgt	GACAAGGGTG	210	TCACCCGTGAGATCGTGCCACCTAggatccAGACAAGGGTGctaacctttacaattgtgagcgctcacaattatgatagattcaattggaTTAATTAAAGAGGAGAAAGGTACCCatgCacatgcggttaacccatgtTgtgagcaagggcgaggaggataacatggccatcatcaaggagttcatgcgcttcaagGTGCACatggaggg	201
78	ms2_pre_SingleSig_0016_d1_3	acatgcggttaacccatgt	AGTATCTCCA	210	TCACCCGTGAGATCGTGCCACCTAggatccAAGTATCTCCActaacctttacaattgtgagcgctcacaattatgatagattcaattggaTTAATTAAAGAGGAGAAAGGTACCCatgCacatgcggttaacccatgtTgtgagcaagggcgaggaggataacatggccatcatcaaggagttcatgcgcttcaagGTGCACatggaggg	201
79	ms2_pre_SingleSig_0016_d1_4	acatgcggttaacccatgt	ATGCCGCCAA	210	TCACCCGTGAGATCGTGCCACCTAggatccAATGCCGCCAActaacctttacaattgtgagcgctcacaattatgatagattcaattggaTTAATTAAAGAGGAGAAAGGTACCCatgCacatgcggttaacccatgtTgtgagcaagggcgaggaggataacatggccatcatcaaggagttcatgcgcttcaagGTGCACatggaggg	201
80	ms2_pre_SingleSig_0016_d1_5	acatgcggttaacccatgt	AGAGCTGCAC	210	TCACCCGTGAGATCGTGCCACCTAggatccAAGAGCTGCACctaacctttacaattgtgagcgctcacaattatgatagattcaattggaTTAATTAAAGAGGAGAAAGGTACCCatgCacatgcggttaacccatgtTgtgagcaagggcgaggaggataacatggccatcatcaaggagttcatgcgcttcaagGTGCACatggaggg	201
81	ms2_pre_SingleSig_0017_d1_1	acatgtggctgacccatgt	GCGATGGCTA	210	TCACCCGTGAGATCGTGCCACCTAggatccAGCGATGGCTActaacctttacaattgtgagcgctcacaattatgatagattcaattggaTTAATTAAAGAGGAGAAAGGTACCCatgCacatgtggctgacccatgtTgtgagcaagggcgaggaggataacatggccatcatcaaggagttcatgcgcttcaagGTGCACatggaggg	201
82	ms2_pre_SingleSig_0017_d1_2	acatgtggctgacccatgt	CCGCGCTATT	210	TCACCCGTGAGATCGTGCCACCTAggatccACCGCGCTATTctaacctttacaattgtgagcgctcacaattatgatagattcaattggaTTAATTAAAGAGGAGAAAGGTACCCatgCacatgtggctgacccatgtTgtgagcaagggcgaggaggataacatggccatcatcaaggagttcatgcgcttcaagGTGCACatggaggg	201
83	ms2_pre_SingleSig_0017_d1_3	acatgtggctgacccatgt	ACTCGTACAT	210	TCACCCGTGAGATCGTGCCACCTAggatccAACTCGTACATctaacctttacaattgtgagcgctcacaattatgatagattcaattggaTTAATTAAAGAGGAGAAAGGTACCCatgCacatgtggctgacccatgtTgtgagcaagggcgaggaggataacatggccatcatcaaggagttcatgcgcttcaagGTGCACatggaggg	201
84	ms2_pre_SingleSig_0017_d1_4	acatgtggctgacccatgt	ATTCCATCAG	210	TCACCCGTGAGATCGTGCCACCTAggatccAATTCCATCAGctaacctttacaattgtgagcgctcacaattatgatagattcaattggaTTAATTAAAGAGGAGAAAGGTACCCatgCacatgtggctgacccatgtTgtgagcaagggcgaggaggataacatggccatcatcaaggagttcatgcgcttcaagGTGCACatggaggg	201
85	ms2_pre_SingleSig_0017_d1_5	acatgtggctgacccatgt	ACGGTATCTT	210	TCACCCGTGAGATCGTGCCACCTAggatccAACGGTATCTTctaacctttacaattgtgagcgctcacaattatgatagattcaattggaTTAATTAAAGAGGAGAAAGGTACCCatgCacatgtggctgacccatgtTgtgagcaagggcgaggaggataacatggccatcatcaaggagttcatgcgcttcaagGTGCACatggaggg	201
86	ms2_pre_SingleSig_0018_d1_1	acatgtggctcacccatgt	CCCCTTTACG	210	TCACCCGTGAGATCGTGCCACCTAggatccACCCCTTTACGctaacctttacaattgtgagcgctcacaattatgatagattcaattggaTTAATTAAAGAGGAGAAAGGTACCCatgCacatgtggctcacccatgtTgtgagcaagggcgaggaggataacatggccatcatcaaggagttcatgcgcttcaagGTGCACatggaggg	201
87	ms2_pre_SingleSig_0018_d1_2	acatgtggctcacccatgt	GAACAAGAGT	210	TCACCCGTGAGATCGTGCCACCTAggatccAGAACAAGAGTctaacctttacaattgtgagcgctcacaattatgatagattcaattggaTTAATTAAAGAGGAGAAAGGTACCCatgCacatgtggctcacccatgtTgtgagcaagggcgaggaggataacatggccatcatcaaggagttcatgcgcttcaagGTGCACatggaggg	201
88	ms2_pre_SingleSig_0018_d1_3	acatgtggctcacccatgt	CCCTTTCCGA	210	TCACCCGTGAGATCGTGCCACCTAggatccACCCTTTCCGActaacctttacaattgtgagcgctcacaattatgatagattcaattggaTTAATTAAAGAGGAGAAAGGTACCCatgCacatgtggctcacccatgtTgtgagcaagggcgaggaggataacatggccatcatcaaggagttcatgcgcttcaagGTGCACatggaggg	201
89	ms2_pre_SingleSig_0018_d1_4	acatgtggctcacccatgt	TAAACAAGCG	210	TCACCCGTGAGATCGTGCCACCTAggatccATAAACAAGCGctaacctttacaattgtgagcgctcacaattatgatagattcaattggaTTAATTAAAGAGGAGAAAGGTACCCatgCacatgtggctcacccatgtTgtgagcaagggcgaggaggataacatggccatcatcaaggagttcatgcgcttcaagGTGCACatggaggg	201
90	ms2_pre_SingleSig_0018_d1_5	acatgtggctcacccatgt	TTGTTGCTTC	210	TCACCCGTGAGATCGTGCCACCTAggatccATTGTTGCTTCctaacctttacaattgtgagcgctcacaattatgatagattcaattggaTTAATTAAAGAGGAGAAAGGTACCCatgCacatgtggctcacccatgtTgtgagcaagggcgaggaggataacatggccatcatcaaggagttcatgcgcttcaagGTGCACatggaggg	201
91	ms2_pre_SingleSig_0019_d1_1	acatgtggcttacccatgt	ACCGGATGCA	210	TCACCCGTGAGATCGTGCCACCTAggatccAACCGGATGCActaacctttacaattgtgagcgctcacaattatgatagattcaattggaTTAATTAAAGAGGAGAAAGGTACCCatgCacatgtggcttacccatgtTgtgagcaagggcgaggaggataacatggccatcatcaaggagttcatgcgcttcaagGTGCACatggaggg	201
92	ms2_pre_SingleSig_0019_d1_2	acatgtggcttacccatgt	CTCTGTGTCC	210	TCACCCGTGAGATCGTGCCACCTAggatccACTCTGTGTCCctaacctttacaattgtgagcgctcacaattatgatagattcaattggaTTAATTAAAGAGGAGAAAGGTACCCatgCacatgtggcttacccatgtTgtgagcaagggcgaggaggataacatggccatcatcaaggagttcatgcgcttcaagGTGCACatggaggg	201
93	ms2_pre_SingleSig_0019_d1_3	acatgtggcttacccatgt	GAGGTATGCC	210	TCACCCGTGAGATCGTGCCACCTAggatccAGAGGTATGCCctaacctttacaattgtgagcgctcacaattatgatagattcaattggaTTAATTAAAGAGGAGAAAGGTACCCatgCacatgtggcttacccatgtTgtgagcaagggcgaggaggataacatggccatcatcaaggagttcatgcgcttcaagGTGCACatggaggg	201
94	ms2_pre_SingleSig_0019_d1_4	acatgtggcttacccatgt	CGTTACTGGC	210	TCACCCGTGAGATCGTGCCACCTAggatccACGTTACTGGCctaacctttacaattgtgagcgctcacaattatgatagattcaattggaTTAATTAAAGAGGAGAAAGGTACCCatgCacatgtggcttacccatgtTgtgagcaagggcgaggaggataacatggccatcatcaaggagttcatgcgcttcaagGTGCACatggaggg	201
95	ms2_pre_SingleSig_0019_d1_5	acatgtggcttacccatgt	CGGTATACCC	210	TCACCCGTGAGATCGTGCCACCTAggatccACGGTATACCCctaacctttacaattgtgagcgctcacaattatgatagattcaattggaTTAATTAAAGAGGAGAAAGGTACCCatgCacatgtggcttacccatgtTgtgagcaagggcgaggaggataacatggccatcatcaaggagttcatgcgcttcaagGTGCACatggaggg	201
96	ms2_pre_SingleSig_0020_d1_1	acatgtggctaacccatgt	GAGGGAAACC	210	TCACCCGTGAGATCGTGCCACCTAggatccAGAGGGAAACCctaacctttacaattgtgagcgctcacaattatgatagattcaattggaTTAATTAAAGAGGAGAAAGGTACCCatgCacatgtggctaacccatgtTgtgagcaagggcgaggaggataacatggccatcatcaaggagttcatgcgcttcaagGTGCACatggaggg	201
97	ms2_pre_SingleSig_0020_d1_2	acatgtggctaacccatgt	ATTCCAACTG	210	TCACCCGTGAGATCGTGCCACCTAggatccAATTCCAACTGctaacctttacaattgtgagcgctcacaattatgatagattcaattggaTTAATTAAAGAGGAGAAAGGTACCCatgCacatgtggctaacccatgtTgtgagcaagggcgaggaggataacatggccatcatcaaggagttcatgcgcttcaagGTGCACatggaggg	201
98	ms2_pre_SingleSig_0020_d1_3	acatgtggctaacccatgt	TTCATAAGCC	210	TCACCCGTGAGATCGTGCCACCTAggatccATTCATAAGCCctaacctttacaattgtgagcgctcacaattatgatagattcaattggaTTAATTAAAGAGGAGAAAGGTACCCatgCacatgtggctaacccatgtTgtgagcaagggcgaggaggataacatggccatcatcaaggagttcatgcgcttcaagGTGCACatggaggg	201
99	ms2_pre_SingleSig_0020_d1_4	acatgtggctaacccatgt	CCGCCATCTA	210	TCACCCGTGAGATCGTGCCACCTAggatccACCGCCATCTActaacctttacaattgtgagcgctcacaattatgatagattcaattggaTTAATTAAAGAGGAGAAAGGTACCCatgCacatgtggctaacccatgtTgtgagcaagggcgaggaggataacatggccatcatcaaggagttcatgcgcttcaagGTGCACatggaggg	201
100	ms2_pre_SingleSig_0020_d1_5	acatgtggctaacccatgt	AATGTCGTGA	210	TCACCCGTGAGATCGTGCCACCTAggatccAAATGTCGTGActaacctttacaattgtgagcgctcacaattatgatagattcaattggaTTAATTAAAGAGGAGAAAGGTACCCatgCacatgtggctaacccatgtTgtgagcaagggcgaggaggataacatggccatcatcaaggagttcatgcgcttcaagGTGCACatggaggg	201
101	ms2_pre_SingleSig_0021_d1_1	acatgtggatgacccatgt	TCACGATTTG	210	TCACCCGTGAGATCGTGCCACCTAggatccATCACGATTTGctaacctttacaattgtgagcgctcacaattatgatagattcaattggaTTAATTAAAGAGGAGAAAGGTACCCatgCacatgtggatgacccatgtTgtgagcaagggcgaggaggataacatggccatcatcaaggagttcatgcgcttcaagGTGCACatggaggg	201
102	ms2_pre_SingleSig_0021_d1_2	acatgtggatgacccatgt	AGTAGGTCGC	210	TCACCCGTGAGATCGTGCCACCTAggatccAAGTAGGTCGCctaacctttacaattgtgagcgctcacaattatgatagattcaattggaTTAATTAAAGAGGAGAAAGGTACCCatgCacatgtggatgacccatgtTgtgagcaagggcgaggaggataacatggccatcatcaaggagttcatgcgcttcaagGTGCACatggaggg	201
103	ms2_pre_SingleSig_0021_d1_3	acatgtggatgacccatgt	CTCGACGTTG	210	TCACCCGTGAGATCGTGCCACCTAggatccACTCGACGTTGctaacctttacaattgtgagcgctcacaattatgatagattcaattggaTTAATTAAAGAGGAGAAAGGTACCCatgCacatgtggatgacccatgtTgtgagcaagggcgaggaggataacatggccatcatcaaggagttcatgcgcttcaagGTGCACatggaggg	201
104	ms2_pre_SingleSig_0021_d1_4	acatgtggatgacccatgt	CAATTCTCTC	210	TCACCCGTGAGATCGTGCCACCTAggatccACAATTCTCTCctaacctttacaattgtgagcgctcacaattatgatagattcaattggaTTAATTAAAGAGGAGAAAGGTACCCatgCacatgtggatgacccatgtTgtgagcaagggcgaggaggataacatggccatcatcaaggagttcatgcgcttcaagGTGCACatggaggg	201
105	ms2_pre_SingleSig_0021_d1_5	acatgtggatgacccatgt	AACTAGGAGA	210	TCACCCGTGAGATCGTGCCACCTAggatccAAACTAGGAGActaacctttacaattgtgagcgctcacaattatgatagattcaattggaTTAATTAAAGAGGAGAAAGGTACCCatgCacatgtggatgacccatgtTgtgagcaagggcgaggaggataacatggccatcatcaaggagttcatgcgcttcaagGTGCACatggaggg	201
106	ms2_pre_SingleSig_0022_d1_1	acatgtggatcacccatgt	GAAACGGTGG	210	TCACCCGTGAGATCGTGCCACCTAggatccAGAAACGGTGGctaacctttacaattgtgagcgctcacaattatgatagattcaattggaTTAATTAAAGAGGAGAAAGGTACCCatgCacatgtggatcacccatgtTgtgagcaagggcgaggaggataacatggccatcatcaaggagttcatgcgcttcaagGTGCACatggaggg	201
107	ms2_pre_SingleSig_0022_d1_2	acatgtggatcacccatgt	GCACACTTCG	210	TCACCCGTGAGATCGTGCCACCTAggatccAGCACACTTCGctaacctttacaattgtgagcgctcacaattatgatagattcaattggaTTAATTAAAGAGGAGAAAGGTACCCatgCacatgtggatcacccatgtTgtgagcaagggcgaggaggataacatggccatcatcaaggagttcatgcgcttcaagGTGCACatggaggg	201
108	ms2_pre_SingleSig_0022_d1_3	acatgtggatcacccatgt	CTGTCTTGTT	210	TCACCCGTGAGATCGTGCCACCTAggatccACTGTCTTGTTctaacctttacaattgtgagcgctcacaattatgatagattcaattggaTTAATTAAAGAGGAGAAAGGTACCCatgCacatgtggatcacccatgtTgtgagcaagggcgaggaggataacatggccatcatcaaggagttcatgcgcttcaagGTGCACatggaggg	201
109	ms2_pre_SingleSig_0022_d1_4	acatgtggatcacccatgt	AGTGCTCCCA	210	TCACCCGTGAGATCGTGCCACCTAggatccAAGTGCTCCCActaacctttacaattgtgagcgctcacaattatgatagattcaattggaTTAATTAAAGAGGAGAAAGGTACCCatgCacatgtggatcacccatgtTgtgagcaagggcgaggaggataacatggccatcatcaaggagttcatgcgcttcaagGTGCACatggaggg	201
110	ms2_pre_SingleSig_0022_d1_5	acatgtggatcacccatgt	CAAGTCACTT	210	TCACCCGTGAGATCGTGCCACCTAggatccACAAGTCACTTctaacctttacaattgtgagcgctcacaattatgatagattcaattggaTTAATTAAAGAGGAGAAAGGTACCCatgCacatgtggatcacccatgtTgtgagcaagggcgaggaggataacatggccatcatcaaggagttcatgcgcttcaagGTGCACatggaggg	201
111	ms2_pre_SingleSig_0023_d1_1	acatgtggattacccatgt	CCGAGTTTCG	210	TCACCCGTGAGATCGTGCCACCTAggatccACCGAGTTTCGctaacctttacaattgtgagcgctcacaattatgatagattcaattggaTTAATTAAAGAGGAGAAAGGTACCCatgCacatgtggattacccatgtTgtgagcaagggcgaggaggataacatggccatcatcaaggagttcatgcgcttcaagGTGCACatggaggg	201
112	ms2_pre_SingleSig_0023_d1_2	acatgtggattacccatgt	ACCTGCTCCT	210	TCACCCGTGAGATCGTGCCACCTAggatccAACCTGCTCCTctaacctttacaattgtgagcgctcacaattatgatagattcaattggaTTAATTAAAGAGGAGAAAGGTACCCatgCacatgtggattacccatgtTgtgagcaagggcgaggaggataacatggccatcatcaaggagttcatgcgcttcaagGTGCACatggaggg	201
113	ms2_pre_SingleSig_0023_d1_3	acatgtggattacccatgt	CAAACAGATC	210	TCACCCGTGAGATCGTGCCACCTAggatccACAAACAGATCctaacctttacaattgtgagcgctcacaattatgatagattcaattggaTTAATTAAAGAGGAGAAAGGTACCCatgCacatgtggattacccatgtTgtgagcaagggcgaggaggataacatggccatcatcaaggagttcatgcgcttcaagGTGCACatggaggg	201
114	ms2_pre_SingleSig_0023_d1_4	acatgtggattacccatgt	TCTACTGTAG	210	TCACCCGTGAGATCGTGCCACCTAggatccATCTACTGTAGctaacctttacaattgtgagcgctcacaattatgatagattcaattggaTTAATTAAAGAGGAGAAAGGTACCCatgCacatgtggattacccatgtTgtgagcaagggcgaggaggataacatggccatcatcaaggagttcatgcgcttcaagGTGCACatggaggg	201
115	ms2_pre_SingleSig_0023_d1_5	acatgtggattacccatgt	GGGTTACTAA	210	TCACCCGTGAGATCGTGCCACCTAggatccAGGGTTACTAActaacctttacaattgtgagcgctcacaattatgatagattcaattggaTTAATTAAAGAGGAGAAAGGTACCCatgCacatgtggattacccatgtTgtgagcaagggcgaggaggataacatggccatcatcaaggagttcatgcgcttcaagGTGCACatggaggg	201
116	ms2_pre_SingleSig_0024_d1_1	acatgtggataacccatgt	CAAGGCGACT	210	TCACCCGTGAGATCGTGCCACCTAggatccACAAGGCGACTctaacctttacaattgtgagcgctcacaattatgatagattcaattggaTTAATTAAAGAGGAGAAAGGTACCCatgCacatgtggataacccatgtTgtgagcaagggcgaggaggataacatggccatcatcaaggagttcatgcgcttcaagGTGCACatggaggg	201
117	ms2_pre_SingleSig_0024_d1_2	acatgtggataacccatgt	AACTACTCTG	210	TCACCCGTGAGATCGTGCCACCTAggatccAAACTACTCTGctaacctttacaattgtgagcgctcacaattatgatagattcaattggaTTAATTAAAGAGGAGAAAGGTACCCatgCacatgtggataacccatgtTgtgagcaagggcgaggaggataacatggccatcatcaaggagttcatgcgcttcaagGTGCACatggaggg	201
118	ms2_pre_SingleSig_0024_d1_3	acatgtggataacccatgt	TCCATGCGTG	210	TCACCCGTGAGATCGTGCCACCTAggatccATCCATGCGTGctaacctttacaattgtgagcgctcacaattatgatagattcaattggaTTAATTAAAGAGGAGAAAGGTACCCatgCacatgtggataacccatgtTgtgagcaagggcgaggaggataacatggccatcatcaaggagttcatgcgcttcaagGTGCACatggaggg	201
119	ms2_pre_SingleSig_0024_d1_4	acatgtggataacccatgt	AGTCCATTGT	210	TCACCCGTGAGATCGTGCCACCTAggatccAAGTCCATTGTctaacctttacaattgtgagcgctcacaattatgatagattcaattggaTTAATTAAAGAGGAGAAAGGTACCCatgCacatgtggataacccatgtTgtgagcaagggcgaggaggataacatggccatcatcaaggagttcatgcgcttcaagGTGCACatggaggg	201
120	ms2_pre_SingleSig_0024_d1_5	acatgtggataacccatgt	TTCATGGTTG	210	TCACCCGTGAGATCGTGCCACCTAggatccATTCATGGTTGctaacctttacaattgtgagcgctcacaattatgatagattcaattggaTTAATTAAAGAGGAGAAAGGTACCCatgCacatgtggataacccatgtTgtgagcaagggcgaggaggataacatggccatcatcaaggagttcatgcgcttcaagGTGCACatggaggg	201
121	ms2_pre_SingleSig_0025_d1_1	acatgtgggtgacccatgt	CCTGCTTAAT	210	TCACCCGTGAGATCGTGCCACCTAggatccACCTGCTTAATctaacctttacaattgtgagcgctcacaattatgatagattcaattggaTTAATTAAAGAGGAGAAAGGTACCCatgCacatgtgggtgacccatgtTgtgagcaagggcgaggaggataacatggccatcatcaaggagttcatgcgcttcaagGTGCACatggaggg	201
122	ms2_pre_SingleSig_0025_d1_2	acatgtgggtgacccatgt	TCAGGGAGAG	210	TCACCCGTGAGATCGTGCCACCTAggatccATCAGGGAGAGctaacctttacaattgtgagcgctcacaattatgatagattcaattggaTTAATTAAAGAGGAGAAAGGTACCCatgCacatgtgggtgacccatgtTgtgagcaagggcgaggaggataacatggccatcatcaaggagttcatgcgcttcaagGTGCACatggaggg	201
123	ms2_pre_SingleSig_0025_d1_3	acatgtgggtgacccatgt	CAATATCTCC	210	TCACCCGTGAGATCGTGCCACCTAggatccACAATATCTCCctaacctttacaattgtgagcgctcacaattatgatagattcaattggaTTAATTAAAGAGGAGAAAGGTACCCatgCacatgtgggtgacccatgtTgtgagcaagggcgaggaggataacatggccatcatcaaggagttcatgcgcttcaagGTGCACatggaggg	201
124	ms2_pre_SingleSig_0025_d1_4	acatgtgggtgacccatgt	TCTCCCACGT	210	TCACCCGTGAGATCGTGCCACCTAggatccATCTCCCACGTctaacctttacaattgtgagcgctcacaattatgatagattcaattggaTTAATTAAAGAGGAGAAAGGTACCCatgCacatgtgggtgacccatgtTgtgagcaagggcgaggaggataacatggccatcatcaaggagttcatgcgcttcaagGTGCACatggaggg	201
125	ms2_pre_SingleSig_0025_d1_5	acatgtgggtgacccatgt	CGGCATACAG	210	TCACCCGTGAGATCGTGCCACCTAggatccACGGCATACAGctaacctttacaattgtgagcgctcacaattatgatagattcaattggaTTAATTAAAGAGGAGAAAGGTACCCatgCacatgtgggtgacccatgtTgtgagcaagggcgaggaggataacatggccatcatcaaggagttcatgcgcttcaagGTGCACatggaggg	201
126	ms2_pre_SingleSig_0026_d1_1	acatgtgggtcacccatgt	CACGGTTCGT	210	TCACCCGTGAGATCGTGCCACCTAggatccACACGGTTCGTctaacctttacaattgtgagcgctcacaattatgatagattcaattggaTTAATTAAAGAGGAGAAAGGTACCCatgCacatgtgggtcacccatgtTgtgagcaagggcgaggaggataacatggccatcatcaaggagttcatgcgcttcaagGTGCACatggaggg	201
127	ms2_pre_SingleSig_0026_d1_2	acatgtgggtcacccatgt	AGTCACCCGT	210	TCACCCGTGAGATCGTGCCACCTAggatccAAGTCACCCGTctaacctttacaattgtgagcgctcacaattatgatagattcaattggaTTAATTAAAGAGGAGAAAGGTACCCatgCacatgtgggtcacccatgtTgtgagcaagggcgaggaggataacatggccatcatcaaggagttcatgcgcttcaagGTGCACatggaggg	201
128	ms2_pre_SingleSig_0026_d1_3	acatgtgggtcacccatgt	TCCGCATTAT	210	TCACCCGTGAGATCGTGCCACCTAggatccATCCGCATTATctaacctttacaattgtgagcgctcacaattatgatagattcaattggaTTAATTAAAGAGGAGAAAGGTACCCatgCacatgtgggtcacccatgtTgtgagcaagggcgaggaggataacatggccatcatcaaggagttcatgcgcttcaagGTGCACatggaggg	201
129	ms2_pre_SingleSig_0026_d1_4	acatgtgggtcacccatgt	CACTTTTCCA	210	TCACCCGTGAGATCGTGCCACCTAggatccACACTTTTCCActaacctttacaattgtgagcgctcacaattatgatagattcaattggaTTAATTAAAGAGGAGAAAGGTACCCatgCacatgtgggtcacccatgtTgtgagcaagggcgaggaggataacatggccatcatcaaggagttcatgcgcttcaagGTGCACatggaggg	201
130	ms2_pre_SingleSig_0026_d1_5	acatgtgggtcacccatgt	CCAGGAATGC	210	TCACCCGTGAGATCGTGCCACCTAggatccACCAGGAATGCctaacctttacaattgtgagcgctcacaattatgatagattcaattggaTTAATTAAAGAGGAGAAAGGTACCCatgCacatgtgggtcacccatgtTgtgagcaagggcgaggaggataacatggccatcatcaaggagttcatgcgcttcaagGTGCACatggaggg	201
131	ms2_pre_SingleSig_0027_d1_1	acatgtgggttacccatgt	CGAAATGAGA	210	TCACCCGTGAGATCGTGCCACCTAggatccACGAAATGAGActaacctttacaattgtgagcgctcacaattatgatagattcaattggaTTAATTAAAGAGGAGAAAGGTACCCatgCacatgtgggttacccatgtTgtgagcaagggcgaggaggataacatggccatcatcaaggagttcatgcgcttcaagGTGCACatggaggg	201
132	ms2_pre_SingleSig_0027_d1_2	acatgtgggttacccatgt	GGCTTGACCT	210	TCACCCGTGAGATCGTGCCACCTAggatccAGGCTTGACCTctaacctttacaattgtgagcgctcacaattatgatagattcaattggaTTAATTAAAGAGGAGAAAGGTACCCatgCacatgtgggttacccatgtTgtgagcaagggcgaggaggataacatggccatcatcaaggagttcatgcgcttcaagGTGCACatggaggg	201
133	ms2_pre_SingleSig_0027_d1_3	acatgtgggttacccatgt	GCATCTCGTG	210	TCACCCGTGAGATCGTGCCACCTAggatccAGCATCTCGTGctaacctttacaattgtgagcgctcacaattatgatagattcaattggaTTAATTAAAGAGGAGAAAGGTACCCatgCacatgtgggttacccatgtTgtgagcaagggcgaggaggataacatggccatcatcaaggagttcatgcgcttcaagGTGCACatggaggg	201
134	ms2_pre_SingleSig_0027_d1_4	acatgtgggttacccatgt	ATTGCGGGGA	210	TCACCCGTGAGATCGTGCCACCTAggatccAATTGCGGGGActaacctttacaattgtgagcgctcacaattatgatagattcaattggaTTAATTAAAGAGGAGAAAGGTACCCatgCacatgtgggttacccatgtTgtgagcaagggcgaggaggataacatggccatcatcaaggagttcatgcgcttcaagGTGCACatggaggg	201
135	ms2_pre_SingleSig_0027_d1_5	acatgtgggttacccatgt	GGTCAAGCCA	210	TCACCCGTGAGATCGTGCCACCTAggatccAGGTCAAGCCActaacctttacaattgtgagcgctcacaattatgatagattcaattggaTTAATTAAAGAGGAGAAAGGTACCCatgCacatgtgggttacccatgtTgtgagcaagggcgaggaggataacatggccatcatcaaggagttcatgcgcttcaagGTGCACatggaggg	201
136	ms2_pre_SingleSig_0028_d1_1	acatgtgggtaacccatgt	CTGTATAAGC	210	TCACCCGTGAGATCGTGCCACCTAggatccACTGTATAAGCctaacctttacaattgtgagcgctcacaattatgatagattcaattggaTTAATTAAAGAGGAGAAAGGTACCCatgCacatgtgggtaacccatgtTgtgagcaagggcgaggaggataacatggccatcatcaaggagttcatgcgcttcaagGTGCACatggaggg	201
137	ms2_pre_SingleSig_0028_d1_2	acatgtgggtaacccatgt	GTAGACTATG	210	TCACCCGTGAGATCGTGCCACCTAggatccAGTAGACTATGctaacctttacaattgtgagcgctcacaattatgatagattcaattggaTTAATTAAAGAGGAGAAAGGTACCCatgCacatgtgggtaacccatgtTgtgagcaagggcgaggaggataacatggccatcatcaaggagttcatgcgcttcaagGTGCACatggaggg	201
138	ms2_pre_SingleSig_0028_d1_3	acatgtgggtaacccatgt	GGGTGAGCTT	210	TCACCCGTGAGATCGTGCCACCTAggatccAGGGTGAGCTTctaacctttacaattgtgagcgctcacaattatgatagattcaattggaTTAATTAAAGAGGAGAAAGGTACCCatgCacatgtgggtaacccatgtTgtgagcaagggcgaggaggataacatggccatcatcaaggagttcatgcgcttcaagGTGCACatggaggg	201
139	ms2_pre_SingleSig_0028_d1_4	acatgtgggtaacccatgt	GGTGAGCCAT	210	TCACCCGTGAGATCGTGCCACCTAggatccAGGTGAGCCATctaacctttacaattgtgagcgctcacaattatgatagattcaattggaTTAATTAAAGAGGAGAAAGGTACCCatgCacatgtgggtaacccatgtTgtgagcaagggcgaggaggataacatggccatcatcaaggagttcatgcgcttcaagGTGCACatggaggg	201
140	ms2_pre_SingleSig_0028_d1_5	acatgtgggtaacccatgt	TTAAAGTCGC	210	TCACCCGTGAGATCGTGCCACCTAggatccATTAAAGTCGCctaacctttacaattgtgagcgctcacaattatgatagattcaattggaTTAATTAAAGAGGAGAAAGGTACCCatgCacatgtgggtaacccatgtTgtgagcaagggcgaggaggataacatggccatcatcaaggagttcatgcgcttcaagGTGCACatggaggg	201
141	ms2_pre_SingleSig_0029_d1_1	acatgtggttgacccatgt	TGCTAACGGC	210	TCACCCGTGAGATCGTGCCACCTAggatccATGCTAACGGCctaacctttacaattgtgagcgctcacaattatgatagattcaattggaTTAATTAAAGAGGAGAAAGGTACCCatgCacatgtggttgacccatgtTgtgagcaagggcgaggaggataacatggccatcatcaaggagttcatgcgcttcaagGTGCACatggaggg	201
142	ms2_pre_SingleSig_0029_d1_2	acatgtggttgacccatgt	AAGAGCTCTA	210	TCACCCGTGAGATCGTGCCACCTAggatccAAAGAGCTCTActaacctttacaattgtgagcgctcacaattatgatagattcaattggaTTAATTAAAGAGGAGAAAGGTACCCatgCacatgtggttgacccatgtTgtgagcaagggcgaggaggataacatggccatcatcaaggagttcatgcgcttcaagGTGCACatggaggg	201
143	ms2_pre_SingleSig_0029_d1_3	acatgtggttgacccatgt	AGCCCATACC	210	TCACCCGTGAGATCGTGCCACCTAggatccAAGCCCATACCctaacctttacaattgtgagcgctcacaattatgatagattcaattggaTTAATTAAAGAGGAGAAAGGTACCCatgCacatgtggttgacccatgtTgtgagcaagggcgaggaggataacatggccatcatcaaggagttcatgcgcttcaagGTGCACatggaggg	201
144	ms2_pre_SingleSig_0029_d1_4	acatgtggttgacccatgt	ATTGCAAGTG	210	TCACCCGTGAGATCGTGCCACCTAggatccAATTGCAAGTGctaacctttacaattgtgagcgctcacaattatgatagattcaattggaTTAATTAAAGAGGAGAAAGGTACCCatgCacatgtggttgacccatgtTgtgagcaagggcgaggaggataacatggccatcatcaaggagttcatgcgcttcaagGTGCACatggaggg	201
145	ms2_pre_SingleSig_0029_d1_5	acatgtggttgacccatgt	TTTGTCTGAG	210	TCACCCGTGAGATCGTGCCACCTAggatccATTTGTCTGAGctaacctttacaattgtgagcgctcacaattatgatagattcaattggaTTAATTAAAGAGGAGAAAGGTACCCatgCacatgtggttgacccatgtTgtgagcaagggcgaggaggataacatggccatcatcaaggagttcatgcgcttcaagGTGCACatggaggg	201
146	ms2_pre_SingleSig_0030_d1_1	acatgtggttcacccatgt	GGATCAGGCT	210	TCACCCGTGAGATCGTGCCACCTAggatccAGGATCAGGCTctaacctttacaattgtgagcgctcacaattatgatagattcaattggaTTAATTAAAGAGGAGAAAGGTACCCatgCacatgtggttcacccatgtTgtgagcaagggcgaggaggataacatggccatcatcaaggagttcatgcgcttcaagGTGCACatggaggg	201
147	ms2_pre_SingleSig_0030_d1_2	acatgtggttcacccatgt	GTGCGTAGCA	210	TCACCCGTGAGATCGTGCCACCTAggatccAGTGCGTAGCActaacctttacaattgtgagcgctcacaattatgatagattcaattggaTTAATTAAAGAGGAGAAAGGTACCCatgCacatgtggttcacccatgtTgtgagcaagggcgaggaggataacatggccatcatcaaggagttcatgcgcttcaagGTGCACatggaggg	201
148	ms2_pre_SingleSig_0030_d1_3	acatgtggttcacccatgt	TAGTATGCGA	210	TCACCCGTGAGATCGTGCCACCTAggatccATAGTATGCGActaacctttacaattgtgagcgctcacaattatgatagattcaattggaTTAATTAAAGAGGAGAAAGGTACCCatgCacatgtggttcacccatgtTgtgagcaagggcgaggaggataacatggccatcatcaaggagttcatgcgcttcaagGTGCACatggaggg	201
149	ms2_pre_SingleSig_0030_d1_4	acatgtggttcacccatgt	CGTTTCTTAC	210	TCACCCGTGAGATCGTGCCACCTAggatccACGTTTCTTACctaacctttacaattgtgagcgctcacaattatgatagattcaattggaTTAATTAAAGAGGAGAAAGGTACCCatgCacatgtggttcacccatgtTgtgagcaagggcgaggaggataacatggccatcatcaaggagttcatgcgcttcaagGTGCACatggaggg	201
150	ms2_pre_SingleSig_0030_d1_5	acatgtggttcacccatgt	GCTTAACAGA	210	TCACCCGTGAGATCGTGCCACCTAggatccAGCTTAACAGActaacctttacaattgtgagcgctcacaattatgatagattcaattggaTTAATTAAAGAGGAGAAAGGTACCCatgCacatgtggttcacccatgtTgtgagcaagggcgaggaggataacatggccatcatcaaggagttcatgcgcttcaagGTGCACatggaggg	201
151	ms2_pre_SingleSig_0031_d1_1	acatgtggtttacccatgt	ACGTAACTGA	210	TCACCCGTGAGATCGTGCCACCTAggatccAACGTAACTGActaacctttacaattgtgagcgctcacaattatgatagattcaattggaTTAATTAAAGAGGAGAAAGGTACCCatgCacatgtggtttacccatgtTgtgagcaagggcgaggaggataacatggccatcatcaaggagttcatgcgcttcaagGTGCACatggaggg	201
152	ms2_pre_SingleSig_0031_d1_2	acatgtggtttacccatgt	AGGGCTACCA	210	TCACCCGTGAGATCGTGCCACCTAggatccAAGGGCTACCActaacctttacaattgtgagcgctcacaattatgatagattcaattggaTTAATTAAAGAGGAGAAAGGTACCCatgCacatgtggtttacccatgtTgtgagcaagggcgaggaggataacatggccatcatcaaggagttcatgcgcttcaagGTGCACatggaggg	201
153	ms2_pre_SingleSig_0031_d1_3	acatgtggtttacccatgt	TGGAGGAAAT	210	TCACCCGTGAGATCGTGCCACCTAggatccATGGAGGAAATctaacctttacaattgtgagcgctcacaattatgatagattcaattggaTTAATTAAAGAGGAGAAAGGTACCCatgCacatgtggtttacccatgtTgtgagcaagggcgaggaggataacatggccatcatcaaggagttcatgcgcttcaagGTGCACatggaggg	201
154	ms2_pre_SingleSig_0031_d1_4	acatgtggtttacccatgt	ACACAGTAAC	210	TCACCCGTGAGATCGTGCCACCTAggatccAACACAGTAACctaacctttacaattgtgagcgctcacaattatgatagattcaattggaTTAATTAAAGAGGAGAAAGGTACCCatgCacatgtggtttacccatgtTgtgagcaagggcgaggaggataacatggccatcatcaaggagttcatgcgcttcaagGTGCACatggaggg	201
155	ms2_pre_SingleSig_0031_d1_5	acatgtggtttacccatgt	GGTTTCAGTT	210	TCACCCGTGAGATCGTGCCACCTAggatccAGGTTTCAGTTctaacctttacaattgtgagcgctcacaattatgatagattcaattggaTTAATTAAAGAGGAGAAAGGTACCCatgCacatgtggtttacccatgtTgtgagcaagggcgaggaggataacatggccatcatcaaggagttcatgcgcttcaagGTGCACatggaggg	201
156	ms2_pre_SingleSig_0032_d1_1	acatgtggttaacccatgt	GTATACTCTG	210	TCACCCGTGAGATCGTGCCACCTAggatccAGTATACTCTGctaacctttacaattgtgagcgctcacaattatgatagattcaattggaTTAATTAAAGAGGAGAAAGGTACCCatgCacatgtggttaacccatgtTgtgagcaagggcgaggaggataacatggccatcatcaaggagttcatgcgcttcaagGTGCACatggaggg	201
157	ms2_pre_SingleSig_0032_d1_2	acatgtggttaacccatgt	ATCAAACGAC	210	TCACCCGTGAGATCGTGCCACCTAggatccAATCAAACGACctaacctttacaattgtgagcgctcacaattatgatagattcaattggaTTAATTAAAGAGGAGAAAGGTACCCatgCacatgtggttaacccatgtTgtgagcaagggcgaggaggataacatggccatcatcaaggagttcatgcgcttcaagGTGCACatggaggg	201
158	ms2_pre_SingleSig_0032_d1_3	acatgtggttaacccatgt	GCATTGATCT	210	TCACCCGTGAGATCGTGCCACCTAggatccAGCATTGATCTctaacctttacaattgtgagcgctcacaattatgatagattcaattggaTTAATTAAAGAGGAGAAAGGTACCCatgCacatgtggttaacccatgtTgtgagcaagggcgaggaggataacatggccatcatcaaggagttcatgcgcttcaagGTGCACatggaggg	201
159	ms2_pre_SingleSig_0032_d1_4	acatgtggttaacccatgt	AAGTCGTCAA	210	TCACCCGTGAGATCGTGCCACCTAggatccAAAGTCGTCAActaacctttacaattgtgagcgctcacaattatgatagattcaattggaTTAATTAAAGAGGAGAAAGGTACCCatgCacatgtggttaacccatgtTgtgagcaagggcgaggaggataacatggccatcatcaaggagttcatgcgcttcaagGTGCACatggaggg	201
160	ms2_pre_SingleSig_0032_d1_5	acatgtggttaacccatgt	CGGGCTTGTA	210	TCACCCGTGAGATCGTGCCACCTAggatccACGGGCTTGTActaacctttacaattgtgagcgctcacaattatgatagattcaattggaTTAATTAAAGAGGAGAAAGGTACCCatgCacatgtggttaacccatgtTgtgagcaagggcgaggaggataacatggccatcatcaaggagttcatgcgcttcaagGTGCACatggaggg	201
161	ms2_pre_SingleSig_0033_d1_1	acatgaggctgacccatgt	ACTGGGATAT	210	TCACCCGTGAGATCGTGCCACCTAggatccAACTGGGATATctaacctttacaattgtgagcgctcacaattatgatagattcaattggaTTAATTAAAGAGGAGAAAGGTACCCatgCacatgaggctgacccatgtTgtgagcaagggcgaggaggataacatggccatcatcaaggagttcatgcgcttcaagGTGCACatggaggg	201
162	ms2_pre_SingleSig_0033_d1_2	acatgaggctgacccatgt	ACTAACCCGG	210	TCACCCGTGAGATCGTGCCACCTAggatccAACTAACCCGGctaacctttacaattgtgagcgctcacaattatgatagattcaattggaTTAATTAAAGAGGAGAAAGGTACCCatgCacatgaggctgacccatgtTgtgagcaagggcgaggaggataacatggccatcatcaaggagttcatgcgcttcaagGTGCACatggaggg	201
163	ms2_pre_SingleSig_0033_d1_3	acatgaggctgacccatgt	AATGCTCGAA	210	TCACCCGTGAGATCGTGCCACCTAggatccAAATGCTCGAActaacctttacaattgtgagcgctcacaattatgatagattcaattggaTTAATTAAAGAGGAGAAAGGTACCCatgCacatgaggctgacccatgtTgtgagcaagggcgaggaggataacatggccatcatcaaggagttcatgcgcttcaagGTGCACatggaggg	201
164	ms2_pre_SingleSig_0033_d1_4	acatgaggctgacccatgt	TCTCGAACAT	210	TCACCCGTGAGATCGTGCCACCTAggatccATCTCGAACATctaacctttacaattgtgagcgctcacaattatgatagattcaattggaTTAATTAAAGAGGAGAAAGGTACCCatgCacatgaggctgacccatgtTgtgagcaagggcgaggaggataacatggccatcatcaaggagttcatgcgcttcaagGTGCACatggaggg	201
165	ms2_pre_SingleSig_0033_d1_5	acatgaggctgacccatgt	AGAGGCGATG	210	TCACCCGTGAGATCGTGCCACCTAggatccAAGAGGCGATGctaacctttacaattgtgagcgctcacaattatgatagattcaattggaTTAATTAAAGAGGAGAAAGGTACCCatgCacatgaggctgacccatgtTgtgagcaagggcgaggaggataacatggccatcatcaaggagttcatgcgcttcaagGTGCACatggaggg	201
166	ms2_pre_SingleSig_0034_d1_1	acatgaggctcacccatgt	AATGTCAGAC	210	TCACCCGTGAGATCGTGCCACCTAggatccAAATGTCAGACctaacctttacaattgtgagcgctcacaattatgatagattcaattggaTTAATTAAAGAGGAGAAAGGTACCCatgCacatgaggctcacccatgtTgtgagcaagggcgaggaggataacatggccatcatcaaggagttcatgcgcttcaagGTGCACatggaggg	201
167	ms2_pre_SingleSig_0034_d1_2	acatgaggctcacccatgt	GGAAGGCACA	210	TCACCCGTGAGATCGTGCCACCTAggatccAGGAAGGCACActaacctttacaattgtgagcgctcacaattatgatagattcaattggaTTAATTAAAGAGGAGAAAGGTACCCatgCacatgaggctcacccatgtTgtgagcaagggcgaggaggataacatggccatcatcaaggagttcatgcgcttcaagGTGCACatggaggg	201
168	ms2_pre_SingleSig_0034_d1_3	acatgaggctcacccatgt	GCCTGTCCTT	210	TCACCCGTGAGATCGTGCCACCTAggatccAGCCTGTCCTTctaacctttacaattgtgagcgctcacaattatgatagattcaattggaTTAATTAAAGAGGAGAAAGGTACCCatgCacatgaggctcacccatgtTgtgagcaagggcgaggaggataacatggccatcatcaaggagttcatgcgcttcaagGTGCACatggaggg	201
169	ms2_pre_SingleSig_0034_d1_4	acatgaggctcacccatgt	TCTTGGATGT	210	TCACCCGTGAGATCGTGCCACCTAggatccATCTTGGATGTctaacctttacaattgtgagcgctcacaattatgatagattcaattggaTTAATTAAAGAGGAGAAAGGTACCCatgCacatgaggctcacccatgtTgtgagcaagggcgaggaggataacatggccatcatcaaggagttcatgcgcttcaagGTGCACatggaggg	201
170	ms2_pre_SingleSig_0034_d1_5	acatgaggctcacccatgt	AATGGTTACG	210	TCACCCGTGAGATCGTGCCACCTAggatccAAATGGTTACGctaacctttacaattgtgagcgctcacaattatgatagattcaattggaTTAATTAAAGAGGAGAAAGGTACCCatgCacatgaggctcacccatgtTgtgagcaagggcgaggaggataacatggccatcatcaaggagttcatgcgcttcaagGTGCACatggaggg	201
171	ms2_pre_SingleSig_0035_d1_1	acatgaggcttacccatgt	GGGGTATCCA	210	TCACCCGTGAGATCGTGCCACCTAggatccAGGGGTATCCActaacctttacaattgtgagcgctcacaattatgatagattcaattggaTTAATTAAAGAGGAGAAAGGTACCCatgCacatgaggcttacccatgtTgtgagcaagggcgaggaggataacatggccatcatcaaggagttcatgcgcttcaagGTGCACatggaggg	201
172	ms2_pre_SingleSig_0035_d1_2	acatgaggcttacccatgt	GCGTCTGTTG	210	TCACCCGTGAGATCGTGCCACCTAggatccAGCGTCTGTTGctaacctttacaattgtgagcgctcacaattatgatagattcaattggaTTAATTAAAGAGGAGAAAGGTACCCatgCacatgaggcttacccatgtTgtgagcaagggcgaggaggataacatggccatcatcaaggagttcatgcgcttcaagGTGCACatggaggg	201
173	ms2_pre_SingleSig_0035_d1_3	acatgaggcttacccatgt	CGAGGTTCAG	210	TCACCCGTGAGATCGTGCCACCTAggatccACGAGGTTCAGctaacctttacaattgtgagcgctcacaattatgatagattcaattggaTTAATTAAAGAGGAGAAAGGTACCCatgCacatgaggcttacccatgtTgtgagcaagggcgaggaggataacatggccatcatcaaggagttcatgcgcttcaagGTGCACatggaggg	201
174	ms2_pre_SingleSig_0035_d1_4	acatgaggcttacccatgt	TGACGTACAA	210	TCACCCGTGAGATCGTGCCACCTAggatccATGACGTACAActaacctttacaattgtgagcgctcacaattatgatagattcaattggaTTAATTAAAGAGGAGAAAGGTACCCatgCacatgaggcttacccatgtTgtgagcaagggcgaggaggataacatggccatcatcaaggagttcatgcgcttcaagGTGCACatggaggg	201
175	ms2_pre_SingleSig_0035_d1_5	acatgaggcttacccatgt	AAACACTACG	210	TCACCCGTGAGATCGTGCCACCTAggatccAAAACACTACGctaacctttacaattgtgagcgctcacaattatgatagattcaattggaTTAATTAAAGAGGAGAAAGGTACCCatgCacatgaggcttacccatgtTgtgagcaagggcgaggaggataacatggccatcatcaaggagttcatgcgcttcaagGTGCACatggaggg	201
176	ms2_pre_SingleSig_0036_d1_1	acatgaggctaacccatgt	AAATAGGCCA	210	TCACCCGTGAGATCGTGCCACCTAggatccAAAATAGGCCActaacctttacaattgtgagcgctcacaattatgatagattcaattggaTTAATTAAAGAGGAGAAAGGTACCCatgCacatgaggctaacccatgtTgtgagcaagggcgaggaggataacatggccatcatcaaggagttcatgcgcttcaagGTGCACatggaggg	201
177	ms2_pre_SingleSig_0036_d1_2	acatgaggctaacccatgt	CACCCGACAT	210	TCACCCGTGAGATCGTGCCACCTAggatccACACCCGACATctaacctttacaattgtgagcgctcacaattatgatagattcaattggaTTAATTAAAGAGGAGAAAGGTACCCatgCacatgaggctaacccatgtTgtgagcaagggcgaggaggataacatggccatcatcaaggagttcatgcgcttcaagGTGCACatggaggg	201
178	ms2_pre_SingleSig_0036_d1_3	acatgaggctaacccatgt	TTTGACTTGG	210	TCACCCGTGAGATCGTGCCACCTAggatccATTTGACTTGGctaacctttacaattgtgagcgctcacaattatgatagattcaattggaTTAATTAAAGAGGAGAAAGGTACCCatgCacatgaggctaacccatgtTgtgagcaagggcgaggaggataacatggccatcatcaaggagttcatgcgcttcaagGTGCACatggaggg	201
179	ms2_pre_SingleSig_0036_d1_4	acatgaggctaacccatgt	AGTAATCCTC	210	TCACCCGTGAGATCGTGCCACCTAggatccAAGTAATCCTCctaacctttacaattgtgagcgctcacaattatgatagattcaattggaTTAATTAAAGAGGAGAAAGGTACCCatgCacatgaggctaacccatgtTgtgagcaagggcgaggaggataacatggccatcatcaaggagttcatgcgcttcaagGTGCACatggaggg	201
180	ms2_pre_SingleSig_0036_d1_5	acatgaggctaacccatgt	TACGTCGTGC	210	TCACCCGTGAGATCGTGCCACCTAggatccATACGTCGTGCctaacctttacaattgtgagcgctcacaattatgatagattcaattggaTTAATTAAAGAGGAGAAAGGTACCCatgCacatgaggctaacccatgtTgtgagcaagggcgaggaggataacatggccatcatcaaggagttcatgcgcttcaagGTGCACatggaggg	201
181	ms2_pre_SingleSig_0037_d1_1	acatgaggatgacccatgt	CTAAAGCACA	210	TCACCCGTGAGATCGTGCCACCTAggatccACTAAAGCACActaacctttacaattgtgagcgctcacaattatgatagattcaattggaTTAATTAAAGAGGAGAAAGGTACCCatgCacatgaggatgacccatgtTgtgagcaagggcgaggaggataacatggccatcatcaaggagttcatgcgcttcaagGTGCACatggaggg	201
182	ms2_pre_SingleSig_0037_d1_2	acatgaggatgacccatgt	TGTAGTCAGA	210	TCACCCGTGAGATCGTGCCACCTAggatccATGTAGTCAGActaacctttacaattgtgagcgctcacaattatgatagattcaattggaTTAATTAAAGAGGAGAAAGGTACCCatgCacatgaggatgacccatgtTgtgagcaagggcgaggaggataacatggccatcatcaaggagttcatgcgcttcaagGTGCACatggaggg	201
183	ms2_pre_SingleSig_0037_d1_3	acatgaggatgacccatgt	GGTCTTACCG	210	TCACCCGTGAGATCGTGCCACCTAggatccAGGTCTTACCGctaacctttacaattgtgagcgctcacaattatgatagattcaattggaTTAATTAAAGAGGAGAAAGGTACCCatgCacatgaggatgacccatgtTgtgagcaagggcgaggaggataacatggccatcatcaaggagttcatgcgcttcaagGTGCACatggaggg	201
184	ms2_pre_SingleSig_0037_d1_4	acatgaggatgacccatgt	CGACGCTTTG	210	TCACCCGTGAGATCGTGCCACCTAggatccACGACGCTTTGctaacctttacaattgtgagcgctcacaattatgatagattcaattggaTTAATTAAAGAGGAGAAAGGTACCCatgCacatgaggatgacccatgtTgtgagcaagggcgaggaggataacatggccatcatcaaggagttcatgcgcttcaagGTGCACatggaggg	201
185	ms2_pre_SingleSig_0037_d1_5	acatgaggatgacccatgt	GTTCTAAAGG	210	TCACCCGTGAGATCGTGCCACCTAggatccAGTTCTAAAGGctaacctttacaattgtgagcgctcacaattatgatagattcaattggaTTAATTAAAGAGGAGAAAGGTACCCatgCacatgaggatgacccatgtTgtgagcaagggcgaggaggataacatggccatcatcaaggagttcatgcgcttcaagGTGCACatggaggg	201
186	ms2_pre_SingleSig_0038_d1_1	acatgaggatcacccatgt	GAGAGACGCA	210	TCACCCGTGAGATCGTGCCACCTAggatccAGAGAGACGCActaacctttacaattgtgagcgctcacaattatgatagattcaattggaTTAATTAAAGAGGAGAAAGGTACCCatgCacatgaggatcacccatgtTgtgagcaagggcgaggaggataacatggccatcatcaaggagttcatgcgcttcaagGTGCACatggaggg	201
187	ms2_pre_SingleSig_0038_d1_2	acatgaggatcacccatgt	AAAGCCAATC	210	TCACCCGTGAGATCGTGCCACCTAggatccAAAAGCCAATCctaacctttacaattgtgagcgctcacaattatgatagattcaattggaTTAATTAAAGAGGAGAAAGGTACCCatgCacatgaggatcacccatgtTgtgagcaagggcgaggaggataacatggccatcatcaaggagttcatgcgcttcaagGTGCACatggaggg	201
188	ms2_pre_SingleSig_0038_d1_3	acatgaggatcacccatgt	TTCGGCCGAA	210	TCACCCGTGAGATCGTGCCACCTAggatccATTCGGCCGAActaacctttacaattgtgagcgctcacaattatgatagattcaattggaTTAATTAAAGAGGAGAAAGGTACCCatgCacatgaggatcacccatgtTgtgagcaagggcgaggaggataacatggccatcatcaaggagttcatgcgcttcaagGTGCACatggaggg	201
189	ms2_pre_SingleSig_0038_d1_4	acatgaggatcacccatgt	TCTCTTTGCA	210	TCACCCGTGAGATCGTGCCACCTAggatccATCTCTTTGCActaacctttacaattgtgagcgctcacaattatgatagattcaattggaTTAATTAAAGAGGAGAAAGGTACCCatgCacatgaggatcacccatgtTgtgagcaagggcgaggaggataacatggccatcatcaaggagttcatgcgcttcaagGTGCACatggaggg	201
190	ms2_pre_SingleSig_0038_d1_5	acatgaggatcacccatgt	CTGAACACTT	210	TCACCCGTGAGATCGTGCCACCTAggatccACTGAACACTTctaacctttacaattgtgagcgctcacaattatgatagattcaattggaTTAATTAAAGAGGAGAAAGGTACCCatgCacatgaggatcacccatgtTgtgagcaagggcgaggaggataacatggccatcatcaaggagttcatgcgcttcaagGTGCACatggaggg	201
191	ms2_pre_SingleSig_0039_d1_1	acatgaggattacccatgt	GCCATCAGCT	210	TCACCCGTGAGATCGTGCCACCTAggatccAGCCATCAGCTctaacctttacaattgtgagcgctcacaattatgatagattcaattggaTTAATTAAAGAGGAGAAAGGTACCCatgCacatgaggattacccatgtTgtgagcaagggcgaggaggataacatggccatcatcaaggagttcatgcgcttcaagGTGCACatggaggg	201
192	ms2_pre_SingleSig_0039_d1_2	acatgaggattacccatgt	CCCCTGTTTG	210	TCACCCGTGAGATCGTGCCACCTAggatccACCCCTGTTTGctaacctttacaattgtgagcgctcacaattatgatagattcaattggaTTAATTAAAGAGGAGAAAGGTACCCatgCacatgaggattacccatgtTgtgagcaagggcgaggaggataacatggccatcatcaaggagttcatgcgcttcaagGTGCACatggaggg	201
193	ms2_pre_SingleSig_0039_d1_3	acatgaggattacccatgt	CTTAGAAAGC	210	TCACCCGTGAGATCGTGCCACCTAggatccACTTAGAAAGCctaacctttacaattgtgagcgctcacaattatgatagattcaattggaTTAATTAAAGAGGAGAAAGGTACCCatgCacatgaggattacccatgtTgtgagcaagggcgaggaggataacatggccatcatcaaggagttcatgcgcttcaagGTGCACatggaggg	201
194	ms2_pre_SingleSig_0039_d1_4	acatgaggattacccatgt	GTCAAGACTA	210	TCACCCGTGAGATCGTGCCACCTAggatccAGTCAAGACTActaacctttacaattgtgagcgctcacaattatgatagattcaattggaTTAATTAAAGAGGAGAAAGGTACCCatgCacatgaggattacccatgtTgtgagcaagggcgaggaggataacatggccatcatcaaggagttcatgcgcttcaagGTGCACatggaggg	201
195	ms2_pre_SingleSig_0039_d1_5	acatgaggattacccatgt	GCGGCGATTT	210	TCACCCGTGAGATCGTGCCACCTAggatccAGCGGCGATTTctaacctttacaattgtgagcgctcacaattatgatagattcaattggaTTAATTAAAGAGGAGAAAGGTACCCatgCacatgaggattacccatgtTgtgagcaagggcgaggaggataacatggccatcatcaaggagttcatgcgcttcaagGTGCACatggaggg	201
196	ms2_pre_SingleSig_0040_d1_1	acatgaggataacccatgt	GTACTCTCTT	210	TCACCCGTGAGATCGTGCCACCTAggatccAGTACTCTCTTctaacctttacaattgtgagcgctcacaattatgatagattcaattggaTTAATTAAAGAGGAGAAAGGTACCCatgCacatgaggataacccatgtTgtgagcaagggcgaggaggataacatggccatcatcaaggagttcatgcgcttcaagGTGCACatggaggg	201
197	ms2_pre_SingleSig_0040_d1_2	acatgaggataacccatgt	GTAGGGACGA	210	TCACCCGTGAGATCGTGCCACCTAggatccAGTAGGGACGActaacctttacaattgtgagcgctcacaattatgatagattcaattggaTTAATTAAAGAGGAGAAAGGTACCCatgCacatgaggataacccatgtTgtgagcaagggcgaggaggataacatggccatcatcaaggagttcatgcgcttcaagGTGCACatggaggg	201
198	ms2_pre_SingleSig_0040_d1_3	acatgaggataacccatgt	GTTTTCTGTC	210	TCACCCGTGAGATCGTGCCACCTAggatccAGTTTTCTGTCctaacctttacaattgtgagcgctcacaattatgatagattcaattggaTTAATTAAAGAGGAGAAAGGTACCCatgCacatgaggataacccatgtTgtgagcaagggcgaggaggataacatggccatcatcaaggagttcatgcgcttcaagGTGCACatggaggg	201
199	ms2_pre_SingleSig_0040_d1_4	acatgaggataacccatgt	AGATAGACCT	210	TCACCCGTGAGATCGTGCCACCTAggatccAAGATAGACCTctaacctttacaattgtgagcgctcacaattatgatagattcaattggaTTAATTAAAGAGGAGAAAGGTACCCatgCacatgaggataacccatgtTgtgagcaagggcgaggaggataacatggccatcatcaaggagttcatgcgcttcaagGTGCACatggaggg	201
200	ms2_pre_SingleSig_0040_d1_5	acatgaggataacccatgt	CGGTCAACCT	210	TCACCCGTGAGATCGTGCCACCTAggatccACGGTCAACCTctaacctttacaattgtgagcgctcacaattatgatagattcaattggaTTAATTAAAGAGGAGAAAGGTACCCatgCacatgaggataacccatgtTgtgagcaagggcgaggaggataacatggccatcatcaaggagttcatgcgcttcaagGTGCACatggaggg	201
201	ms2_pre_SingleSig_0041_d1_1	acatgagggtgacccatgt	GACCAACAGC	210	TCACCCGTGAGATCGTGCCACCTAggatccAGACCAACAGCctaacctttacaattgtgagcgctcacaattatgatagattcaattggaTTAATTAAAGAGGAGAAAGGTACCCatgCacatgagggtgacccatgtTgtgagcaagggcgaggaggataacatggccatcatcaaggagttcatgcgcttcaagGTGCACatggaggg	201
202	ms2_pre_SingleSig_0041_d1_2	acatgagggtgacccatgt	GACCCTTAGC	210	TCACCCGTGAGATCGTGCCACCTAggatccAGACCCTTAGCctaacctttacaattgtgagcgctcacaattatgatagattcaattggaTTAATTAAAGAGGAGAAAGGTACCCatgCacatgagggtgacccatgtTgtgagcaagggcgaggaggataacatggccatcatcaaggagttcatgcgcttcaagGTGCACatggaggg	201
203	ms2_pre_SingleSig_0041_d1_3	acatgagggtgacccatgt	AAGGATCAGA	210	TCACCCGTGAGATCGTGCCACCTAggatccAAAGGATCAGActaacctttacaattgtgagcgctcacaattatgatagattcaattggaTTAATTAAAGAGGAGAAAGGTACCCatgCacatgagggtgacccatgtTgtgagcaagggcgaggaggataacatggccatcatcaaggagttcatgcgcttcaagGTGCACatggaggg	201
204	ms2_pre_SingleSig_0041_d1_4	acatgagggtgacccatgt	ATTGGATGGT	210	TCACCCGTGAGATCGTGCCACCTAggatccAATTGGATGGTctaacctttacaattgtgagcgctcacaattatgatagattcaattggaTTAATTAAAGAGGAGAAAGGTACCCatgCacatgagggtgacccatgtTgtgagcaagggcgaggaggataacatggccatcatcaaggagttcatgcgcttcaagGTGCACatggaggg	201
205	ms2_pre_SingleSig_0041_d1_5	acatgagggtgacccatgt	TATCAACCCA	210	TCACCCGTGAGATCGTGCCACCTAggatccATATCAACCCActaacctttacaattgtgagcgctcacaattatgatagattcaattggaTTAATTAAAGAGGAGAAAGGTACCCatgCacatgagggtgacccatgtTgtgagcaagggcgaggaggataacatggccatcatcaaggagttcatgcgcttcaagGTGCACatggaggg	201
206	ms2_pre_SingleSig_0042_d1_1	acatgagggtcacccatgt	CTTCAAGGGC	210	TCACCCGTGAGATCGTGCCACCTAggatccACTTCAAGGGCctaacctttacaattgtgagcgctcacaattatgatagattcaattggaTTAATTAAAGAGGAGAAAGGTACCCatgCacatgagggtcacccatgtTgtgagcaagggcgaggaggataacatggccatcatcaaggagttcatgcgcttcaagGTGCACatggaggg	201
207	ms2_pre_SingleSig_0042_d1_2	acatgagggtcacccatgt	GCTCGGTTTG	210	TCACCCGTGAGATCGTGCCACCTAggatccAGCTCGGTTTGctaacctttacaattgtgagcgctcacaattatgatagattcaattggaTTAATTAAAGAGGAGAAAGGTACCCatgCacatgagggtcacccatgtTgtgagcaagggcgaggaggataacatggccatcatcaaggagttcatgcgcttcaagGTGCACatggaggg	201
208	ms2_pre_SingleSig_0042_d1_3	acatgagggtcacccatgt	CAAATACTGC	210	TCACCCGTGAGATCGTGCCACCTAggatccACAAATACTGCctaacctttacaattgtgagcgctcacaattatgatagattcaattggaTTAATTAAAGAGGAGAAAGGTACCCatgCacatgagggtcacccatgtTgtgagcaagggcgaggaggataacatggccatcatcaaggagttcatgcgcttcaagGTGCACatggaggg	201
209	ms2_pre_SingleSig_0042_d1_4	acatgagggtcacccatgt	CTGACTTTGA	210	TCACCCGTGAGATCGTGCCACCTAggatccACTGACTTTGActaacctttacaattgtgagcgctcacaattatgatagattcaattggaTTAATTAAAGAGGAGAAAGGTACCCatgCacatgagggtcacccatgtTgtgagcaagggcgaggaggataacatggccatcatcaaggagttcatgcgcttcaagGTGCACatggaggg	201
210	ms2_pre_SingleSig_0042_d1_5	acatgagggtcacccatgt	TTACGGGCAC	210	TCACCCGTGAGATCGTGCCACCTAggatccATTACGGGCACctaacctttacaattgtgagcgctcacaattatgatagattcaattggaTTAATTAAAGAGGAGAAAGGTACCCatgCacatgagggtcacccatgtTgtgagcaagggcgaggaggataacatggccatcatcaaggagttcatgcgcttcaagGTGCACatggaggg	201
211	ms2_pre_SingleSig_0043_d1_1	acatgagggttacccatgt	CTTTATGGGA	210	TCACCCGTGAGATCGTGCCACCTAggatccACTTTATGGGActaacctttacaattgtgagcgctcacaattatgatagattcaattggaTTAATTAAAGAGGAGAAAGGTACCCatgCacatgagggttacccatgtTgtgagcaagggcgaggaggataacatggccatcatcaaggagttcatgcgcttcaagGTGCACatggaggg	201
212	ms2_pre_SingleSig_0043_d1_2	acatgagggttacccatgt	GCTGAGATCG	210	TCACCCGTGAGATCGTGCCACCTAggatccAGCTGAGATCGctaacctttacaattgtgagcgctcacaattatgatagattcaattggaTTAATTAAAGAGGAGAAAGGTACCCatgCacatgagggttacccatgtTgtgagcaagggcgaggaggataacatggccatcatcaaggagttcatgcgcttcaagGTGCACatggaggg	201
213	ms2_pre_SingleSig_0043_d1_3	acatgagggttacccatgt	GGTCGTGGAT	210	TCACCCGTGAGATCGTGCCACCTAggatccAGGTCGTGGATctaacctttacaattgtgagcgctcacaattatgatagattcaattggaTTAATTAAAGAGGAGAAAGGTACCCatgCacatgagggttacccatgtTgtgagcaagggcgaggaggataacatggccatcatcaaggagttcatgcgcttcaagGTGCACatggaggg	201
214	ms2_pre_SingleSig_0043_d1_4	acatgagggttacccatgt	TGGAAGCTAT	210	TCACCCGTGAGATCGTGCCACCTAggatccATGGAAGCTATctaacctttacaattgtgagcgctcacaattatgatagattcaattggaTTAATTAAAGAGGAGAAAGGTACCCatgCacatgagggttacccatgtTgtgagcaagggcgaggaggataacatggccatcatcaaggagttcatgcgcttcaagGTGCACatggaggg	201
215	ms2_pre_SingleSig_0043_d1_5	acatgagggttacccatgt	AGGCCACGAT	210	TCACCCGTGAGATCGTGCCACCTAggatccAAGGCCACGATctaacctttacaattgtgagcgctcacaattatgatagattcaattggaTTAATTAAAGAGGAGAAAGGTACCCatgCacatgagggttacccatgtTgtgagcaagggcgaggaggataacatggccatcatcaaggagttcatgcgcttcaagGTGCACatggaggg	201
216	ms2_pre_SingleSig_0044_d1_1	acatgagggtaacccatgt	GTCACTAAAG	210	TCACCCGTGAGATCGTGCCACCTAggatccAGTCACTAAAGctaacctttacaattgtgagcgctcacaattatgatagattcaattggaTTAATTAAAGAGGAGAAAGGTACCCatgCacatgagggtaacccatgtTgtgagcaagggcgaggaggataacatggccatcatcaaggagttcatgcgcttcaagGTGCACatggaggg	201
217	ms2_pre_SingleSig_0044_d1_2	acatgagggtaacccatgt	TATCACCTTC	210	TCACCCGTGAGATCGTGCCACCTAggatccATATCACCTTCctaacctttacaattgtgagcgctcacaattatgatagattcaattggaTTAATTAAAGAGGAGAAAGGTACCCatgCacatgagggtaacccatgtTgtgagcaagggcgaggaggataacatggccatcatcaaggagttcatgcgcttcaagGTGCACatggaggg	201
218	ms2_pre_SingleSig_0044_d1_3	acatgagggtaacccatgt	GCCGGATGAA	210	TCACCCGTGAGATCGTGCCACCTAggatccAGCCGGATGAActaacctttacaattgtgagcgctcacaattatgatagattcaattggaTTAATTAAAGAGGAGAAAGGTACCCatgCacatgagggtaacccatgtTgtgagcaagggcgaggaggataacatggccatcatcaaggagttcatgcgcttcaagGTGCACatggaggg	201
219	ms2_pre_SingleSig_0044_d1_4	acatgagggtaacccatgt	TTGCAAAACG	210	TCACCCGTGAGATCGTGCCACCTAggatccATTGCAAAACGctaacctttacaattgtgagcgctcacaattatgatagattcaattggaTTAATTAAAGAGGAGAAAGGTACCCatgCacatgagggtaacccatgtTgtgagcaagggcgaggaggataacatggccatcatcaaggagttcatgcgcttcaagGTGCACatggaggg	201
220	ms2_pre_SingleSig_0044_d1_5	acatgagggtaacccatgt	GATTTCAGGA	210	TCACCCGTGAGATCGTGCCACCTAggatccAGATTTCAGGActaacctttacaattgtgagcgctcacaattatgatagattcaattggaTTAATTAAAGAGGAGAAAGGTACCCatgCacatgagggtaacccatgtTgtgagcaagggcgaggaggataacatggccatcatcaaggagttcatgcgcttcaagGTGCACatggaggg	201
221	ms2_pre_SingleSig_0045_d1_1	acatgaggttgacccatgt	GACAAATAGC	210	TCACCCGTGAGATCGTGCCACCTAggatccAGACAAATAGCctaacctttacaattgtgagcgctcacaattatgatagattcaattggaTTAATTAAAGAGGAGAAAGGTACCCatgCacatgaggttgacccatgtTgtgagcaagggcgaggaggataacatggccatcatcaaggagttcatgcgcttcaagGTGCACatggaggg	201
222	ms2_pre_SingleSig_0045_d1_2	acatgaggttgacccatgt	ACGCATACCC	210	TCACCCGTGAGATCGTGCCACCTAggatccAACGCATACCCctaacctttacaattgtgagcgctcacaattatgatagattcaattggaTTAATTAAAGAGGAGAAAGGTACCCatgCacatgaggttgacccatgtTgtgagcaagggcgaggaggataacatggccatcatcaaggagttcatgcgcttcaagGTGCACatggaggg	201
223	ms2_pre_SingleSig_0045_d1_3	acatgaggttgacccatgt	GTAGCGTTGG	210	TCACCCGTGAGATCGTGCCACCTAggatccAGTAGCGTTGGctaacctttacaattgtgagcgctcacaattatgatagattcaattggaTTAATTAAAGAGGAGAAAGGTACCCatgCacatgaggttgacccatgtTgtgagcaagggcgaggaggataacatggccatcatcaaggagttcatgcgcttcaagGTGCACatggaggg	201
224	ms2_pre_SingleSig_0045_d1_4	acatgaggttgacccatgt	CGGATGACGT	210	TCACCCGTGAGATCGTGCCACCTAggatccACGGATGACGTctaacctttacaattgtgagcgctcacaattatgatagattcaattggaTTAATTAAAGAGGAGAAAGGTACCCatgCacatgaggttgacccatgtTgtgagcaagggcgaggaggataacatggccatcatcaaggagttcatgcgcttcaagGTGCACatggaggg	201
225	ms2_pre_SingleSig_0045_d1_5	acatgaggttgacccatgt	AGCGACTAAT	210	TCACCCGTGAGATCGTGCCACCTAggatccAAGCGACTAATctaacctttacaattgtgagcgctcacaattatgatagattcaattggaTTAATTAAAGAGGAGAAAGGTACCCatgCacatgaggttgacccatgtTgtgagcaagggcgaggaggataacatggccatcatcaaggagttcatgcgcttcaagGTGCACatggaggg	201
226	ms2_pre_SingleSig_0046_d1_1	acatgaggttcacccatgt	AGAGTACGTT	210	TCACCCGTGAGATCGTGCCACCTAggatccAAGAGTACGTTctaacctttacaattgtgagcgctcacaattatgatagattcaattggaTTAATTAAAGAGGAGAAAGGTACCCatgCacatgaggttcacccatgtTgtgagcaagggcgaggaggataacatggccatcatcaaggagttcatgcgcttcaagGTGCACatggaggg	201
227	ms2_pre_SingleSig_0046_d1_2	acatgaggttcacccatgt	GTCAAAGGAA	210	TCACCCGTGAGATCGTGCCACCTAggatccAGTCAAAGGAActaacctttacaattgtgagcgctcacaattatgatagattcaattggaTTAATTAAAGAGGAGAAAGGTACCCatgCacatgaggttcacccatgtTgtgagcaagggcgaggaggataacatggccatcatcaaggagttcatgcgcttcaagGTGCACatggaggg	201
228	ms2_pre_SingleSig_0046_d1_3	acatgaggttcacccatgt	GAGTAAGGCC	210	TCACCCGTGAGATCGTGCCACCTAggatccAGAGTAAGGCCctaacctttacaattgtgagcgctcacaattatgatagattcaattggaTTAATTAAAGAGGAGAAAGGTACCCatgCacatgaggttcacccatgtTgtgagcaagggcgaggaggataacatggccatcatcaaggagttcatgcgcttcaagGTGCACatggaggg	201
229	ms2_pre_SingleSig_0046_d1_4	acatgaggttcacccatgt	TTGGGTACAA	210	TCACCCGTGAGATCGTGCCACCTAggatccATTGGGTACAActaacctttacaattgtgagcgctcacaattatgatagattcaattggaTTAATTAAAGAGGAGAAAGGTACCCatgCacatgaggttcacccatgtTgtgagcaagggcgaggaggataacatggccatcatcaaggagttcatgcgcttcaagGTGCACatggaggg	201
230	ms2_pre_SingleSig_0046_d1_5	acatgaggttcacccatgt	ATCCTTTCTG	210	TCACCCGTGAGATCGTGCCACCTAggatccAATCCTTTCTGctaacctttacaattgtgagcgctcacaattatgatagattcaattggaTTAATTAAAGAGGAGAAAGGTACCCatgCacatgaggttcacccatgtTgtgagcaagggcgaggaggataacatggccatcatcaaggagttcatgcgcttcaagGTGCACatggaggg	201
231	ms2_pre_SingleSig_0047_d1_1	acatgaggtttacccatgt	ACGAGACACC	210	TCACCCGTGAGATCGTGCCACCTAggatccAACGAGACACCctaacctttacaattgtgagcgctcacaattatgatagattcaattggaTTAATTAAAGAGGAGAAAGGTACCCatgCacatgaggtttacccatgtTgtgagcaagggcgaggaggataacatggccatcatcaaggagttcatgcgcttcaagGTGCACatggaggg	201
232	ms2_pre_SingleSig_0047_d1_2	acatgaggtttacccatgt	ATCACCATGT	210	TCACCCGTGAGATCGTGCCACCTAggatccAATCACCATGTctaacctttacaattgtgagcgctcacaattatgatagattcaattggaTTAATTAAAGAGGAGAAAGGTACCCatgCacatgaggtttacccatgtTgtgagcaagggcgaggaggataacatggccatcatcaaggagttcatgcgcttcaagGTGCACatggaggg	201
233	ms2_pre_SingleSig_0047_d1_3	acatgaggtttacccatgt	ATGTATTGGG	210	TCACCCGTGAGATCGTGCCACCTAggatccAATGTATTGGGctaacctttacaattgtgagcgctcacaattatgatagattcaattggaTTAATTAAAGAGGAGAAAGGTACCCatgCacatgaggtttacccatgtTgtgagcaagggcgaggaggataacatggccatcatcaaggagttcatgcgcttcaagGTGCACatggaggg	201
234	ms2_pre_SingleSig_0047_d1_4	acatgaggtttacccatgt	ATCGTCCTAA	210	TCACCCGTGAGATCGTGCCACCTAggatccAATCGTCCTAActaacctttacaattgtgagcgctcacaattatgatagattcaattggaTTAATTAAAGAGGAGAAAGGTACCCatgCacatgaggtttacccatgtTgtgagcaagggcgaggaggataacatggccatcatcaaggagttcatgcgcttcaagGTGCACatggaggg	201
235	ms2_pre_SingleSig_0047_d1_5	acatgaggtttacccatgt	TCAGCGAACG	210	TCACCCGTGAGATCGTGCCACCTAggatccATCAGCGAACGctaacctttacaattgtgagcgctcacaattatgatagattcaattggaTTAATTAAAGAGGAGAAAGGTACCCatgCacatgaggtttacccatgtTgtgagcaagggcgaggaggataacatggccatcatcaaggagttcatgcgcttcaagGTGCACatggaggg	201
236	ms2_pre_SingleSig_0048_d1_1	acatgaggttaacccatgt	GTCACTGACC	210	TCACCCGTGAGATCGTGCCACCTAggatccAGTCACTGACCctaacctttacaattgtgagcgctcacaattatgatagattcaattggaTTAATTAAAGAGGAGAAAGGTACCCatgCacatgaggttaacccatgtTgtgagcaagggcgaggaggataacatggccatcatcaaggagttcatgcgcttcaagGTGCACatggaggg	201
237	ms2_pre_SingleSig_0048_d1_2	acatgaggttaacccatgt	GAGACAGACG	210	TCACCCGTGAGATCGTGCCACCTAggatccAGAGACAGACGctaacctttacaattgtgagcgctcacaattatgatagattcaattggaTTAATTAAAGAGGAGAAAGGTACCCatgCacatgaggttaacccatgtTgtgagcaagggcgaggaggataacatggccatcatcaaggagttcatgcgcttcaagGTGCACatggaggg	201
238	ms2_pre_SingleSig_0048_d1_3	acatgaggttaacccatgt	CTCTTCCCCT	210	TCACCCGTGAGATCGTGCCACCTAggatccACTCTTCCCCTctaacctttacaattgtgagcgctcacaattatgatagattcaattggaTTAATTAAAGAGGAGAAAGGTACCCatgCacatgaggttaacccatgtTgtgagcaagggcgaggaggataacatggccatcatcaaggagttcatgcgcttcaagGTGCACatggaggg	201
239	ms2_pre_SingleSig_0048_d1_4	acatgaggttaacccatgt	GGGACCAACT	210	TCACCCGTGAGATCGTGCCACCTAggatccAGGGACCAACTctaacctttacaattgtgagcgctcacaattatgatagattcaattggaTTAATTAAAGAGGAGAAAGGTACCCatgCacatgaggttaacccatgtTgtgagcaagggcgaggaggataacatggccatcatcaaggagttcatgcgcttcaagGTGCACatggaggg	201
240	ms2_pre_SingleSig_0048_d1_5	acatgaggttaacccatgt	TGAAGAGACA	210	TCACCCGTGAGATCGTGCCACCTAggatccATGAAGAGACActaacctttacaattgtgagcgctcacaattatgatagattcaattggaTTAATTAAAGAGGAGAAAGGTACCCatgCacatgaggttaacccatgtTgtgagcaagggcgaggaggataacatggccatcatcaaggagttcatgcgcttcaagGTGCACatggaggg	201
241	ms2_pre_SingleSig_0049_d1_1	acatggggctgacccatgt	GATCACGACG	210	TCACCCGTGAGATCGTGCCACCTAggatccAGATCACGACGctaacctttacaattgtgagcgctcacaattatgatagattcaattggaTTAATTAAAGAGGAGAAAGGTACCCatgCacatggggctgacccatgtTgtgagcaagggcgaggaggataacatggccatcatcaaggagttcatgcgcttcaagGTGCACatggaggg	201
242	ms2_pre_SingleSig_0049_d1_2	acatggggctgacccatgt	AGAGCTCGCA	210	TCACCCGTGAGATCGTGCCACCTAggatccAAGAGCTCGCActaacctttacaattgtgagcgctcacaattatgatagattcaattggaTTAATTAAAGAGGAGAAAGGTACCCatgCacatggggctgacccatgtTgtgagcaagggcgaggaggataacatggccatcatcaaggagttcatgcgcttcaagGTGCACatggaggg	201
243	ms2_pre_SingleSig_0049_d1_3	acatggggctgacccatgt	ACTAGGACAT	210	TCACCCGTGAGATCGTGCCACCTAggatccAACTAGGACATctaacctttacaattgtgagcgctcacaattatgatagattcaattggaTTAATTAAAGAGGAGAAAGGTACCCatgCacatggggctgacccatgtTgtgagcaagggcgaggaggataacatggccatcatcaaggagttcatgcgcttcaagGTGCACatggaggg	201
244	ms2_pre_SingleSig_0049_d1_4	acatggggctgacccatgt	CCCACACGAT	210	TCACCCGTGAGATCGTGCCACCTAggatccACCCACACGATctaacctttacaattgtgagcgctcacaattatgatagattcaattggaTTAATTAAAGAGGAGAAAGGTACCCatgCacatggggctgacccatgtTgtgagcaagggcgaggaggataacatggccatcatcaaggagttcatgcgcttcaagGTGCACatggaggg	201
245	ms2_pre_SingleSig_0049_d1_5	acatggggctgacccatgt	CAAACCCTCG	210	TCACCCGTGAGATCGTGCCACCTAggatccACAAACCCTCGctaacctttacaattgtgagcgctcacaattatgatagattcaattggaTTAATTAAAGAGGAGAAAGGTACCCatgCacatggggctgacccatgtTgtgagcaagggcgaggaggataacatggccatcatcaaggagttcatgcgcttcaagGTGCACatggaggg	201
246	ms2_pre_SingleSig_0050_d1_1	acatggggctcacccatgt	TGTGGCAACG	210	TCACCCGTGAGATCGTGCCACCTAggatccATGTGGCAACGctaacctttacaattgtgagcgctcacaattatgatagattcaattggaTTAATTAAAGAGGAGAAAGGTACCCatgCacatggggctcacccatgtTgtgagcaagggcgaggaggataacatggccatcatcaaggagttcatgcgcttcaagGTGCACatggaggg	201
247	ms2_pre_SingleSig_0050_d1_2	acatggggctcacccatgt	GTAGTAGCTA	210	TCACCCGTGAGATCGTGCCACCTAggatccAGTAGTAGCTActaacctttacaattgtgagcgctcacaattatgatagattcaattggaTTAATTAAAGAGGAGAAAGGTACCCatgCacatggggctcacccatgtTgtgagcaagggcgaggaggataacatggccatcatcaaggagttcatgcgcttcaagGTGCACatggaggg	201
248	ms2_pre_SingleSig_0050_d1_3	acatggggctcacccatgt	CATCTTCATC	210	TCACCCGTGAGATCGTGCCACCTAggatccACATCTTCATCctaacctttacaattgtgagcgctcacaattatgatagattcaattggaTTAATTAAAGAGGAGAAAGGTACCCatgCacatggggctcacccatgtTgtgagcaagggcgaggaggataacatggccatcatcaaggagttcatgcgcttcaagGTGCACatggaggg	201
249	ms2_pre_SingleSig_0050_d1_4	acatggggctcacccatgt	CCCGACATAC	210	TCACCCGTGAGATCGTGCCACCTAggatccACCCGACATACctaacctttacaattgtgagcgctcacaattatgatagattcaattggaTTAATTAAAGAGGAGAAAGGTACCCatgCacatggggctcacccatgtTgtgagcaagggcgaggaggataacatggccatcatcaaggagttcatgcgcttcaagGTGCACatggaggg	201
250	ms2_pre_SingleSig_0050_d1_5	acatggggctcacccatgt	TGCACGACCT	210	TCACCCGTGAGATCGTGCCACCTAggatccATGCACGACCTctaacctttacaattgtgagcgctcacaattatgatagattcaattggaTTAATTAAAGAGGAGAAAGGTACCCatgCacatggggctcacccatgtTgtgagcaagggcgaggaggataacatggccatcatcaaggagttcatgcgcttcaagGTGCACatggaggg	201
251	ms2_pre_SingleSig_0051_d1_1	acatggggcttacccatgt	GGAATCGTCG	210	TCACCCGTGAGATCGTGCCACCTAggatccAGGAATCGTCGctaacctttacaattgtgagcgctcacaattatgatagattcaattggaTTAATTAAAGAGGAGAAAGGTACCCatgCacatggggcttacccatgtTgtgagcaagggcgaggaggataacatggccatcatcaaggagttcatgcgcttcaagGTGCACatggaggg	201
252	ms2_pre_SingleSig_0051_d1_2	acatggggcttacccatgt	CGAACCTCCA	210	TCACCCGTGAGATCGTGCCACCTAggatccACGAACCTCCActaacctttacaattgtgagcgctcacaattatgatagattcaattggaTTAATTAAAGAGGAGAAAGGTACCCatgCacatggggcttacccatgtTgtgagcaagggcgaggaggataacatggccatcatcaaggagttcatgcgcttcaagGTGCACatggaggg	201
253	ms2_pre_SingleSig_0051_d1_3	acatggggcttacccatgt	CTTCTCAGGG	210	TCACCCGTGAGATCGTGCCACCTAggatccACTTCTCAGGGctaacctttacaattgtgagcgctcacaattatgatagattcaattggaTTAATTAAAGAGGAGAAAGGTACCCatgCacatggggcttacccatgtTgtgagcaagggcgaggaggataacatggccatcatcaaggagttcatgcgcttcaagGTGCACatggaggg	201
254	ms2_pre_SingleSig_0051_d1_4	acatggggcttacccatgt	TTTGAGCCGG	210	TCACCCGTGAGATCGTGCCACCTAggatccATTTGAGCCGGctaacctttacaattgtgagcgctcacaattatgatagattcaattggaTTAATTAAAGAGGAGAAAGGTACCCatgCacatggggcttacccatgtTgtgagcaagggcgaggaggataacatggccatcatcaaggagttcatgcgcttcaagGTGCACatggaggg	201
255	ms2_pre_SingleSig_0051_d1_5	acatggggcttacccatgt	TACGTGGTAA	210	TCACCCGTGAGATCGTGCCACCTAggatccATACGTGGTAActaacctttacaattgtgagcgctcacaattatgatagattcaattggaTTAATTAAAGAGGAGAAAGGTACCCatgCacatggggcttacccatgtTgtgagcaagggcgaggaggataacatggccatcatcaaggagttcatgcgcttcaagGTGCACatggaggg	201
256	ms2_pre_SingleSig_0052_d1_1	acatggggctaacccatgt	ACATAAGAGG	210	TCACCCGTGAGATCGTGCCACCTAggatccAACATAAGAGGctaacctttacaattgtgagcgctcacaattatgatagattcaattggaTTAATTAAAGAGGAGAAAGGTACCCatgCacatggggctaacccatgtTgtgagcaagggcgaggaggataacatggccatcatcaaggagttcatgcgcttcaagGTGCACatggaggg	201
257	ms2_pre_SingleSig_0052_d1_2	acatggggctaacccatgt	TCCGAAACAA	210	TCACCCGTGAGATCGTGCCACCTAggatccATCCGAAACAActaacctttacaattgtgagcgctcacaattatgatagattcaattggaTTAATTAAAGAGGAGAAAGGTACCCatgCacatggggctaacccatgtTgtgagcaagggcgaggaggataacatggccatcatcaaggagttcatgcgcttcaagGTGCACatggaggg	201
258	ms2_pre_SingleSig_0052_d1_3	acatggggctaacccatgt	TGAAGGATCT	210	TCACCCGTGAGATCGTGCCACCTAggatccATGAAGGATCTctaacctttacaattgtgagcgctcacaattatgatagattcaattggaTTAATTAAAGAGGAGAAAGGTACCCatgCacatggggctaacccatgtTgtgagcaagggcgaggaggataacatggccatcatcaaggagttcatgcgcttcaagGTGCACatggaggg	201
259	ms2_pre_SingleSig_0052_d1_4	acatggggctaacccatgt	GGGGTGATTC	210	TCACCCGTGAGATCGTGCCACCTAggatccAGGGGTGATTCctaacctttacaattgtgagcgctcacaattatgatagattcaattggaTTAATTAAAGAGGAGAAAGGTACCCatgCacatggggctaacccatgtTgtgagcaagggcgaggaggataacatggccatcatcaaggagttcatgcgcttcaagGTGCACatggaggg	201
260	ms2_pre_SingleSig_0052_d1_5	acatggggctaacccatgt	TTGCGAGAAT	210	TCACCCGTGAGATCGTGCCACCTAggatccATTGCGAGAATctaacctttacaattgtgagcgctcacaattatgatagattcaattggaTTAATTAAAGAGGAGAAAGGTACCCatgCacatggggctaacccatgtTgtgagcaagggcgaggaggataacatggccatcatcaaggagttcatgcgcttcaagGTGCACatggaggg	201
261	ms2_pre_SingleSig_0053_d1_1	acatggggatgacccatgt	TCTTTCTCTC	210	TCACCCGTGAGATCGTGCCACCTAggatccATCTTTCTCTCctaacctttacaattgtgagcgctcacaattatgatagattcaattggaTTAATTAAAGAGGAGAAAGGTACCCatgCacatggggatgacccatgtTgtgagcaagggcgaggaggataacatggccatcatcaaggagttcatgcgcttcaagGTGCACatggaggg	201
262	ms2_pre_SingleSig_0053_d1_2	acatggggatgacccatgt	AGGTGGATGG	210	TCACCCGTGAGATCGTGCCACCTAggatccAAGGTGGATGGctaacctttacaattgtgagcgctcacaattatgatagattcaattggaTTAATTAAAGAGGAGAAAGGTACCCatgCacatggggatgacccatgtTgtgagcaagggcgaggaggataacatggccatcatcaaggagttcatgcgcttcaagGTGCACatggaggg	201
263	ms2_pre_SingleSig_0053_d1_3	acatggggatgacccatgt	CTTGTGCGGT	210	TCACCCGTGAGATCGTGCCACCTAggatccACTTGTGCGGTctaacctttacaattgtgagcgctcacaattatgatagattcaattggaTTAATTAAAGAGGAGAAAGGTACCCatgCacatggggatgacccatgtTgtgagcaagggcgaggaggataacatggccatcatcaaggagttcatgcgcttcaagGTGCACatggaggg	201
264	ms2_pre_SingleSig_0053_d1_4	acatggggatgacccatgt	GATTTTGCGA	210	TCACCCGTGAGATCGTGCCACCTAggatccAGATTTTGCGActaacctttacaattgtgagcgctcacaattatgatagattcaattggaTTAATTAAAGAGGAGAAAGGTACCCatgCacatggggatgacccatgtTgtgagcaagggcgaggaggataacatggccatcatcaaggagttcatgcgcttcaagGTGCACatggaggg	201
265	ms2_pre_SingleSig_0053_d1_5	acatggggatgacccatgt	CCGCAATGCT	210	TCACCCGTGAGATCGTGCCACCTAggatccACCGCAATGCTctaacctttacaattgtgagcgctcacaattatgatagattcaattggaTTAATTAAAGAGGAGAAAGGTACCCatgCacatggggatgacccatgtTgtgagcaagggcgaggaggataacatggccatcatcaaggagttcatgcgcttcaagGTGCACatggaggg	201
266	ms2_pre_SingleSig_0054_d1_1	acatggggatcacccatgt	CATTGGTGAA	210	TCACCCGTGAGATCGTGCCACCTAggatccACATTGGTGAActaacctttacaattgtgagcgctcacaattatgatagattcaattggaTTAATTAAAGAGGAGAAAGGTACCCatgCacatggggatcacccatgtTgtgagcaagggcgaggaggataacatggccatcatcaaggagttcatgcgcttcaagGTGCACatggaggg	201
267	ms2_pre_SingleSig_0054_d1_2	acatggggatcacccatgt	TATTGGTACG	210	TCACCCGTGAGATCGTGCCACCTAggatccATATTGGTACGctaacctttacaattgtgagcgctcacaattatgatagattcaattggaTTAATTAAAGAGGAGAAAGGTACCCatgCacatggggatcacccatgtTgtgagcaagggcgaggaggataacatggccatcatcaaggagttcatgcgcttcaagGTGCACatggaggg	201
268	ms2_pre_SingleSig_0054_d1_3	acatggggatcacccatgt	CGTTTGTCTT	210	TCACCCGTGAGATCGTGCCACCTAggatccACGTTTGTCTTctaacctttacaattgtgagcgctcacaattatgatagattcaattggaTTAATTAAAGAGGAGAAAGGTACCCatgCacatggggatcacccatgtTgtgagcaagggcgaggaggataacatggccatcatcaaggagttcatgcgcttcaagGTGCACatggaggg	201
269	ms2_pre_SingleSig_0054_d1_4	acatggggatcacccatgt	GCCGAAGTGT	210	TCACCCGTGAGATCGTGCCACCTAggatccAGCCGAAGTGTctaacctttacaattgtgagcgctcacaattatgatagattcaattggaTTAATTAAAGAGGAGAAAGGTACCCatgCacatggggatcacccatgtTgtgagcaagggcgaggaggataacatggccatcatcaaggagttcatgcgcttcaagGTGCACatggaggg	201
270	ms2_pre_SingleSig_0054_d1_5	acatggggatcacccatgt	CTTCTAACCT	210	TCACCCGTGAGATCGTGCCACCTAggatccACTTCTAACCTctaacctttacaattgtgagcgctcacaattatgatagattcaattggaTTAATTAAAGAGGAGAAAGGTACCCatgCacatggggatcacccatgtTgtgagcaagggcgaggaggataacatggccatcatcaaggagttcatgcgcttcaagGTGCACatggaggg	201
271	ms2_pre_SingleSig_0055_d1_1	acatggggattacccatgt	GTTACAACGA	210	TCACCCGTGAGATCGTGCCACCTAggatccAGTTACAACGActaacctttacaattgtgagcgctcacaattatgatagattcaattggaTTAATTAAAGAGGAGAAAGGTACCCatgCacatggggattacccatgtTgtgagcaagggcgaggaggataacatggccatcatcaaggagttcatgcgcttcaagGTGCACatggaggg	201
272	ms2_pre_SingleSig_0055_d1_2	acatggggattacccatgt	GGACCGTTCT	210	TCACCCGTGAGATCGTGCCACCTAggatccAGGACCGTTCTctaacctttacaattgtgagcgctcacaattatgatagattcaattggaTTAATTAAAGAGGAGAAAGGTACCCatgCacatggggattacccatgtTgtgagcaagggcgaggaggataacatggccatcatcaaggagttcatgcgcttcaagGTGCACatggaggg	201
273	ms2_pre_SingleSig_0055_d1_3	acatggggattacccatgt	CGCGACCATT	210	TCACCCGTGAGATCGTGCCACCTAggatccACGCGACCATTctaacctttacaattgtgagcgctcacaattatgatagattcaattggaTTAATTAAAGAGGAGAAAGGTACCCatgCacatggggattacccatgtTgtgagcaagggcgaggaggataacatggccatcatcaaggagttcatgcgcttcaagGTGCACatggaggg	201
274	ms2_pre_SingleSig_0055_d1_4	acatggggattacccatgt	ACAGGGTTCG	210	TCACCCGTGAGATCGTGCCACCTAggatccAACAGGGTTCGctaacctttacaattgtgagcgctcacaattatgatagattcaattggaTTAATTAAAGAGGAGAAAGGTACCCatgCacatggggattacccatgtTgtgagcaagggcgaggaggataacatggccatcatcaaggagttcatgcgcttcaagGTGCACatggaggg	201
275	ms2_pre_SingleSig_0055_d1_5	acatggggattacccatgt	CCAGCCATCA	210	TCACCCGTGAGATCGTGCCACCTAggatccACCAGCCATCActaacctttacaattgtgagcgctcacaattatgatagattcaattggaTTAATTAAAGAGGAGAAAGGTACCCatgCacatggggattacccatgtTgtgagcaagggcgaggaggataacatggccatcatcaaggagttcatgcgcttcaagGTGCACatggaggg	201
276	ms2_pre_SingleSig_0056_d1_1	acatggggataacccatgt	CGGCGTAATC	210	TCACCCGTGAGATCGTGCCACCTAggatccACGGCGTAATCctaacctttacaattgtgagcgctcacaattatgatagattcaattggaTTAATTAAAGAGGAGAAAGGTACCCatgCacatggggataacccatgtTgtgagcaagggcgaggaggataacatggccatcatcaaggagttcatgcgcttcaagGTGCACatggaggg	201
277	ms2_pre_SingleSig_0056_d1_2	acatggggataacccatgt	CACTGACACC	210	TCACCCGTGAGATCGTGCCACCTAggatccACACTGACACCctaacctttacaattgtgagcgctcacaattatgatagattcaattggaTTAATTAAAGAGGAGAAAGGTACCCatgCacatggggataacccatgtTgtgagcaagggcgaggaggataacatggccatcatcaaggagttcatgcgcttcaagGTGCACatggaggg	201
278	ms2_pre_SingleSig_0056_d1_3	acatggggataacccatgt	CTGCGGTAGA	210	TCACCCGTGAGATCGTGCCACCTAggatccACTGCGGTAGActaacctttacaattgtgagcgctcacaattatgatagattcaattggaTTAATTAAAGAGGAGAAAGGTACCCatgCacatggggataacccatgtTgtgagcaagggcgaggaggataacatggccatcatcaaggagttcatgcgcttcaagGTGCACatggaggg	201
279	ms2_pre_SingleSig_0056_d1_4	acatggggataacccatgt	CGATACTACT	210	TCACCCGTGAGATCGTGCCACCTAggatccACGATACTACTctaacctttacaattgtgagcgctcacaattatgatagattcaattggaTTAATTAAAGAGGAGAAAGGTACCCatgCacatggggataacccatgtTgtgagcaagggcgaggaggataacatggccatcatcaaggagttcatgcgcttcaagGTGCACatggaggg	201
280	ms2_pre_SingleSig_0056_d1_5	acatggggataacccatgt	CTCATCACAA	210	TCACCCGTGAGATCGTGCCACCTAggatccACTCATCACAActaacctttacaattgtgagcgctcacaattatgatagattcaattggaTTAATTAAAGAGGAGAAAGGTACCCatgCacatggggataacccatgtTgtgagcaagggcgaggaggataacatggccatcatcaaggagttcatgcgcttcaagGTGCACatggaggg	201
281	ms2_pre_SingleSig_0057_d1_1	acatgggggtgacccatgt	AATGGGAGCG	210	TCACCCGTGAGATCGTGCCACCTAggatccAAATGGGAGCGctaacctttacaattgtgagcgctcacaattatgatagattcaattggaTTAATTAAAGAGGAGAAAGGTACCCatgCacatgggggtgacccatgtTgtgagcaagggcgaggaggataacatggccatcatcaaggagttcatgcgcttcaagGTGCACatggaggg	201
282	ms2_pre_SingleSig_0057_d1_2	acatgggggtgacccatgt	GTGTCGTAAA	210	TCACCCGTGAGATCGTGCCACCTAggatccAGTGTCGTAAActaacctttacaattgtgagcgctcacaattatgatagattcaattggaTTAATTAAAGAGGAGAAAGGTACCCatgCacatgggggtgacccatgtTgtgagcaagggcgaggaggataacatggccatcatcaaggagttcatgcgcttcaagGTGCACatggaggg	201
283	ms2_pre_SingleSig_0057_d1_3	acatgggggtgacccatgt	GTTTAAACGC	210	TCACCCGTGAGATCGTGCCACCTAggatccAGTTTAAACGCctaacctttacaattgtgagcgctcacaattatgatagattcaattggaTTAATTAAAGAGGAGAAAGGTACCCatgCacatgggggtgacccatgtTgtgagcaagggcgaggaggataacatggccatcatcaaggagttcatgcgcttcaagGTGCACatggaggg	201
284	ms2_pre_SingleSig_0057_d1_4	acatgggggtgacccatgt	CAGCCCGAAT	210	TCACCCGTGAGATCGTGCCACCTAggatccACAGCCCGAATctaacctttacaattgtgagcgctcacaattatgatagattcaattggaTTAATTAAAGAGGAGAAAGGTACCCatgCacatgggggtgacccatgtTgtgagcaagggcgaggaggataacatggccatcatcaaggagttcatgcgcttcaagGTGCACatggaggg	201
285	ms2_pre_SingleSig_0057_d1_5	acatgggggtgacccatgt	GTTACTGAAG	210	TCACCCGTGAGATCGTGCCACCTAggatccAGTTACTGAAGctaacctttacaattgtgagcgctcacaattatgatagattcaattggaTTAATTAAAGAGGAGAAAGGTACCCatgCacatgggggtgacccatgtTgtgagcaagggcgaggaggataacatggccatcatcaaggagttcatgcgcttcaagGTGCACatggaggg	201
286	ms2_pre_SingleSig_0058_d1_1	acatgggggtcacccatgt	TGATGACACA	210	TCACCCGTGAGATCGTGCCACCTAggatccATGATGACACActaacctttacaattgtgagcgctcacaattatgatagattcaattggaTTAATTAAAGAGGAGAAAGGTACCCatgCacatgggggtcacccatgtTgtgagcaagggcgaggaggataacatggccatcatcaaggagttcatgcgcttcaagGTGCACatggaggg	201
287	ms2_pre_SingleSig_0058_d1_2	acatgggggtcacccatgt	GGGGAGTGAT	210	TCACCCGTGAGATCGTGCCACCTAggatccAGGGGAGTGATctaacctttacaattgtgagcgctcacaattatgatagattcaattggaTTAATTAAAGAGGAGAAAGGTACCCatgCacatgggggtcacccatgtTgtgagcaagggcgaggaggataacatggccatcatcaaggagttcatgcgcttcaagGTGCACatggaggg	201
288	ms2_pre_SingleSig_0058_d1_3	acatgggggtcacccatgt	GTCTCTGTAA	210	TCACCCGTGAGATCGTGCCACCTAggatccAGTCTCTGTAActaacctttacaattgtgagcgctcacaattatgatagattcaattggaTTAATTAAAGAGGAGAAAGGTACCCatgCacatgggggtcacccatgtTgtgagcaagggcgaggaggataacatggccatcatcaaggagttcatgcgcttcaagGTGCACatggaggg	201
289	ms2_pre_SingleSig_0058_d1_4	acatgggggtcacccatgt	GGTAAGGTTT	210	TCACCCGTGAGATCGTGCCACCTAggatccAGGTAAGGTTTctaacctttacaattgtgagcgctcacaattatgatagattcaattggaTTAATTAAAGAGGAGAAAGGTACCCatgCacatgggggtcacccatgtTgtgagcaagggcgaggaggataacatggccatcatcaaggagttcatgcgcttcaagGTGCACatggaggg	201
290	ms2_pre_SingleSig_0058_d1_5	acatgggggtcacccatgt	TTAGCTCGGG	210	TCACCCGTGAGATCGTGCCACCTAggatccATTAGCTCGGGctaacctttacaattgtgagcgctcacaattatgatagattcaattggaTTAATTAAAGAGGAGAAAGGTACCCatgCacatgggggtcacccatgtTgtgagcaagggcgaggaggataacatggccatcatcaaggagttcatgcgcttcaagGTGCACatggaggg	201
291	ms2_pre_SingleSig_0059_d1_1	acatgggggttacccatgt	CTAAGGTCGG	210	TCACCCGTGAGATCGTGCCACCTAggatccACTAAGGTCGGctaacctttacaattgtgagcgctcacaattatgatagattcaattggaTTAATTAAAGAGGAGAAAGGTACCCatgCacatgggggttacccatgtTgtgagcaagggcgaggaggataacatggccatcatcaaggagttcatgcgcttcaagGTGCACatggaggg	201
292	ms2_pre_SingleSig_0059_d1_2	acatgggggttacccatgt	TACGGGATTA	210	TCACCCGTGAGATCGTGCCACCTAggatccATACGGGATTActaacctttacaattgtgagcgctcacaattatgatagattcaattggaTTAATTAAAGAGGAGAAAGGTACCCatgCacatgggggttacccatgtTgtgagcaagggcgaggaggataacatggccatcatcaaggagttcatgcgcttcaagGTGCACatggaggg	201
293	ms2_pre_SingleSig_0059_d1_3	acatgggggttacccatgt	GGTTACACAA	210	TCACCCGTGAGATCGTGCCACCTAggatccAGGTTACACAActaacctttacaattgtgagcgctcacaattatgatagattcaattggaTTAATTAAAGAGGAGAAAGGTACCCatgCacatgggggttacccatgtTgtgagcaagggcgaggaggataacatggccatcatcaaggagttcatgcgcttcaagGTGCACatggaggg	201
294	ms2_pre_SingleSig_0059_d1_4	acatgggggttacccatgt	CATTCCTAGA	210	TCACCCGTGAGATCGTGCCACCTAggatccACATTCCTAGActaacctttacaattgtgagcgctcacaattatgatagattcaattggaTTAATTAAAGAGGAGAAAGGTACCCatgCacatgggggttacccatgtTgtgagcaagggcgaggaggataacatggccatcatcaaggagttcatgcgcttcaagGTGCACatggaggg	201
295	ms2_pre_SingleSig_0059_d1_5	acatgggggttacccatgt	ACCCCTCTGT	210	TCACCCGTGAGATCGTGCCACCTAggatccAACCCCTCTGTctaacctttacaattgtgagcgctcacaattatgatagattcaattggaTTAATTAAAGAGGAGAAAGGTACCCatgCacatgggggttacccatgtTgtgagcaagggcgaggaggataacatggccatcatcaaggagttcatgcgcttcaagGTGCACatggaggg	201
296	ms2_pre_SingleSig_0060_d1_1	acatgggggtaacccatgt	CTGATCCGCA	210	TCACCCGTGAGATCGTGCCACCTAggatccACTGATCCGCActaacctttacaattgtgagcgctcacaattatgatagattcaattggaTTAATTAAAGAGGAGAAAGGTACCCatgCacatgggggtaacccatgtTgtgagcaagggcgaggaggataacatggccatcatcaaggagttcatgcgcttcaagGTGCACatggaggg	201
297	ms2_pre_SingleSig_0060_d1_2	acatgggggtaacccatgt	AAAGCGCATT	210	TCACCCGTGAGATCGTGCCACCTAggatccAAAAGCGCATTctaacctttacaattgtgagcgctcacaattatgatagattcaattggaTTAATTAAAGAGGAGAAAGGTACCCatgCacatgggggtaacccatgtTgtgagcaagggcgaggaggataacatggccatcatcaaggagttcatgcgcttcaagGTGCACatggaggg	201
298	ms2_pre_SingleSig_0060_d1_3	acatgggggtaacccatgt	GATATCATGG	210	TCACCCGTGAGATCGTGCCACCTAggatccAGATATCATGGctaacctttacaattgtgagcgctcacaattatgatagattcaattggaTTAATTAAAGAGGAGAAAGGTACCCatgCacatgggggtaacccatgtTgtgagcaagggcgaggaggataacatggccatcatcaaggagttcatgcgcttcaagGTGCACatggaggg	201
299	ms2_pre_SingleSig_0060_d1_4	acatgggggtaacccatgt	TTCGCCTCGT	210	TCACCCGTGAGATCGTGCCACCTAggatccATTCGCCTCGTctaacctttacaattgtgagcgctcacaattatgatagattcaattggaTTAATTAAAGAGGAGAAAGGTACCCatgCacatgggggtaacccatgtTgtgagcaagggcgaggaggataacatggccatcatcaaggagttcatgcgcttcaagGTGCACatggaggg	201
300	ms2_pre_SingleSig_0060_d1_5	acatgggggtaacccatgt	GAACTTCTCA	210	TCACCCGTGAGATCGTGCCACCTAggatccAGAACTTCTCActaacctttacaattgtgagcgctcacaattatgatagattcaattggaTTAATTAAAGAGGAGAAAGGTACCCatgCacatgggggtaacccatgtTgtgagcaagggcgaggaggataacatggccatcatcaaggagttcatgcgcttcaagGTGCACatggaggg	201
301	ms2_pre_SingleSig_0061_d1_1	acatggggttgacccatgt	GTAATGGTGT	210	TCACCCGTGAGATCGTGCCACCTAggatccAGTAATGGTGTctaacctttacaattgtgagcgctcacaattatgatagattcaattggaTTAATTAAAGAGGAGAAAGGTACCCatgCacatggggttgacccatgtTgtgagcaagggcgaggaggataacatggccatcatcaaggagttcatgcgcttcaagGTGCACatggaggg	201
302	ms2_pre_SingleSig_0061_d1_2	acatggggttgacccatgt	TGCTGACTTA	210	TCACCCGTGAGATCGTGCCACCTAggatccATGCTGACTTActaacctttacaattgtgagcgctcacaattatgatagattcaattggaTTAATTAAAGAGGAGAAAGGTACCCatgCacatggggttgacccatgtTgtgagcaagggcgaggaggataacatggccatcatcaaggagttcatgcgcttcaagGTGCACatggaggg	201
303	ms2_pre_SingleSig_0061_d1_3	acatggggttgacccatgt	GTGTTGCGCT	210	TCACCCGTGAGATCGTGCCACCTAggatccAGTGTTGCGCTctaacctttacaattgtgagcgctcacaattatgatagattcaattggaTTAATTAAAGAGGAGAAAGGTACCCatgCacatggggttgacccatgtTgtgagcaagggcgaggaggataacatggccatcatcaaggagttcatgcgcttcaagGTGCACatggaggg	201
304	ms2_pre_SingleSig_0061_d1_4	acatggggttgacccatgt	CTTATTCCCT	210	TCACCCGTGAGATCGTGCCACCTAggatccACTTATTCCCTctaacctttacaattgtgagcgctcacaattatgatagattcaattggaTTAATTAAAGAGGAGAAAGGTACCCatgCacatggggttgacccatgtTgtgagcaagggcgaggaggataacatggccatcatcaaggagttcatgcgcttcaagGTGCACatggaggg	201
305	ms2_pre_SingleSig_0061_d1_5	acatggggttgacccatgt	TGATTAGGCA	210	TCACCCGTGAGATCGTGCCACCTAggatccATGATTAGGCActaacctttacaattgtgagcgctcacaattatgatagattcaattggaTTAATTAAAGAGGAGAAAGGTACCCatgCacatggggttgacccatgtTgtgagcaagggcgaggaggataacatggccatcatcaaggagttcatgcgcttcaagGTGCACatggaggg	201
306	ms2_pre_SingleSig_0062_d1_1	acatggggttcacccatgt	TGACTTATGC	210	TCACCCGTGAGATCGTGCCACCTAggatccATGACTTATGCctaacctttacaattgtgagcgctcacaattatgatagattcaattggaTTAATTAAAGAGGAGAAAGGTACCCatgCacatggggttcacccatgtTgtgagcaagggcgaggaggataacatggccatcatcaaggagttcatgcgcttcaagGTGCACatggaggg	201
307	ms2_pre_SingleSig_0062_d1_2	acatggggttcacccatgt	GCGGAACTCA	210	TCACCCGTGAGATCGTGCCACCTAggatccAGCGGAACTCActaacctttacaattgtgagcgctcacaattatgatagattcaattggaTTAATTAAAGAGGAGAAAGGTACCCatgCacatggggttcacccatgtTgtgagcaagggcgaggaggataacatggccatcatcaaggagttcatgcgcttcaagGTGCACatggaggg	201
308	ms2_pre_SingleSig_0062_d1_3	acatggggttcacccatgt	TACCTCAGGC	210	TCACCCGTGAGATCGTGCCACCTAggatccATACCTCAGGCctaacctttacaattgtgagcgctcacaattatgatagattcaattggaTTAATTAAAGAGGAGAAAGGTACCCatgCacatggggttcacccatgtTgtgagcaagggcgaggaggataacatggccatcatcaaggagttcatgcgcttcaagGTGCACatggaggg	201
309	ms2_pre_SingleSig_0062_d1_4	acatggggttcacccatgt	TAGTCCCGTG	210	TCACCCGTGAGATCGTGCCACCTAggatccATAGTCCCGTGctaacctttacaattgtgagcgctcacaattatgatagattcaattggaTTAATTAAAGAGGAGAAAGGTACCCatgCacatggggttcacccatgtTgtgagcaagggcgaggaggataacatggccatcatcaaggagttcatgcgcttcaagGTGCACatggaggg	201
310	ms2_pre_SingleSig_0062_d1_5	acatggggttcacccatgt	GCTTCCACTC	210	TCACCCGTGAGATCGTGCCACCTAggatccAGCTTCCACTCctaacctttacaattgtgagcgctcacaattatgatagattcaattggaTTAATTAAAGAGGAGAAAGGTACCCatgCacatggggttcacccatgtTgtgagcaagggcgaggaggataacatggccatcatcaaggagttcatgcgcttcaagGTGCACatggaggg	201
311	ms2_pre_SingleSig_0063_d1_1	acatggggtttacccatgt	TCGCAGTTAT	210	TCACCCGTGAGATCGTGCCACCTAggatccATCGCAGTTATctaacctttacaattgtgagcgctcacaattatgatagattcaattggaTTAATTAAAGAGGAGAAAGGTACCCatgCacatggggtttacccatgtTgtgagcaagggcgaggaggataacatggccatcatcaaggagttcatgcgcttcaagGTGCACatggaggg	201
312	ms2_pre_SingleSig_0063_d1_2	acatggggtttacccatgt	AATTGAGCAG	210	TCACCCGTGAGATCGTGCCACCTAggatccAAATTGAGCAGctaacctttacaattgtgagcgctcacaattatgatagattcaattggaTTAATTAAAGAGGAGAAAGGTACCCatgCacatggggtttacccatgtTgtgagcaagggcgaggaggataacatggccatcatcaaggagttcatgcgcttcaagGTGCACatggaggg	201
313	ms2_pre_SingleSig_0063_d1_3	acatggggtttacccatgt	AAAGTCGCGG	210	TCACCCGTGAGATCGTGCCACCTAggatccAAAAGTCGCGGctaacctttacaattgtgagcgctcacaattatgatagattcaattggaTTAATTAAAGAGGAGAAAGGTACCCatgCacatggggtttacccatgtTgtgagcaagggcgaggaggataacatggccatcatcaaggagttcatgcgcttcaagGTGCACatggaggg	201
314	ms2_pre_SingleSig_0063_d1_4	acatggggtttacccatgt	GAATGTCATG	210	TCACCCGTGAGATCGTGCCACCTAggatccAGAATGTCATGctaacctttacaattgtgagcgctcacaattatgatagattcaattggaTTAATTAAAGAGGAGAAAGGTACCCatgCacatggggtttacccatgtTgtgagcaagggcgaggaggataacatggccatcatcaaggagttcatgcgcttcaagGTGCACatggaggg	201
315	ms2_pre_SingleSig_0063_d1_5	acatggggtttacccatgt	GAAAGGGTTA	210	TCACCCGTGAGATCGTGCCACCTAggatccAGAAAGGGTTActaacctttacaattgtgagcgctcacaattatgatagattcaattggaTTAATTAAAGAGGAGAAAGGTACCCatgCacatggggtttacccatgtTgtgagcaagggcgaggaggataacatggccatcatcaaggagttcatgcgcttcaagGTGCACatggaggg	201
316	ms2_pre_SingleSig_0064_d1_1	acatggggttaacccatgt	CCTATAGTGT	210	TCACCCGTGAGATCGTGCCACCTAggatccACCTATAGTGTctaacctttacaattgtgagcgctcacaattatgatagattcaattggaTTAATTAAAGAGGAGAAAGGTACCCatgCacatggggttaacccatgtTgtgagcaagggcgaggaggataacatggccatcatcaaggagttcatgcgcttcaagGTGCACatggaggg	201
317	ms2_pre_SingleSig_0064_d1_2	acatggggttaacccatgt	GGTCTACGGA	210	TCACCCGTGAGATCGTGCCACCTAggatccAGGTCTACGGActaacctttacaattgtgagcgctcacaattatgatagattcaattggaTTAATTAAAGAGGAGAAAGGTACCCatgCacatggggttaacccatgtTgtgagcaagggcgaggaggataacatggccatcatcaaggagttcatgcgcttcaagGTGCACatggaggg	201
318	ms2_pre_SingleSig_0064_d1_3	acatggggttaacccatgt	ATGGTTGCAA	210	TCACCCGTGAGATCGTGCCACCTAggatccAATGGTTGCAActaacctttacaattgtgagcgctcacaattatgatagattcaattggaTTAATTAAAGAGGAGAAAGGTACCCatgCacatggggttaacccatgtTgtgagcaagggcgaggaggataacatggccatcatcaaggagttcatgcgcttcaagGTGCACatggaggg	201
319	ms2_pre_SingleSig_0064_d1_4	acatggggttaacccatgt	ATTTCCGCTA	210	TCACCCGTGAGATCGTGCCACCTAggatccAATTTCCGCTActaacctttacaattgtgagcgctcacaattatgatagattcaattggaTTAATTAAAGAGGAGAAAGGTACCCatgCacatggggttaacccatgtTgtgagcaagggcgaggaggataacatggccatcatcaaggagttcatgcgcttcaagGTGCACatggaggg	201
320	ms2_pre_SingleSig_0064_d1_5	acatggggttaacccatgt	AATTGCCAGT	210	TCACCCGTGAGATCGTGCCACCTAggatccAAATTGCCAGTctaacctttacaattgtgagcgctcacaattatgatagattcaattggaTTAATTAAAGAGGAGAAAGGTACCCatgCacatggggttaacccatgtTgtgagcaagggcgaggaggataacatggccatcatcaaggagttcatgcgcttcaagGTGCACatggaggg	201
321	ms2_pre_Loop_0001_d1_1	acatgaggagtccccatgt	GGAGTTTATC	210	TCACCCGTGAGATCGTGCCACCTAggatccAGGAGTTTATCctaacctttacaattgtgagcgctcacaattatgatagattcaattggaTTAATTAAAGAGGAGAAAGGTACCCatgCacatgaggagtccccatgtTgtgagcaagggcgaggaggataacatggccatcatcaaggagttcatgcgcttcaagGTGCACatggaggg	201
322	ms2_pre_Loop_0001_d1_2	acatgaggagtccccatgt	CACCTATGGC	210	TCACCCGTGAGATCGTGCCACCTAggatccACACCTATGGCctaacctttacaattgtgagcgctcacaattatgatagattcaattggaTTAATTAAAGAGGAGAAAGGTACCCatgCacatgaggagtccccatgtTgtgagcaagggcgaggaggataacatggccatcatcaaggagttcatgcgcttcaagGTGCACatggaggg	201
323	ms2_pre_Loop_0001_d1_3	acatgaggagtccccatgt	CGAACTTTCA	210	TCACCCGTGAGATCGTGCCACCTAggatccACGAACTTTCActaacctttacaattgtgagcgctcacaattatgatagattcaattggaTTAATTAAAGAGGAGAAAGGTACCCatgCacatgaggagtccccatgtTgtgagcaagggcgaggaggataacatggccatcatcaaggagttcatgcgcttcaagGTGCACatggaggg	201
324	ms2_pre_Loop_0001_d1_4	acatgaggagtccccatgt	CTTCATCACT	210	TCACCCGTGAGATCGTGCCACCTAggatccACTTCATCACTctaacctttacaattgtgagcgctcacaattatgatagattcaattggaTTAATTAAAGAGGAGAAAGGTACCCatgCacatgaggagtccccatgtTgtgagcaagggcgaggaggataacatggccatcatcaaggagttcatgcgcttcaagGTGCACatggaggg	201
325	ms2_pre_Loop_0001_d1_5	acatgaggagtccccatgt	AGTTCCAGGG	210	TCACCCGTGAGATCGTGCCACCTAggatccAAGTTCCAGGGctaacctttacaattgtgagcgctcacaattatgatagattcaattggaTTAATTAAAGAGGAGAAAGGTACCCatgCacatgaggagtccccatgtTgtgagcaagggcgaggaggataacatggccatcatcaaggagttcatgcgcttcaagGTGCACatggaggg	201
326	ms2_pre_Loop_0002_d1_1	acatgaggagtacccatgt	TTACTTGGAC	210	TCACCCGTGAGATCGTGCCACCTAggatccATTACTTGGACctaacctttacaattgtgagcgctcacaattatgatagattcaattggaTTAATTAAAGAGGAGAAAGGTACCCatgCacatgaggagtacccatgtTgtgagcaagggcgaggaggataacatggccatcatcaaggagttcatgcgcttcaagGTGCACatggaggg	201
327	ms2_pre_Loop_0002_d1_2	acatgaggagtacccatgt	CTACTACAGT	210	TCACCCGTGAGATCGTGCCACCTAggatccACTACTACAGTctaacctttacaattgtgagcgctcacaattatgatagattcaattggaTTAATTAAAGAGGAGAAAGGTACCCatgCacatgaggagtacccatgtTgtgagcaagggcgaggaggataacatggccatcatcaaggagttcatgcgcttcaagGTGCACatggaggg	201
328	ms2_pre_Loop_0002_d1_3	acatgaggagtacccatgt	GAGTCAGAGG	210	TCACCCGTGAGATCGTGCCACCTAggatccAGAGTCAGAGGctaacctttacaattgtgagcgctcacaattatgatagattcaattggaTTAATTAAAGAGGAGAAAGGTACCCatgCacatgaggagtacccatgtTgtgagcaagggcgaggaggataacatggccatcatcaaggagttcatgcgcttcaagGTGCACatggaggg	201
329	ms2_pre_Loop_0002_d1_4	acatgaggagtacccatgt	CTAAAGGGCG	210	TCACCCGTGAGATCGTGCCACCTAggatccACTAAAGGGCGctaacctttacaattgtgagcgctcacaattatgatagattcaattggaTTAATTAAAGAGGAGAAAGGTACCCatgCacatgaggagtacccatgtTgtgagcaagggcgaggaggataacatggccatcatcaaggagttcatgcgcttcaagGTGCACatggaggg	201
330	ms2_pre_Loop_0002_d1_5	acatgaggagtacccatgt	CTTCATCGTT	210	TCACCCGTGAGATCGTGCCACCTAggatccACTTCATCGTTctaacctttacaattgtgagcgctcacaattatgatagattcaattggaTTAATTAAAGAGGAGAAAGGTACCCatgCacatgaggagtacccatgtTgtgagcaagggcgaggaggataacatggccatcatcaaggagttcatgcgcttcaagGTGCACatggaggg	201
331	ms2_pre_Loop_0003_d1_1	acatgaggagtgcccatgt	AGAATTGGGA	210	TCACCCGTGAGATCGTGCCACCTAggatccAAGAATTGGGActaacctttacaattgtgagcgctcacaattatgatagattcaattggaTTAATTAAAGAGGAGAAAGGTACCCatgCacatgaggagtgcccatgtTgtgagcaagggcgaggaggataacatggccatcatcaaggagttcatgcgcttcaagGTGCACatggaggg	201
332	ms2_pre_Loop_0003_d1_2	acatgaggagtgcccatgt	TAAACGGTAG	210	TCACCCGTGAGATCGTGCCACCTAggatccATAAACGGTAGctaacctttacaattgtgagcgctcacaattatgatagattcaattggaTTAATTAAAGAGGAGAAAGGTACCCatgCacatgaggagtgcccatgtTgtgagcaagggcgaggaggataacatggccatcatcaaggagttcatgcgcttcaagGTGCACatggaggg	201
333	ms2_pre_Loop_0003_d1_3	acatgaggagtgcccatgt	TACCCACAAT	210	TCACCCGTGAGATCGTGCCACCTAggatccATACCCACAATctaacctttacaattgtgagcgctcacaattatgatagattcaattggaTTAATTAAAGAGGAGAAAGGTACCCatgCacatgaggagtgcccatgtTgtgagcaagggcgaggaggataacatggccatcatcaaggagttcatgcgcttcaagGTGCACatggaggg	201
334	ms2_pre_Loop_0003_d1_4	acatgaggagtgcccatgt	CTCCTTCGAC	210	TCACCCGTGAGATCGTGCCACCTAggatccACTCCTTCGACctaacctttacaattgtgagcgctcacaattatgatagattcaattggaTTAATTAAAGAGGAGAAAGGTACCCatgCacatgaggagtgcccatgtTgtgagcaagggcgaggaggataacatggccatcatcaaggagttcatgcgcttcaagGTGCACatggaggg	201
335	ms2_pre_Loop_0003_d1_5	acatgaggagtgcccatgt	TTAGTAGGTG	210	TCACCCGTGAGATCGTGCCACCTAggatccATTAGTAGGTGctaacctttacaattgtgagcgctcacaattatgatagattcaattggaTTAATTAAAGAGGAGAAAGGTACCCatgCacatgaggagtgcccatgtTgtgagcaagggcgaggaggataacatggccatcatcaaggagttcatgcgcttcaagGTGCACatggaggg	201
336	ms2_pre_Loop_0004_d1_1	acatgaggagttcccatgt	TCACGTATCA	210	TCACCCGTGAGATCGTGCCACCTAggatccATCACGTATCActaacctttacaattgtgagcgctcacaattatgatagattcaattggaTTAATTAAAGAGGAGAAAGGTACCCatgCacatgaggagttcccatgtTgtgagcaagggcgaggaggataacatggccatcatcaaggagttcatgcgcttcaagGTGCACatggaggg	201
337	ms2_pre_Loop_0004_d1_2	acatgaggagttcccatgt	CTACGTAGTT	210	TCACCCGTGAGATCGTGCCACCTAggatccACTACGTAGTTctaacctttacaattgtgagcgctcacaattatgatagattcaattggaTTAATTAAAGAGGAGAAAGGTACCCatgCacatgaggagttcccatgtTgtgagcaagggcgaggaggataacatggccatcatcaaggagttcatgcgcttcaagGTGCACatggaggg	201
338	ms2_pre_Loop_0004_d1_3	acatgaggagttcccatgt	TAGTAGCCGC	210	TCACCCGTGAGATCGTGCCACCTAggatccATAGTAGCCGCctaacctttacaattgtgagcgctcacaattatgatagattcaattggaTTAATTAAAGAGGAGAAAGGTACCCatgCacatgaggagttcccatgtTgtgagcaagggcgaggaggataacatggccatcatcaaggagttcatgcgcttcaagGTGCACatggaggg	201
339	ms2_pre_Loop_0004_d1_4	acatgaggagttcccatgt	CGGAGATGTC	210	TCACCCGTGAGATCGTGCCACCTAggatccACGGAGATGTCctaacctttacaattgtgagcgctcacaattatgatagattcaattggaTTAATTAAAGAGGAGAAAGGTACCCatgCacatgaggagttcccatgtTgtgagcaagggcgaggaggataacatggccatcatcaaggagttcatgcgcttcaagGTGCACatggaggg	201
340	ms2_pre_Loop_0004_d1_5	acatgaggagttcccatgt	GGACAGCTAC	210	TCACCCGTGAGATCGTGCCACCTAggatccAGGACAGCTACctaacctttacaattgtgagcgctcacaattatgatagattcaattggaTTAATTAAAGAGGAGAAAGGTACCCatgCacatgaggagttcccatgtTgtgagcaagggcgaggaggataacatggccatcatcaaggagttcatgcgcttcaagGTGCACatggaggg	201
341	ms2_pre_Loop_0005_d1_1	acatgaggattccccatgt	GATTGAACGT	210	TCACCCGTGAGATCGTGCCACCTAggatccAGATTGAACGTctaacctttacaattgtgagcgctcacaattatgatagattcaattggaTTAATTAAAGAGGAGAAAGGTACCCatgCacatgaggattccccatgtTgtgagcaagggcgaggaggataacatggccatcatcaaggagttcatgcgcttcaagGTGCACatggaggg	201
342	ms2_pre_Loop_0005_d1_2	acatgaggattccccatgt	TCTTGCAAAC	210	TCACCCGTGAGATCGTGCCACCTAggatccATCTTGCAAACctaacctttacaattgtgagcgctcacaattatgatagattcaattggaTTAATTAAAGAGGAGAAAGGTACCCatgCacatgaggattccccatgtTgtgagcaagggcgaggaggataacatggccatcatcaaggagttcatgcgcttcaagGTGCACatggaggg	201
343	ms2_pre_Loop_0005_d1_3	acatgaggattccccatgt	TTTAAGGGCT	210	TCACCCGTGAGATCGTGCCACCTAggatccATTTAAGGGCTctaacctttacaattgtgagcgctcacaattatgatagattcaattggaTTAATTAAAGAGGAGAAAGGTACCCatgCacatgaggattccccatgtTgtgagcaagggcgaggaggataacatggccatcatcaaggagttcatgcgcttcaagGTGCACatggaggg	201
344	ms2_pre_Loop_0005_d1_4	acatgaggattccccatgt	CTGTAGTCTA	210	TCACCCGTGAGATCGTGCCACCTAggatccACTGTAGTCTActaacctttacaattgtgagcgctcacaattatgatagattcaattggaTTAATTAAAGAGGAGAAAGGTACCCatgCacatgaggattccccatgtTgtgagcaagggcgaggaggataacatggccatcatcaaggagttcatgcgcttcaagGTGCACatggaggg	201
345	ms2_pre_Loop_0005_d1_5	acatgaggattccccatgt	GGTGTGTGGT	210	TCACCCGTGAGATCGTGCCACCTAggatccAGGTGTGTGGTctaacctttacaattgtgagcgctcacaattatgatagattcaattggaTTAATTAAAGAGGAGAAAGGTACCCatgCacatgaggattccccatgtTgtgagcaagggcgaggaggataacatggccatcatcaaggagttcatgcgcttcaagGTGCACatggaggg	201
346	ms2_pre_Loop_0007_d1_1	acatgaggattgcccatgt	GCCAGATGCA	210	TCACCCGTGAGATCGTGCCACCTAggatccAGCCAGATGCActaacctttacaattgtgagcgctcacaattatgatagattcaattggaTTAATTAAAGAGGAGAAAGGTACCCatgCacatgaggattgcccatgtTgtgagcaagggcgaggaggataacatggccatcatcaaggagttcatgcgcttcaagGTGCACatggaggg	201
347	ms2_pre_Loop_0007_d1_2	acatgaggattgcccatgt	GCAGTAGACC	210	TCACCCGTGAGATCGTGCCACCTAggatccAGCAGTAGACCctaacctttacaattgtgagcgctcacaattatgatagattcaattggaTTAATTAAAGAGGAGAAAGGTACCCatgCacatgaggattgcccatgtTgtgagcaagggcgaggaggataacatggccatcatcaaggagttcatgcgcttcaagGTGCACatggaggg	201
348	ms2_pre_Loop_0007_d1_3	acatgaggattgcccatgt	CTTCAGTTGA	210	TCACCCGTGAGATCGTGCCACCTAggatccACTTCAGTTGActaacctttacaattgtgagcgctcacaattatgatagattcaattggaTTAATTAAAGAGGAGAAAGGTACCCatgCacatgaggattgcccatgtTgtgagcaagggcgaggaggataacatggccatcatcaaggagttcatgcgcttcaagGTGCACatggaggg	201
349	ms2_pre_Loop_0007_d1_4	acatgaggattgcccatgt	CGACCTAGAG	210	TCACCCGTGAGATCGTGCCACCTAggatccACGACCTAGAGctaacctttacaattgtgagcgctcacaattatgatagattcaattggaTTAATTAAAGAGGAGAAAGGTACCCatgCacatgaggattgcccatgtTgtgagcaagggcgaggaggataacatggccatcatcaaggagttcatgcgcttcaagGTGCACatggaggg	201
350	ms2_pre_Loop_0007_d1_5	acatgaggattgcccatgt	ACACCTCTCC	210	TCACCCGTGAGATCGTGCCACCTAggatccAACACCTCTCCctaacctttacaattgtgagcgctcacaattatgatagattcaattggaTTAATTAAAGAGGAGAAAGGTACCCatgCacatgaggattgcccatgtTgtgagcaagggcgaggaggataacatggccatcatcaaggagttcatgcgcttcaagGTGCACatggaggg	201
351	ms2_pre_Loop_0008_d1_1	acatgaggatttcccatgt	GCCTGTTTAT	210	TCACCCGTGAGATCGTGCCACCTAggatccAGCCTGTTTATctaacctttacaattgtgagcgctcacaattatgatagattcaattggaTTAATTAAAGAGGAGAAAGGTACCCatgCacatgaggatttcccatgtTgtgagcaagggcgaggaggataacatggccatcatcaaggagttcatgcgcttcaagGTGCACatggaggg	201
352	ms2_pre_Loop_0008_d1_2	acatgaggatttcccatgt	CAGCCGATGA	210	TCACCCGTGAGATCGTGCCACCTAggatccACAGCCGATGActaacctttacaattgtgagcgctcacaattatgatagattcaattggaTTAATTAAAGAGGAGAAAGGTACCCatgCacatgaggatttcccatgtTgtgagcaagggcgaggaggataacatggccatcatcaaggagttcatgcgcttcaagGTGCACatggaggg	201
353	ms2_pre_Loop_0008_d1_3	acatgaggatttcccatgt	GTACATTCGT	210	TCACCCGTGAGATCGTGCCACCTAggatccAGTACATTCGTctaacctttacaattgtgagcgctcacaattatgatagattcaattggaTTAATTAAAGAGGAGAAAGGTACCCatgCacatgaggatttcccatgtTgtgagcaagggcgaggaggataacatggccatcatcaaggagttcatgcgcttcaagGTGCACatggaggg	201
354	ms2_pre_Loop_0008_d1_4	acatgaggatttcccatgt	AAACGTTGCA	210	TCACCCGTGAGATCGTGCCACCTAggatccAAAACGTTGCActaacctttacaattgtgagcgctcacaattatgatagattcaattggaTTAATTAAAGAGGAGAAAGGTACCCatgCacatgaggatttcccatgtTgtgagcaagggcgaggaggataacatggccatcatcaaggagttcatgcgcttcaagGTGCACatggaggg	201
355	ms2_pre_Loop_0008_d1_5	acatgaggatttcccatgt	CACAACAAGT	210	TCACCCGTGAGATCGTGCCACCTAggatccACACAACAAGTctaacctttacaattgtgagcgctcacaattatgatagattcaattggaTTAATTAAAGAGGAGAAAGGTACCCatgCacatgaggatttcccatgtTgtgagcaagggcgaggaggataacatggccatcatcaaggagttcatgcgcttcaagGTGCACatggaggg	201
356	ms2_pre_Loop_0009_d1_1	acatgaggactccccatgt	AGGAATGTGA	210	TCACCCGTGAGATCGTGCCACCTAggatccAAGGAATGTGActaacctttacaattgtgagcgctcacaattatgatagattcaattggaTTAATTAAAGAGGAGAAAGGTACCCatgCacatgaggactccccatgtTgtgagcaagggcgaggaggataacatggccatcatcaaggagttcatgcgcttcaagGTGCACatggaggg	201
357	ms2_pre_Loop_0009_d1_2	acatgaggactccccatgt	GCAGAGAGGT	210	TCACCCGTGAGATCGTGCCACCTAggatccAGCAGAGAGGTctaacctttacaattgtgagcgctcacaattatgatagattcaattggaTTAATTAAAGAGGAGAAAGGTACCCatgCacatgaggactccccatgtTgtgagcaagggcgaggaggataacatggccatcatcaaggagttcatgcgcttcaagGTGCACatggaggg	201
358	ms2_pre_Loop_0009_d1_3	acatgaggactccccatgt	CAGCTAAGCG	210	TCACCCGTGAGATCGTGCCACCTAggatccACAGCTAAGCGctaacctttacaattgtgagcgctcacaattatgatagattcaattggaTTAATTAAAGAGGAGAAAGGTACCCatgCacatgaggactccccatgtTgtgagcaagggcgaggaggataacatggccatcatcaaggagttcatgcgcttcaagGTGCACatggaggg	201
359	ms2_pre_Loop_0009_d1_4	acatgaggactccccatgt	ATGGGTATCA	210	TCACCCGTGAGATCGTGCCACCTAggatccAATGGGTATCActaacctttacaattgtgagcgctcacaattatgatagattcaattggaTTAATTAAAGAGGAGAAAGGTACCCatgCacatgaggactccccatgtTgtgagcaagggcgaggaggataacatggccatcatcaaggagttcatgcgcttcaagGTGCACatggaggg	201
360	ms2_pre_Loop_0009_d1_5	acatgaggactccccatgt	GGAACATAAG	210	TCACCCGTGAGATCGTGCCACCTAggatccAGGAACATAAGctaacctttacaattgtgagcgctcacaattatgatagattcaattggaTTAATTAAAGAGGAGAAAGGTACCCatgCacatgaggactccccatgtTgtgagcaagggcgaggaggataacatggccatcatcaaggagttcatgcgcttcaagGTGCACatggaggg	201
361	ms2_pre_Loop_0010_d1_1	acatgaggactacccatgt	CGCATCAACC	210	TCACCCGTGAGATCGTGCCACCTAggatccACGCATCAACCctaacctttacaattgtgagcgctcacaattatgatagattcaattggaTTAATTAAAGAGGAGAAAGGTACCCatgCacatgaggactacccatgtTgtgagcaagggcgaggaggataacatggccatcatcaaggagttcatgcgcttcaagGTGCACatggaggg	201
362	ms2_pre_Loop_0010_d1_2	acatgaggactacccatgt	CCTAGTACTA	210	TCACCCGTGAGATCGTGCCACCTAggatccACCTAGTACTActaacctttacaattgtgagcgctcacaattatgatagattcaattggaTTAATTAAAGAGGAGAAAGGTACCCatgCacatgaggactacccatgtTgtgagcaagggcgaggaggataacatggccatcatcaaggagttcatgcgcttcaagGTGCACatggaggg	201
363	ms2_pre_Loop_0010_d1_3	acatgaggactacccatgt	CTGTATTGTG	210	TCACCCGTGAGATCGTGCCACCTAggatccACTGTATTGTGctaacctttacaattgtgagcgctcacaattatgatagattcaattggaTTAATTAAAGAGGAGAAAGGTACCCatgCacatgaggactacccatgtTgtgagcaagggcgaggaggataacatggccatcatcaaggagttcatgcgcttcaagGTGCACatggaggg	201
364	ms2_pre_Loop_0010_d1_4	acatgaggactacccatgt	TCCGTTGACG	210	TCACCCGTGAGATCGTGCCACCTAggatccATCCGTTGACGctaacctttacaattgtgagcgctcacaattatgatagattcaattggaTTAATTAAAGAGGAGAAAGGTACCCatgCacatgaggactacccatgtTgtgagcaagggcgaggaggataacatggccatcatcaaggagttcatgcgcttcaagGTGCACatggaggg	201
365	ms2_pre_Loop_0010_d1_5	acatgaggactacccatgt	TAGAGTGTGT	210	TCACCCGTGAGATCGTGCCACCTAggatccATAGAGTGTGTctaacctttacaattgtgagcgctcacaattatgatagattcaattggaTTAATTAAAGAGGAGAAAGGTACCCatgCacatgaggactacccatgtTgtgagcaagggcgaggaggataacatggccatcatcaaggagttcatgcgcttcaagGTGCACatggaggg	201
366	ms2_pre_Loop_0011_d1_1	acatgaggactgcccatgt	AGGTCTATTC	210	TCACCCGTGAGATCGTGCCACCTAggatccAAGGTCTATTCctaacctttacaattgtgagcgctcacaattatgatagattcaattggaTTAATTAAAGAGGAGAAAGGTACCCatgCacatgaggactgcccatgtTgtgagcaagggcgaggaggataacatggccatcatcaaggagttcatgcgcttcaagGTGCACatggaggg	201
367	ms2_pre_Loop_0011_d1_2	acatgaggactgcccatgt	CTTAGCGTGC	210	TCACCCGTGAGATCGTGCCACCTAggatccACTTAGCGTGCctaacctttacaattgtgagcgctcacaattatgatagattcaattggaTTAATTAAAGAGGAGAAAGGTACCCatgCacatgaggactgcccatgtTgtgagcaagggcgaggaggataacatggccatcatcaaggagttcatgcgcttcaagGTGCACatggaggg	201
368	ms2_pre_Loop_0011_d1_3	acatgaggactgcccatgt	ACAACGACAT	210	TCACCCGTGAGATCGTGCCACCTAggatccAACAACGACATctaacctttacaattgtgagcgctcacaattatgatagattcaattggaTTAATTAAAGAGGAGAAAGGTACCCatgCacatgaggactgcccatgtTgtgagcaagggcgaggaggataacatggccatcatcaaggagttcatgcgcttcaagGTGCACatggaggg	201
369	ms2_pre_Loop_0011_d1_4	acatgaggactgcccatgt	TCCTTGACTT	210	TCACCCGTGAGATCGTGCCACCTAggatccATCCTTGACTTctaacctttacaattgtgagcgctcacaattatgatagattcaattggaTTAATTAAAGAGGAGAAAGGTACCCatgCacatgaggactgcccatgtTgtgagcaagggcgaggaggataacatggccatcatcaaggagttcatgcgcttcaagGTGCACatggaggg	201
370	ms2_pre_Loop_0011_d1_5	acatgaggactgcccatgt	CTTCATGCAA	210	TCACCCGTGAGATCGTGCCACCTAggatccACTTCATGCAActaacctttacaattgtgagcgctcacaattatgatagattcaattggaTTAATTAAAGAGGAGAAAGGTACCCatgCacatgaggactgcccatgtTgtgagcaagggcgaggaggataacatggccatcatcaaggagttcatgcgcttcaagGTGCACatggaggg	201
371	ms2_pre_Loop_0012_d1_1	acatgaggacttcccatgt	CGACAGCACA	210	TCACCCGTGAGATCGTGCCACCTAggatccACGACAGCACActaacctttacaattgtgagcgctcacaattatgatagattcaattggaTTAATTAAAGAGGAGAAAGGTACCCatgCacatgaggacttcccatgtTgtgagcaagggcgaggaggataacatggccatcatcaaggagttcatgcgcttcaagGTGCACatggaggg	201
372	ms2_pre_Loop_0012_d1_2	acatgaggacttcccatgt	GACGCTTGTC	210	TCACCCGTGAGATCGTGCCACCTAggatccAGACGCTTGTCctaacctttacaattgtgagcgctcacaattatgatagattcaattggaTTAATTAAAGAGGAGAAAGGTACCCatgCacatgaggacttcccatgtTgtgagcaagggcgaggaggataacatggccatcatcaaggagttcatgcgcttcaagGTGCACatggaggg	201
373	ms2_pre_Loop_0012_d1_3	acatgaggacttcccatgt	CCTCTTCAGC	210	TCACCCGTGAGATCGTGCCACCTAggatccACCTCTTCAGCctaacctttacaattgtgagcgctcacaattatgatagattcaattggaTTAATTAAAGAGGAGAAAGGTACCCatgCacatgaggacttcccatgtTgtgagcaagggcgaggaggataacatggccatcatcaaggagttcatgcgcttcaagGTGCACatggaggg	201
374	ms2_pre_Loop_0012_d1_4	acatgaggacttcccatgt	CCATTAGGCG	210	TCACCCGTGAGATCGTGCCACCTAggatccACCATTAGGCGctaacctttacaattgtgagcgctcacaattatgatagattcaattggaTTAATTAAAGAGGAGAAAGGTACCCatgCacatgaggacttcccatgtTgtgagcaagggcgaggaggataacatggccatcatcaaggagttcatgcgcttcaagGTGCACatggaggg	201
375	ms2_pre_Loop_0012_d1_5	acatgaggacttcccatgt	GATTGCTTAC	210	TCACCCGTGAGATCGTGCCACCTAggatccAGATTGCTTACctaacctttacaattgtgagcgctcacaattatgatagattcaattggaTTAATTAAAGAGGAGAAAGGTACCCatgCacatgaggacttcccatgtTgtgagcaagggcgaggaggataacatggccatcatcaaggagttcatgcgcttcaagGTGCACatggaggg	201
376	ms2_pre_Loop_0013_d1_1	acatgaggaatccccatgt	GCTCTTCCAC	210	TCACCCGTGAGATCGTGCCACCTAggatccAGCTCTTCCACctaacctttacaattgtgagcgctcacaattatgatagattcaattggaTTAATTAAAGAGGAGAAAGGTACCCatgCacatgaggaatccccatgtTgtgagcaagggcgaggaggataacatggccatcatcaaggagttcatgcgcttcaagGTGCACatggaggg	201
377	ms2_pre_Loop_0013_d1_2	acatgaggaatccccatgt	TGAAGCGTTA	210	TCACCCGTGAGATCGTGCCACCTAggatccATGAAGCGTTActaacctttacaattgtgagcgctcacaattatgatagattcaattggaTTAATTAAAGAGGAGAAAGGTACCCatgCacatgaggaatccccatgtTgtgagcaagggcgaggaggataacatggccatcatcaaggagttcatgcgcttcaagGTGCACatggaggg	201
378	ms2_pre_Loop_0013_d1_3	acatgaggaatccccatgt	GCCCATATTT	210	TCACCCGTGAGATCGTGCCACCTAggatccAGCCCATATTTctaacctttacaattgtgagcgctcacaattatgatagattcaattggaTTAATTAAAGAGGAGAAAGGTACCCatgCacatgaggaatccccatgtTgtgagcaagggcgaggaggataacatggccatcatcaaggagttcatgcgcttcaagGTGCACatggaggg	201
379	ms2_pre_Loop_0013_d1_4	acatgaggaatccccatgt	TCGCTAAGGG	210	TCACCCGTGAGATCGTGCCACCTAggatccATCGCTAAGGGctaacctttacaattgtgagcgctcacaattatgatagattcaattggaTTAATTAAAGAGGAGAAAGGTACCCatgCacatgaggaatccccatgtTgtgagcaagggcgaggaggataacatggccatcatcaaggagttcatgcgcttcaagGTGCACatggaggg	201
380	ms2_pre_Loop_0013_d1_5	acatgaggaatccccatgt	GAGACTCCCT	210	TCACCCGTGAGATCGTGCCACCTAggatccAGAGACTCCCTctaacctttacaattgtgagcgctcacaattatgatagattcaattggaTTAATTAAAGAGGAGAAAGGTACCCatgCacatgaggaatccccatgtTgtgagcaagggcgaggaggataacatggccatcatcaaggagttcatgcgcttcaagGTGCACatggaggg	201
381	ms2_pre_Loop_0014_d1_1	acatgaggaatacccatgt	CCTCCTGAAG	210	TCACCCGTGAGATCGTGCCACCTAggatccACCTCCTGAAGctaacctttacaattgtgagcgctcacaattatgatagattcaattggaTTAATTAAAGAGGAGAAAGGTACCCatgCacatgaggaatacccatgtTgtgagcaagggcgaggaggataacatggccatcatcaaggagttcatgcgcttcaagGTGCACatggaggg	201
382	ms2_pre_Loop_0014_d1_2	acatgaggaatacccatgt	GCGTAACTCC	210	TCACCCGTGAGATCGTGCCACCTAggatccAGCGTAACTCCctaacctttacaattgtgagcgctcacaattatgatagattcaattggaTTAATTAAAGAGGAGAAAGGTACCCatgCacatgaggaatacccatgtTgtgagcaagggcgaggaggataacatggccatcatcaaggagttcatgcgcttcaagGTGCACatggaggg	201
383	ms2_pre_Loop_0014_d1_3	acatgaggaatacccatgt	CATGATTTCG	210	TCACCCGTGAGATCGTGCCACCTAggatccACATGATTTCGctaacctttacaattgtgagcgctcacaattatgatagattcaattggaTTAATTAAAGAGGAGAAAGGTACCCatgCacatgaggaatacccatgtTgtgagcaagggcgaggaggataacatggccatcatcaaggagttcatgcgcttcaagGTGCACatggaggg	201
384	ms2_pre_Loop_0014_d1_4	acatgaggaatacccatgt	ACATCTCCAA	210	TCACCCGTGAGATCGTGCCACCTAggatccAACATCTCCAActaacctttacaattgtgagcgctcacaattatgatagattcaattggaTTAATTAAAGAGGAGAAAGGTACCCatgCacatgaggaatacccatgtTgtgagcaagggcgaggaggataacatggccatcatcaaggagttcatgcgcttcaagGTGCACatggaggg	201
385	ms2_pre_Loop_0014_d1_5	acatgaggaatacccatgt	AGGCTGATGC	210	TCACCCGTGAGATCGTGCCACCTAggatccAAGGCTGATGCctaacctttacaattgtgagcgctcacaattatgatagattcaattggaTTAATTAAAGAGGAGAAAGGTACCCatgCacatgaggaatacccatgtTgtgagcaagggcgaggaggataacatggccatcatcaaggagttcatgcgcttcaagGTGCACatggaggg	201
386	ms2_pre_Loop_0015_d1_1	acatgaggaatgcccatgt	CGAGAAAATC	210	TCACCCGTGAGATCGTGCCACCTAggatccACGAGAAAATCctaacctttacaattgtgagcgctcacaattatgatagattcaattggaTTAATTAAAGAGGAGAAAGGTACCCatgCacatgaggaatgcccatgtTgtgagcaagggcgaggaggataacatggccatcatcaaggagttcatgcgcttcaagGTGCACatggaggg	201
387	ms2_pre_Loop_0015_d1_2	acatgaggaatgcccatgt	CAATGCAGAT	210	TCACCCGTGAGATCGTGCCACCTAggatccACAATGCAGATctaacctttacaattgtgagcgctcacaattatgatagattcaattggaTTAATTAAAGAGGAGAAAGGTACCCatgCacatgaggaatgcccatgtTgtgagcaagggcgaggaggataacatggccatcatcaaggagttcatgcgcttcaagGTGCACatggaggg	201
388	ms2_pre_Loop_0015_d1_3	acatgaggaatgcccatgt	GTTTACTTGG	210	TCACCCGTGAGATCGTGCCACCTAggatccAGTTTACTTGGctaacctttacaattgtgagcgctcacaattatgatagattcaattggaTTAATTAAAGAGGAGAAAGGTACCCatgCacatgaggaatgcccatgtTgtgagcaagggcgaggaggataacatggccatcatcaaggagttcatgcgcttcaagGTGCACatggaggg	201
389	ms2_pre_Loop_0015_d1_4	acatgaggaatgcccatgt	GATCTTCGAT	210	TCACCCGTGAGATCGTGCCACCTAggatccAGATCTTCGATctaacctttacaattgtgagcgctcacaattatgatagattcaattggaTTAATTAAAGAGGAGAAAGGTACCCatgCacatgaggaatgcccatgtTgtgagcaagggcgaggaggataacatggccatcatcaaggagttcatgcgcttcaagGTGCACatggaggg	201
390	ms2_pre_Loop_0015_d1_5	acatgaggaatgcccatgt	TTCCTGGGGT	210	TCACCCGTGAGATCGTGCCACCTAggatccATTCCTGGGGTctaacctttacaattgtgagcgctcacaattatgatagattcaattggaTTAATTAAAGAGGAGAAAGGTACCCatgCacatgaggaatgcccatgtTgtgagcaagggcgaggaggataacatggccatcatcaaggagttcatgcgcttcaagGTGCACatggaggg	201
391	ms2_pre_Loop_0016_d1_1	acatgaggaattcccatgt	TCTAGTCCCG	210	TCACCCGTGAGATCGTGCCACCTAggatccATCTAGTCCCGctaacctttacaattgtgagcgctcacaattatgatagattcaattggaTTAATTAAAGAGGAGAAAGGTACCCatgCacatgaggaattcccatgtTgtgagcaagggcgaggaggataacatggccatcatcaaggagttcatgcgcttcaagGTGCACatggaggg	201
392	ms2_pre_Loop_0016_d1_2	acatgaggaattcccatgt	TCTTCCTAGT	210	TCACCCGTGAGATCGTGCCACCTAggatccATCTTCCTAGTctaacctttacaattgtgagcgctcacaattatgatagattcaattggaTTAATTAAAGAGGAGAAAGGTACCCatgCacatgaggaattcccatgtTgtgagcaagggcgaggaggataacatggccatcatcaaggagttcatgcgcttcaagGTGCACatggaggg	201
393	ms2_pre_Loop_0016_d1_3	acatgaggaattcccatgt	TTTTCCTAGG	210	TCACCCGTGAGATCGTGCCACCTAggatccATTTTCCTAGGctaacctttacaattgtgagcgctcacaattatgatagattcaattggaTTAATTAAAGAGGAGAAAGGTACCCatgCacatgaggaattcccatgtTgtgagcaagggcgaggaggataacatggccatcatcaaggagttcatgcgcttcaagGTGCACatggaggg	201
394	ms2_pre_Loop_0016_d1_4	acatgaggaattcccatgt	TCCGTACTTT	210	TCACCCGTGAGATCGTGCCACCTAggatccATCCGTACTTTctaacctttacaattgtgagcgctcacaattatgatagattcaattggaTTAATTAAAGAGGAGAAAGGTACCCatgCacatgaggaattcccatgtTgtgagcaagggcgaggaggataacatggccatcatcaaggagttcatgcgcttcaagGTGCACatggaggg	201
395	ms2_pre_Loop_0016_d1_5	acatgaggaattcccatgt	GTACTATAGG	210	TCACCCGTGAGATCGTGCCACCTAggatccAGTACTATAGGctaacctttacaattgtgagcgctcacaattatgatagattcaattggaTTAATTAAAGAGGAGAAAGGTACCCatgCacatgaggaattcccatgtTgtgagcaagggcgaggaggataacatggccatcatcaaggagttcatgcgcttcaagGTGCACatggaggg	201
396	ms2_pre_Stem_preGC_0001_d1_1	tgttgaggattacccaaca	TCTTCGGCAG	210	TCACCCGTGAGATCGTGCCACCTAggatccATCTTCGGCAGctaacctttacaattgtgagcgctcacaattatgatagattcaattggaTTAATTAAAGAGGAGAAAGGTACCCatgCtgttgaggattacccaacaTgtgagcaagggcgaggaggataacatggccatcatcaaggagttcatgcgcttcaagGTGCACatggaggg	201	3
397	ms2_pre_Stem_preGC_0001_d1_2	tgttgaggattacccaaca	AATTAACGGC	210	TCACCCGTGAGATCGTGCCACCTAggatccAAATTAACGGCctaacctttacaattgtgagcgctcacaattatgatagattcaattggaTTAATTAAAGAGGAGAAAGGTACCCatgCtgttgaggattacccaacaTgtgagcaagggcgaggaggataacatggccatcatcaaggagttcatgcgcttcaagGTGCACatggaggg	201	3
398	ms2_pre_Stem_preGC_0001_d1_3	tgttgaggattacccaaca	AAACCCTTCA	210	TCACCCGTGAGATCGTGCCACCTAggatccAAAACCCTTCActaacctttacaattgtgagcgctcacaattatgatagattcaattggaTTAATTAAAGAGGAGAAAGGTACCCatgCtgttgaggattacccaacaTgtgagcaagggcgaggaggataacatggccatcatcaaggagttcatgcgcttcaagGTGCACatggaggg	201	3
399	ms2_pre_Stem_preGC_0001_d1_4	tgttgaggattacccaaca	AGTGTGTCGG	210	TCACCCGTGAGATCGTGCCACCTAggatccAAGTGTGTCGGctaacctttacaattgtgagcgctcacaattatgatagattcaattggaTTAATTAAAGAGGAGAAAGGTACCCatgCtgttgaggattacccaacaTgtgagcaagggcgaggaggataacatggccatcatcaaggagttcatgcgcttcaagGTGCACatggaggg	201	3
400	ms2_pre_Stem_preGC_0001_d1_5	tgttgaggattacccaaca	ATAATACCGG	210	TCACCCGTGAGATCGTGCCACCTAggatccAATAATACCGGctaacctttacaattgtgagcgctcacaattatgatagattcaattggaTTAATTAAAGAGGAGAAAGGTACCCatgCtgttgaggattacccaacaTgtgagcaagggcgaggaggataacatggccatcatcaaggagttcatgcgcttcaagGTGCACatggaggg	201	3
401	ms2_pre_Stem_preGC_0002_d1_1	tgaagaggattacccttca	ATTCTGAGGA	210	TCACCCGTGAGATCGTGCCACCTAggatccAATTCTGAGGActaacctttacaattgtgagcgctcacaattatgatagattcaattggaTTAATTAAAGAGGAGAAAGGTACCCatgCtgaagaggattacccttcaTgtgagcaagggcgaggaggataacatggccatcatcaaggagttcatgcgcttcaagGTGCACatggaggg	201	3
402	ms2_pre_Stem_preGC_0002_d1_2	tgaagaggattacccttca	GCAATAGCCC	210	TCACCCGTGAGATCGTGCCACCTAggatccAGCAATAGCCCctaacctttacaattgtgagcgctcacaattatgatagattcaattggaTTAATTAAAGAGGAGAAAGGTACCCatgCtgaagaggattacccttcaTgtgagcaagggcgaggaggataacatggccatcatcaaggagttcatgcgcttcaagGTGCACatggaggg	201	3
403	ms2_pre_Stem_preGC_0002_d1_3	tgaagaggattacccttca	ATCACAGTTC	210	TCACCCGTGAGATCGTGCCACCTAggatccAATCACAGTTCctaacctttacaattgtgagcgctcacaattatgatagattcaattggaTTAATTAAAGAGGAGAAAGGTACCCatgCtgaagaggattacccttcaTgtgagcaagggcgaggaggataacatggccatcatcaaggagttcatgcgcttcaagGTGCACatggaggg	201	3
404	ms2_pre_Stem_preGC_0002_d1_4	tgaagaggattacccttca	CGTATATCTC	210	TCACCCGTGAGATCGTGCCACCTAggatccACGTATATCTCctaacctttacaattgtgagcgctcacaattatgatagattcaattggaTTAATTAAAGAGGAGAAAGGTACCCatgCtgaagaggattacccttcaTgtgagcaagggcgaggaggataacatggccatcatcaaggagttcatgcgcttcaagGTGCACatggaggg	201	3
405	ms2_pre_Stem_preGC_0002_d1_5	tgaagaggattacccttca	TTAAAGTCCG	210	TCACCCGTGAGATCGTGCCACCTAggatccATTAAAGTCCGctaacctttacaattgtgagcgctcacaattatgatagattcaattggaTTAATTAAAGAGGAGAAAGGTACCCatgCtgaagaggattacccttcaTgtgagcaagggcgaggaggataacatggccatcatcaaggagttcatgcgcttcaagGTGCACatggaggg	201	3
406	ms2_pre_Stem_preGC_0003_d1_1	tgatcaggattaccgatca	TAGCAACAGT	210	TCACCCGTGAGATCGTGCCACCTAggatccATAGCAACAGTctaacctttacaattgtgagcgctcacaattatgatagattcaattggaTTAATTAAAGAGGAGAAAGGTACCCatgCtgatcaggattaccgatcaTgtgagcaagggcgaggaggataacatggccatcatcaaggagttcatgcgcttcaagGTGCACatggaggg	201	3
407	ms2_pre_Stem_preGC_0003_d1_2	tgatcaggattaccgatca	TACAATGGCA	210	TCACCCGTGAGATCGTGCCACCTAggatccATACAATGGCActaacctttacaattgtgagcgctcacaattatgatagattcaattggaTTAATTAAAGAGGAGAAAGGTACCCatgCtgatcaggattaccgatcaTgtgagcaagggcgaggaggataacatggccatcatcaaggagttcatgcgcttcaagGTGCACatggaggg	201	3
408	ms2_pre_Stem_preGC_0003_d1_3	tgatcaggattaccgatca	TGTGTGCTCG	210	TCACCCGTGAGATCGTGCCACCTAggatccATGTGTGCTCGctaacctttacaattgtgagcgctcacaattatgatagattcaattggaTTAATTAAAGAGGAGAAAGGTACCCatgCtgatcaggattaccgatcaTgtgagcaagggcgaggaggataacatggccatcatcaaggagttcatgcgcttcaagGTGCACatggaggg	201	3
409	ms2_pre_Stem_preGC_0003_d1_4	tgatcaggattaccgatca	CAGACCTAAA	210	TCACCCGTGAGATCGTGCCACCTAggatccACAGACCTAAActaacctttacaattgtgagcgctcacaattatgatagattcaattggaTTAATTAAAGAGGAGAAAGGTACCCatgCtgatcaggattaccgatcaTgtgagcaagggcgaggaggataacatggccatcatcaaggagttcatgcgcttcaagGTGCACatggaggg	201	3
410	ms2_pre_Stem_preGC_0003_d1_5	tgatcaggattaccgatca	ACCAAATGTG	210	TCACCCGTGAGATCGTGCCACCTAggatccAACCAAATGTGctaacctttacaattgtgagcgctcacaattatgatagattcaattggaTTAATTAAAGAGGAGAAAGGTACCCatgCtgatcaggattaccgatcaTgtgagcaagggcgaggaggataacatggccatcatcaaggagttcatgcgcttcaagGTGCACatggaggg	201	3
411	ms2_pre_Stem_preGC_0004_d1_1	tgatgacgattacgcatca	GCGAGGTGTT	210	TCACCCGTGAGATCGTGCCACCTAggatccAGCGAGGTGTTctaacctttacaattgtgagcgctcacaattatgatagattcaattggaTTAATTAAAGAGGAGAAAGGTACCCatgCtgatgacgattacgcatcaTgtgagcaagggcgaggaggataacatggccatcatcaaggagttcatgcgcttcaagGTGCACatggaggg	201	3
412	ms2_pre_Stem_preGC_0004_d1_2	tgatgacgattacgcatca	GCCACGAACA	210	TCACCCGTGAGATCGTGCCACCTAggatccAGCCACGAACActaacctttacaattgtgagcgctcacaattatgatagattcaattggaTTAATTAAAGAGGAGAAAGGTACCCatgCtgatgacgattacgcatcaTgtgagcaagggcgaggaggataacatggccatcatcaaggagttcatgcgcttcaagGTGCACatggaggg	201	3
413	ms2_pre_Stem_preGC_0004_d1_3	tgatgacgattacgcatca	ACGTGCGTGA	210	TCACCCGTGAGATCGTGCCACCTAggatccAACGTGCGTGActaacctttacaattgtgagcgctcacaattatgatagattcaattggaTTAATTAAAGAGGAGAAAGGTACCCatgCtgatgacgattacgcatcaTgtgagcaagggcgaggaggataacatggccatcatcaaggagttcatgcgcttcaagGTGCACatggaggg	201	3
414	ms2_pre_Stem_preGC_0004_d1_4	tgatgacgattacgcatca	CTATTGCCGC	210	TCACCCGTGAGATCGTGCCACCTAggatccACTATTGCCGCctaacctttacaattgtgagcgctcacaattatgatagattcaattggaTTAATTAAAGAGGAGAAAGGTACCCatgCtgatgacgattacgcatcaTgtgagcaagggcgaggaggataacatggccatcatcaaggagttcatgcgcttcaagGTGCACatggaggg	201	3
415	ms2_pre_Stem_preGC_0004_d1_5	tgatgacgattacgcatca	CATTGGCTCG	210	TCACCCGTGAGATCGTGCCACCTAggatccACATTGGCTCGctaacctttacaattgtgagcgctcacaattatgatagattcaattggaTTAATTAAAGAGGAGAAAGGTACCCatgCtgatgacgattacgcatcaTgtgagcaagggcgaggaggataacatggccatcatcaaggagttcatgcgcttcaagGTGCACatggaggg	201	3
416	ms2_pre_Stem_preGC_0005_d1_1	tgatgagcattagccatca	TAAGAGACCT	210	TCACCCGTGAGATCGTGCCACCTAggatccATAAGAGACCTctaacctttacaattgtgagcgctcacaattatgatagattcaattggaTTAATTAAAGAGGAGAAAGGTACCCatgCtgatgagcattagccatcaTgtgagcaagggcgaggaggataacatggccatcatcaaggagttcatgcgcttcaagGTGCACatggaggg	201	3
417	ms2_pre_Stem_preGC_0005_d1_2	tgatgagcattagccatca	TGGATTGTCT	210	TCACCCGTGAGATCGTGCCACCTAggatccATGGATTGTCTctaacctttacaattgtgagcgctcacaattatgatagattcaattggaTTAATTAAAGAGGAGAAAGGTACCCatgCtgatgagcattagccatcaTgtgagcaagggcgaggaggataacatggccatcatcaaggagttcatgcgcttcaagGTGCACatggaggg	201	3
418	ms2_pre_Stem_preGC_0005_d1_3	tgatgagcattagccatca	TCCGTCTCTG	210	TCACCCGTGAGATCGTGCCACCTAggatccATCCGTCTCTGctaacctttacaattgtgagcgctcacaattatgatagattcaattggaTTAATTAAAGAGGAGAAAGGTACCCatgCtgatgagcattagccatcaTgtgagcaagggcgaggaggataacatggccatcatcaaggagttcatgcgcttcaagGTGCACatggaggg	201	3
419	ms2_pre_Stem_preGC_0005_d1_4	tgatgagcattagccatca	AAAGACAGGT	210	TCACCCGTGAGATCGTGCCACCTAggatccAAAAGACAGGTctaacctttacaattgtgagcgctcacaattatgatagattcaattggaTTAATTAAAGAGGAGAAAGGTACCCatgCtgatgagcattagccatcaTgtgagcaagggcgaggaggataacatggccatcatcaaggagttcatgcgcttcaagGTGCACatggaggg	201	3
420	ms2_pre_Stem_preGC_0005_d1_5	tgatgagcattagccatca	AATGCCCCGT	210	TCACCCGTGAGATCGTGCCACCTAggatccAAATGCCCCGTctaacctttacaattgtgagcgctcacaattatgatagattcaattggaTTAATTAAAGAGGAGAAAGGTACCCatgCtgatgagcattagccatcaTgtgagcaagggcgaggaggataacatggccatcatcaaggagttcatgcgcttcaagGTGCACatggaggg	201	3
421	ms2_pre_Stem_preGC_0006_d1_1	tctagaggattaccctaga	ACTAGTGCGC	210	TCACCCGTGAGATCGTGCCACCTAggatccAACTAGTGCGCctaacctttacaattgtgagcgctcacaattatgatagattcaattggaTTAATTAAAGAGGAGAAAGGTACCCatgCtctagaggattaccctagaTgtgagcaagggcgaggaggataacatggccatcatcaaggagttcatgcgcttcaagGTGCACatggaggg	201	3
422	ms2_pre_Stem_preGC_0006_d1_2	tctagaggattaccctaga	CGGGATAGGA	210	TCACCCGTGAGATCGTGCCACCTAggatccACGGGATAGGActaacctttacaattgtgagcgctcacaattatgatagattcaattggaTTAATTAAAGAGGAGAAAGGTACCCatgCtctagaggattaccctagaTgtgagcaagggcgaggaggataacatggccatcatcaaggagttcatgcgcttcaagGTGCACatggaggg	201	3
423	ms2_pre_Stem_preGC_0006_d1_3	tctagaggattaccctaga	ACCCTCATCC	210	TCACCCGTGAGATCGTGCCACCTAggatccAACCCTCATCCctaacctttacaattgtgagcgctcacaattatgatagattcaattggaTTAATTAAAGAGGAGAAAGGTACCCatgCtctagaggattaccctagaTgtgagcaagggcgaggaggataacatggccatcatcaaggagttcatgcgcttcaagGTGCACatggaggg	201	3
424	ms2_pre_Stem_preGC_0006_d1_4	tctagaggattaccctaga	ACGACCTCCA	210	TCACCCGTGAGATCGTGCCACCTAggatccAACGACCTCCActaacctttacaattgtgagcgctcacaattatgatagattcaattggaTTAATTAAAGAGGAGAAAGGTACCCatgCtctagaggattaccctagaTgtgagcaagggcgaggaggataacatggccatcatcaaggagttcatgcgcttcaagGTGCACatggaggg	201	3
425	ms2_pre_Stem_preGC_0006_d1_5	tctagaggattaccctaga	GATAACCGTA	210	TCACCCGTGAGATCGTGCCACCTAggatccAGATAACCGTActaacctttacaattgtgagcgctcacaattatgatagattcaattggaTTAATTAAAGAGGAGAAAGGTACCCatgCtctagaggattaccctagaTgtgagcaagggcgaggaggataacatggccatcatcaaggagttcatgcgcttcaagGTGCACatggaggg	201	3
426	ms2_pre_Stem_preGC_0007_d1_1	tcttcaggattaccgaaga	ACGTTACAAG	210	TCACCCGTGAGATCGTGCCACCTAggatccAACGTTACAAGctaacctttacaattgtgagcgctcacaattatgatagattcaattggaTTAATTAAAGAGGAGAAAGGTACCCatgCtcttcaggattaccgaagaTgtgagcaagggcgaggaggataacatggccatcatcaaggagttcatgcgcttcaagGTGCACatggaggg	201	3
427	ms2_pre_Stem_preGC_0007_d1_2	tcttcaggattaccgaaga	TACAACTCGT	210	TCACCCGTGAGATCGTGCCACCTAggatccATACAACTCGTctaacctttacaattgtgagcgctcacaattatgatagattcaattggaTTAATTAAAGAGGAGAAAGGTACCCatgCtcttcaggattaccgaagaTgtgagcaagggcgaggaggataacatggccatcatcaaggagttcatgcgcttcaagGTGCACatggaggg	201	3
428	ms2_pre_Stem_preGC_0007_d1_3	tcttcaggattaccgaaga	TTACAGCACT	210	TCACCCGTGAGATCGTGCCACCTAggatccATTACAGCACTctaacctttacaattgtgagcgctcacaattatgatagattcaattggaTTAATTAAAGAGGAGAAAGGTACCCatgCtcttcaggattaccgaagaTgtgagcaagggcgaggaggataacatggccatcatcaaggagttcatgcgcttcaagGTGCACatggaggg	201	3
429	ms2_pre_Stem_preGC_0007_d1_4	tcttcaggattaccgaaga	GCAGTACTGG	210	TCACCCGTGAGATCGTGCCACCTAggatccAGCAGTACTGGctaacctttacaattgtgagcgctcacaattatgatagattcaattggaTTAATTAAAGAGGAGAAAGGTACCCatgCtcttcaggattaccgaagaTgtgagcaagggcgaggaggataacatggccatcatcaaggagttcatgcgcttcaagGTGCACatggaggg	201	3
430	ms2_pre_Stem_preGC_0007_d1_5	tcttcaggattaccgaaga	GCTGGAGTAC	210	TCACCCGTGAGATCGTGCCACCTAggatccAGCTGGAGTACctaacctttacaattgtgagcgctcacaattatgatagattcaattggaTTAATTAAAGAGGAGAAAGGTACCCatgCtcttcaggattaccgaagaTgtgagcaagggcgaggaggataacatggccatcatcaaggagttcatgcgcttcaagGTGCACatggaggg	201	3
431	ms2_pre_Stem_preGC_0008_d1_1	tcttgacgattacgcaaga	ATTTGTGGAC	210	TCACCCGTGAGATCGTGCCACCTAggatccAATTTGTGGACctaacctttacaattgtgagcgctcacaattatgatagattcaattggaTTAATTAAAGAGGAGAAAGGTACCCatgCtcttgacgattacgcaagaTgtgagcaagggcgaggaggataacatggccatcatcaaggagttcatgcgcttcaagGTGCACatggaggg	201	3
432	ms2_pre_Stem_preGC_0008_d1_2	tcttgacgattacgcaaga	GAAAAGTGGT	210	TCACCCGTGAGATCGTGCCACCTAggatccAGAAAAGTGGTctaacctttacaattgtgagcgctcacaattatgatagattcaattggaTTAATTAAAGAGGAGAAAGGTACCCatgCtcttgacgattacgcaagaTgtgagcaagggcgaggaggataacatggccatcatcaaggagttcatgcgcttcaagGTGCACatggaggg	201	3
433	ms2_pre_Stem_preGC_0008_d1_3	tcttgacgattacgcaaga	TGCACGTAGG	210	TCACCCGTGAGATCGTGCCACCTAggatccATGCACGTAGGctaacctttacaattgtgagcgctcacaattatgatagattcaattggaTTAATTAAAGAGGAGAAAGGTACCCatgCtcttgacgattacgcaagaTgtgagcaagggcgaggaggataacatggccatcatcaaggagttcatgcgcttcaagGTGCACatggaggg	201	3
434	ms2_pre_Stem_preGC_0008_d1_4	tcttgacgattacgcaaga	AGCTGGTTGG	210	TCACCCGTGAGATCGTGCCACCTAggatccAAGCTGGTTGGctaacctttacaattgtgagcgctcacaattatgatagattcaattggaTTAATTAAAGAGGAGAAAGGTACCCatgCtcttgacgattacgcaagaTgtgagcaagggcgaggaggataacatggccatcatcaaggagttcatgcgcttcaagGTGCACatggaggg	201	3
435	ms2_pre_Stem_preGC_0008_d1_5	tcttgacgattacgcaaga	CGAGAAATAC	210	TCACCCGTGAGATCGTGCCACCTAggatccACGAGAAATACctaacctttacaattgtgagcgctcacaattatgatagattcaattggaTTAATTAAAGAGGAGAAAGGTACCCatgCtcttgacgattacgcaagaTgtgagcaagggcgaggaggataacatggccatcatcaaggagttcatgcgcttcaagGTGCACatggaggg	201	3
436	ms2_pre_Stem_preGC_0009_d1_1	tcttgagcattagccaaga	AGTGTGGGGA	210	TCACCCGTGAGATCGTGCCACCTAggatccAAGTGTGGGGActaacctttacaattgtgagcgctcacaattatgatagattcaattggaTTAATTAAAGAGGAGAAAGGTACCCatgCtcttgagcattagccaagaTgtgagcaagggcgaggaggataacatggccatcatcaaggagttcatgcgcttcaagGTGCACatggaggg	201	3
437	ms2_pre_Stem_preGC_0009_d1_2	tcttgagcattagccaaga	TTTTCAGCCA	210	TCACCCGTGAGATCGTGCCACCTAggatccATTTTCAGCCActaacctttacaattgtgagcgctcacaattatgatagattcaattggaTTAATTAAAGAGGAGAAAGGTACCCatgCtcttgagcattagccaagaTgtgagcaagggcgaggaggataacatggccatcatcaaggagttcatgcgcttcaagGTGCACatggaggg	201	3
438	ms2_pre_Stem_preGC_0009_d1_3	tcttgagcattagccaaga	ATTTCCGAGA	210	TCACCCGTGAGATCGTGCCACCTAggatccAATTTCCGAGActaacctttacaattgtgagcgctcacaattatgatagattcaattggaTTAATTAAAGAGGAGAAAGGTACCCatgCtcttgagcattagccaagaTgtgagcaagggcgaggaggataacatggccatcatcaaggagttcatgcgcttcaagGTGCACatggaggg	201	3
439	ms2_pre_Stem_preGC_0009_d1_4	tcttgagcattagccaaga	CAATCTTACG	210	TCACCCGTGAGATCGTGCCACCTAggatccACAATCTTACGctaacctttacaattgtgagcgctcacaattatgatagattcaattggaTTAATTAAAGAGGAGAAAGGTACCCatgCtcttgagcattagccaagaTgtgagcaagggcgaggaggataacatggccatcatcaaggagttcatgcgcttcaagGTGCACatggaggg	201	3
440	ms2_pre_Stem_preGC_0009_d1_5	tcttgagcattagccaaga	TGTGTACAGA	210	TCACCCGTGAGATCGTGCCACCTAggatccATGTGTACAGActaacctttacaattgtgagcgctcacaattatgatagattcaattggaTTAATTAAAGAGGAGAAAGGTACCCatgCtcttgagcattagccaagaTgtgagcaagggcgaggaggataacatggccatcatcaaggagttcatgcgcttcaagGTGCACatggaggg	201	3
441	ms2_pre_Stem_preGC_0010_d1_1	tcaacaggattaccgttga	GCGTTAACAA	210	TCACCCGTGAGATCGTGCCACCTAggatccAGCGTTAACAActaacctttacaattgtgagcgctcacaattatgatagattcaattggaTTAATTAAAGAGGAGAAAGGTACCCatgCtcaacaggattaccgttgaTgtgagcaagggcgaggaggataacatggccatcatcaaggagttcatgcgcttcaagGTGCACatggaggg	201	3
442	ms2_pre_Stem_preGC_0010_d1_2	tcaacaggattaccgttga	TCACGAACGG	210	TCACCCGTGAGATCGTGCCACCTAggatccATCACGAACGGctaacctttacaattgtgagcgctcacaattatgatagattcaattggaTTAATTAAAGAGGAGAAAGGTACCCatgCtcaacaggattaccgttgaTgtgagcaagggcgaggaggataacatggccatcatcaaggagttcatgcgcttcaagGTGCACatggaggg	201	3
443	ms2_pre_Stem_preGC_0010_d1_3	tcaacaggattaccgttga	CCTACTGACG	210	TCACCCGTGAGATCGTGCCACCTAggatccACCTACTGACGctaacctttacaattgtgagcgctcacaattatgatagattcaattggaTTAATTAAAGAGGAGAAAGGTACCCatgCtcaacaggattaccgttgaTgtgagcaagggcgaggaggataacatggccatcatcaaggagttcatgcgcttcaagGTGCACatggaggg	201	3
444	ms2_pre_Stem_preGC_0010_d1_4	tcaacaggattaccgttga	TTGTTGCCGC	210	TCACCCGTGAGATCGTGCCACCTAggatccATTGTTGCCGCctaacctttacaattgtgagcgctcacaattatgatagattcaattggaTTAATTAAAGAGGAGAAAGGTACCCatgCtcaacaggattaccgttgaTgtgagcaagggcgaggaggataacatggccatcatcaaggagttcatgcgcttcaagGTGCACatggaggg	201	3
445	ms2_pre_Stem_preGC_0010_d1_5	tcaacaggattaccgttga	AGCTGAGAGG	210	TCACCCGTGAGATCGTGCCACCTAggatccAAGCTGAGAGGctaacctttacaattgtgagcgctcacaattatgatagattcaattggaTTAATTAAAGAGGAGAAAGGTACCCatgCtcaacaggattaccgttgaTgtgagcaagggcgaggaggataacatggccatcatcaaggagttcatgcgcttcaagGTGCACatggaggg	201	3
446	ms2_pre_Stem_preGC_0011_d1_1	tcaagacgattacgcttga	GCGTTCTAGC	210	TCACCCGTGAGATCGTGCCACCTAggatccAGCGTTCTAGCctaacctttacaattgtgagcgctcacaattatgatagattcaattggaTTAATTAAAGAGGAGAAAGGTACCCatgCtcaagacgattacgcttgaTgtgagcaagggcgaggaggataacatggccatcatcaaggagttcatgcgcttcaagGTGCACatggaggg	201	3
447	ms2_pre_Stem_preGC_0011_d1_2	tcaagacgattacgcttga	AGGGTACTTA	210	TCACCCGTGAGATCGTGCCACCTAggatccAAGGGTACTTActaacctttacaattgtgagcgctcacaattatgatagattcaattggaTTAATTAAAGAGGAGAAAGGTACCCatgCtcaagacgattacgcttgaTgtgagcaagggcgaggaggataacatggccatcatcaaggagttcatgcgcttcaagGTGCACatggaggg	201	3
448	ms2_pre_Stem_preGC_0011_d1_3	tcaagacgattacgcttga	TCTCGAAAGA	210	TCACCCGTGAGATCGTGCCACCTAggatccATCTCGAAAGActaacctttacaattgtgagcgctcacaattatgatagattcaattggaTTAATTAAAGAGGAGAAAGGTACCCatgCtcaagacgattacgcttgaTgtgagcaagggcgaggaggataacatggccatcatcaaggagttcatgcgcttcaagGTGCACatggaggg	201	3
449	ms2_pre_Stem_preGC_0011_d1_4	tcaagacgattacgcttga	AAATACGGTG	210	TCACCCGTGAGATCGTGCCACCTAggatccAAAATACGGTGctaacctttacaattgtgagcgctcacaattatgatagattcaattggaTTAATTAAAGAGGAGAAAGGTACCCatgCtcaagacgattacgcttgaTgtgagcaagggcgaggaggataacatggccatcatcaaggagttcatgcgcttcaagGTGCACatggaggg	201	3
450	ms2_pre_Stem_preGC_0011_d1_5	tcaagacgattacgcttga	TCTGGTCCGA	210	TCACCCGTGAGATCGTGCCACCTAggatccATCTGGTCCGActaacctttacaattgtgagcgctcacaattatgatagattcaattggaTTAATTAAAGAGGAGAAAGGTACCCatgCtcaagacgattacgcttgaTgtgagcaagggcgaggaggataacatggccatcatcaaggagttcatgcgcttcaagGTGCACatggaggg	201	3
451	ms2_pre_Stem_preGC_0012_d1_1	tcaagagcattagccttga	TCTGCGACCA	210	TCACCCGTGAGATCGTGCCACCTAggatccATCTGCGACCActaacctttacaattgtgagcgctcacaattatgatagattcaattggaTTAATTAAAGAGGAGAAAGGTACCCatgCtcaagagcattagccttgaTgtgagcaagggcgaggaggataacatggccatcatcaaggagttcatgcgcttcaagGTGCACatggaggg	201	3
452	ms2_pre_Stem_preGC_0012_d1_2	tcaagagcattagccttga	GAGGGATGCA	210	TCACCCGTGAGATCGTGCCACCTAggatccAGAGGGATGCActaacctttacaattgtgagcgctcacaattatgatagattcaattggaTTAATTAAAGAGGAGAAAGGTACCCatgCtcaagagcattagccttgaTgtgagcaagggcgaggaggataacatggccatcatcaaggagttcatgcgcttcaagGTGCACatggaggg	201	3
453	ms2_pre_Stem_preGC_0012_d1_3	tcaagagcattagccttga	CGAGCTAAAA	210	TCACCCGTGAGATCGTGCCACCTAggatccACGAGCTAAAActaacctttacaattgtgagcgctcacaattatgatagattcaattggaTTAATTAAAGAGGAGAAAGGTACCCatgCtcaagagcattagccttgaTgtgagcaagggcgaggaggataacatggccatcatcaaggagttcatgcgcttcaagGTGCACatggaggg	201	3
454	ms2_pre_Stem_preGC_0012_d1_4	tcaagagcattagccttga	ATCATCACCA	210	TCACCCGTGAGATCGTGCCACCTAggatccAATCATCACCActaacctttacaattgtgagcgctcacaattatgatagattcaattggaTTAATTAAAGAGGAGAAAGGTACCCatgCtcaagagcattagccttgaTgtgagcaagggcgaggaggataacatggccatcatcaaggagttcatgcgcttcaagGTGCACatggaggg	201	3
455	ms2_pre_Stem_preGC_0012_d1_5	tcaagagcattagccttga	CCTAGATGTT	210	TCACCCGTGAGATCGTGCCACCTAggatccACCTAGATGTTctaacctttacaattgtgagcgctcacaattatgatagattcaattggaTTAATTAAAGAGGAGAAAGGTACCCatgCtcaagagcattagccttgaTgtgagcaagggcgaggaggataacatggccatcatcaaggagttcatgcgcttcaagGTGCACatggaggg	201	3
456	ms2_pre_Stem_preGC_0013_d1_1	tcatcacgattacggatga	TCCTCTTTGA	210	TCACCCGTGAGATCGTGCCACCTAggatccATCCTCTTTGActaacctttacaattgtgagcgctcacaattatgatagattcaattggaTTAATTAAAGAGGAGAAAGGTACCCatgCtcatcacgattacggatgaTgtgagcaagggcgaggaggataacatggccatcatcaaggagttcatgcgcttcaagGTGCACatggaggg	201	3
457	ms2_pre_Stem_preGC_0013_d1_2	tcatcacgattacggatga	ACTGTCCGTG	210	TCACCCGTGAGATCGTGCCACCTAggatccAACTGTCCGTGctaacctttacaattgtgagcgctcacaattatgatagattcaattggaTTAATTAAAGAGGAGAAAGGTACCCatgCtcatcacgattacggatgaTgtgagcaagggcgaggaggataacatggccatcatcaaggagttcatgcgcttcaagGTGCACatggaggg	201	3
458	ms2_pre_Stem_preGC_0013_d1_3	tcatcacgattacggatga	CAGATTGTGA	210	TCACCCGTGAGATCGTGCCACCTAggatccACAGATTGTGActaacctttacaattgtgagcgctcacaattatgatagattcaattggaTTAATTAAAGAGGAGAAAGGTACCCatgCtcatcacgattacggatgaTgtgagcaagggcgaggaggataacatggccatcatcaaggagttcatgcgcttcaagGTGCACatggaggg	201	3
459	ms2_pre_Stem_preGC_0013_d1_4	tcatcacgattacggatga	TTGTGCATGT	210	TCACCCGTGAGATCGTGCCACCTAggatccATTGTGCATGTctaacctttacaattgtgagcgctcacaattatgatagattcaattggaTTAATTAAAGAGGAGAAAGGTACCCatgCtcatcacgattacggatgaTgtgagcaagggcgaggaggataacatggccatcatcaaggagttcatgcgcttcaagGTGCACatggaggg	201	3
460	ms2_pre_Stem_preGC_0013_d1_5	tcatcacgattacggatga	GACCTAATAC	210	TCACCCGTGAGATCGTGCCACCTAggatccAGACCTAATACctaacctttacaattgtgagcgctcacaattatgatagattcaattggaTTAATTAAAGAGGAGAAAGGTACCCatgCtcatcacgattacggatgaTgtgagcaagggcgaggaggataacatggccatcatcaaggagttcatgcgcttcaagGTGCACatggaggg	201	3
461	ms2_pre_Stem_preGC_0014_d1_1	tcatcagcattagcgatga	GACACTTCCG	210	TCACCCGTGAGATCGTGCCACCTAggatccAGACACTTCCGctaacctttacaattgtgagcgctcacaattatgatagattcaattggaTTAATTAAAGAGGAGAAAGGTACCCatgCtcatcagcattagcgatgaTgtgagcaagggcgaggaggataacatggccatcatcaaggagttcatgcgcttcaagGTGCACatggaggg	201	3
462	ms2_pre_Stem_preGC_0014_d1_2	tcatcagcattagcgatga	TAGATGACCA	210	TCACCCGTGAGATCGTGCCACCTAggatccATAGATGACCActaacctttacaattgtgagcgctcacaattatgatagattcaattggaTTAATTAAAGAGGAGAAAGGTACCCatgCtcatcagcattagcgatgaTgtgagcaagggcgaggaggataacatggccatcatcaaggagttcatgcgcttcaagGTGCACatggaggg	201	3
463	ms2_pre_Stem_preGC_0014_d1_3	tcatcagcattagcgatga	TAGACAACAC	210	TCACCCGTGAGATCGTGCCACCTAggatccATAGACAACACctaacctttacaattgtgagcgctcacaattatgatagattcaattggaTTAATTAAAGAGGAGAAAGGTACCCatgCtcatcagcattagcgatgaTgtgagcaagggcgaggaggataacatggccatcatcaaggagttcatgcgcttcaagGTGCACatggaggg	201	3
464	ms2_pre_Stem_preGC_0014_d1_4	tcatcagcattagcgatga	GTAATACGCT	210	TCACCCGTGAGATCGTGCCACCTAggatccAGTAATACGCTctaacctttacaattgtgagcgctcacaattatgatagattcaattggaTTAATTAAAGAGGAGAAAGGTACCCatgCtcatcagcattagcgatgaTgtgagcaagggcgaggaggataacatggccatcatcaaggagttcatgcgcttcaagGTGCACatggaggg	201	3
465	ms2_pre_Stem_preGC_0014_d1_5	tcatcagcattagcgatga	TATGAGGCTA	210	TCACCCGTGAGATCGTGCCACCTAggatccATATGAGGCTActaacctttacaattgtgagcgctcacaattatgatagattcaattggaTTAATTAAAGAGGAGAAAGGTACCCatgCtcatcagcattagcgatgaTgtgagcaagggcgaggaggataacatggccatcatcaaggagttcatgcgcttcaagGTGCACatggaggg	201	3
466	ms2_pre_Stem_preGC_0015_d1_1	tcatgaccattaggcatga	CTACGCCCTA	210	TCACCCGTGAGATCGTGCCACCTAggatccACTACGCCCTActaacctttacaattgtgagcgctcacaattatgatagattcaattggaTTAATTAAAGAGGAGAAAGGTACCCatgCtcatgaccattaggcatgaTgtgagcaagggcgaggaggataacatggccatcatcaaggagttcatgcgcttcaagGTGCACatggaggg	201	3
467	ms2_pre_Stem_preGC_0015_d1_2	tcatgaccattaggcatga	AACCTTTAGC	210	TCACCCGTGAGATCGTGCCACCTAggatccAAACCTTTAGCctaacctttacaattgtgagcgctcacaattatgatagattcaattggaTTAATTAAAGAGGAGAAAGGTACCCatgCtcatgaccattaggcatgaTgtgagcaagggcgaggaggataacatggccatcatcaaggagttcatgcgcttcaagGTGCACatggaggg	201	3
468	ms2_pre_Stem_preGC_0015_d1_3	tcatgaccattaggcatga	TGCAATAGCA	210	TCACCCGTGAGATCGTGCCACCTAggatccATGCAATAGCActaacctttacaattgtgagcgctcacaattatgatagattcaattggaTTAATTAAAGAGGAGAAAGGTACCCatgCtcatgaccattaggcatgaTgtgagcaagggcgaggaggataacatggccatcatcaaggagttcatgcgcttcaagGTGCACatggaggg	201	3
469	ms2_pre_Stem_preGC_0015_d1_4	tcatgaccattaggcatga	ATGAAACCCA	210	TCACCCGTGAGATCGTGCCACCTAggatccAATGAAACCCActaacctttacaattgtgagcgctcacaattatgatagattcaattggaTTAATTAAAGAGGAGAAAGGTACCCatgCtcatgaccattaggcatgaTgtgagcaagggcgaggaggataacatggccatcatcaaggagttcatgcgcttcaagGTGCACatggaggg	201	3
470	ms2_pre_Stem_preGC_0015_d1_5	tcatgaccattaggcatga	CTCAATAGAG	210	TCACCCGTGAGATCGTGCCACCTAggatccACTCAATAGAGctaacctttacaattgtgagcgctcacaattatgatagattcaattggaTTAATTAAAGAGGAGAAAGGTACCCatgCtcatgaccattaggcatgaTgtgagcaagggcgaggaggataacatggccatcatcaaggagttcatgcgcttcaagGTGCACatggaggg	201	3
471	ms2_pre_Stem_preGC_0016_d1_1	agtagaggattaccctact	GCATCCAAGG	210	TCACCCGTGAGATCGTGCCACCTAggatccAGCATCCAAGGctaacctttacaattgtgagcgctcacaattatgatagattcaattggaTTAATTAAAGAGGAGAAAGGTACCCatgCagtagaggattaccctactTgtgagcaagggcgaggaggataacatggccatcatcaaggagttcatgcgcttcaagGTGCACatggaggg	201	3
472	ms2_pre_Stem_preGC_0016_d1_2	agtagaggattaccctact	ACTCTTCACT	210	TCACCCGTGAGATCGTGCCACCTAggatccAACTCTTCACTctaacctttacaattgtgagcgctcacaattatgatagattcaattggaTTAATTAAAGAGGAGAAAGGTACCCatgCagtagaggattaccctactTgtgagcaagggcgaggaggataacatggccatcatcaaggagttcatgcgcttcaagGTGCACatggaggg	201	3
473	ms2_pre_Stem_preGC_0016_d1_3	agtagaggattaccctact	AAGGAGTTCT	210	TCACCCGTGAGATCGTGCCACCTAggatccAAAGGAGTTCTctaacctttacaattgtgagcgctcacaattatgatagattcaattggaTTAATTAAAGAGGAGAAAGGTACCCatgCagtagaggattaccctactTgtgagcaagggcgaggaggataacatggccatcatcaaggagttcatgcgcttcaagGTGCACatggaggg	201	3
474	ms2_pre_Stem_preGC_0016_d1_4	agtagaggattaccctact	CTTAAGAAGC	210	TCACCCGTGAGATCGTGCCACCTAggatccACTTAAGAAGCctaacctttacaattgtgagcgctcacaattatgatagattcaattggaTTAATTAAAGAGGAGAAAGGTACCCatgCagtagaggattaccctactTgtgagcaagggcgaggaggataacatggccatcatcaaggagttcatgcgcttcaagGTGCACatggaggg	201	3
475	ms2_pre_Stem_preGC_0016_d1_5	agtagaggattaccctact	TATAGCGATC	210	TCACCCGTGAGATCGTGCCACCTAggatccATATAGCGATCctaacctttacaattgtgagcgctcacaattatgatagattcaattggaTTAATTAAAGAGGAGAAAGGTACCCatgCagtagaggattaccctactTgtgagcaagggcgaggaggataacatggccatcatcaaggagttcatgcgcttcaagGTGCACatggaggg	201	3
476	ms2_pre_Stem_preGC_0017_d1_1	agttcaggattaccgaact	TTGGCAAATG	210	TCACCCGTGAGATCGTGCCACCTAggatccATTGGCAAATGctaacctttacaattgtgagcgctcacaattatgatagattcaattggaTTAATTAAAGAGGAGAAAGGTACCCatgCagttcaggattaccgaactTgtgagcaagggcgaggaggataacatggccatcatcaaggagttcatgcgcttcaagGTGCACatggaggg	201	3
477	ms2_pre_Stem_preGC_0017_d1_2	agttcaggattaccgaact	CGGATACGGT	210	TCACCCGTGAGATCGTGCCACCTAggatccACGGATACGGTctaacctttacaattgtgagcgctcacaattatgatagattcaattggaTTAATTAAAGAGGAGAAAGGTACCCatgCagttcaggattaccgaactTgtgagcaagggcgaggaggataacatggccatcatcaaggagttcatgcgcttcaagGTGCACatggaggg	201	3
478	ms2_pre_Stem_preGC_0017_d1_3	agttcaggattaccgaact	CTGCGAACCT	210	TCACCCGTGAGATCGTGCCACCTAggatccACTGCGAACCTctaacctttacaattgtgagcgctcacaattatgatagattcaattggaTTAATTAAAGAGGAGAAAGGTACCCatgCagttcaggattaccgaactTgtgagcaagggcgaggaggataacatggccatcatcaaggagttcatgcgcttcaagGTGCACatggaggg	201	3
479	ms2_pre_Stem_preGC_0017_d1_4	agttcaggattaccgaact	TCCGTGCGAT	210	TCACCCGTGAGATCGTGCCACCTAggatccATCCGTGCGATctaacctttacaattgtgagcgctcacaattatgatagattcaattggaTTAATTAAAGAGGAGAAAGGTACCCatgCagttcaggattaccgaactTgtgagcaagggcgaggaggataacatggccatcatcaaggagttcatgcgcttcaagGTGCACatggaggg	201	3
480	ms2_pre_Stem_preGC_0017_d1_5	agttcaggattaccgaact	CTTCCTTGAT	210	TCACCCGTGAGATCGTGCCACCTAggatccACTTCCTTGATctaacctttacaattgtgagcgctcacaattatgatagattcaattggaTTAATTAAAGAGGAGAAAGGTACCCatgCagttcaggattaccgaactTgtgagcaagggcgaggaggataacatggccatcatcaaggagttcatgcgcttcaagGTGCACatggaggg	201	3
481	ms2_pre_Stem_preGC_0018_d1_1	agttgacgattacgcaact	CATAGGTGCG	210	TCACCCGTGAGATCGTGCCACCTAggatccACATAGGTGCGctaacctttacaattgtgagcgctcacaattatgatagattcaattggaTTAATTAAAGAGGAGAAAGGTACCCatgCagttgacgattacgcaactTgtgagcaagggcgaggaggataacatggccatcatcaaggagttcatgcgcttcaagGTGCACatggaggg	201	3
482	ms2_pre_Stem_preGC_0018_d1_2	agttgacgattacgcaact	GGTGTGATTA	210	TCACCCGTGAGATCGTGCCACCTAggatccAGGTGTGATTActaacctttacaattgtgagcgctcacaattatgatagattcaattggaTTAATTAAAGAGGAGAAAGGTACCCatgCagttgacgattacgcaactTgtgagcaagggcgaggaggataacatggccatcatcaaggagttcatgcgcttcaagGTGCACatggaggg	201	3
483	ms2_pre_Stem_preGC_0018_d1_3	agttgacgattacgcaact	GGCAGAGGAT	210	TCACCCGTGAGATCGTGCCACCTAggatccAGGCAGAGGATctaacctttacaattgtgagcgctcacaattatgatagattcaattggaTTAATTAAAGAGGAGAAAGGTACCCatgCagttgacgattacgcaactTgtgagcaagggcgaggaggataacatggccatcatcaaggagttcatgcgcttcaagGTGCACatggaggg	201	3
484	ms2_pre_Stem_preGC_0018_d1_4	agttgacgattacgcaact	TCGGAAACGC	210	TCACCCGTGAGATCGTGCCACCTAggatccATCGGAAACGCctaacctttacaattgtgagcgctcacaattatgatagattcaattggaTTAATTAAAGAGGAGAAAGGTACCCatgCagttgacgattacgcaactTgtgagcaagggcgaggaggataacatggccatcatcaaggagttcatgcgcttcaagGTGCACatggaggg	201	3
485	ms2_pre_Stem_preGC_0018_d1_5	agttgacgattacgcaact	TCGGATATGA	210	TCACCCGTGAGATCGTGCCACCTAggatccATCGGATATGActaacctttacaattgtgagcgctcacaattatgatagattcaattggaTTAATTAAAGAGGAGAAAGGTACCCatgCagttgacgattacgcaactTgtgagcaagggcgaggaggataacatggccatcatcaaggagttcatgcgcttcaagGTGCACatggaggg	201	3
486	ms2_pre_Stem_preGC_0019_d1_1	agttgagcattagccaact	CATTCGTCGG	210	TCACCCGTGAGATCGTGCCACCTAggatccACATTCGTCGGctaacctttacaattgtgagcgctcacaattatgatagattcaattggaTTAATTAAAGAGGAGAAAGGTACCCatgCagttgagcattagccaactTgtgagcaagggcgaggaggataacatggccatcatcaaggagttcatgcgcttcaagGTGCACatggaggg	201	3
487	ms2_pre_Stem_preGC_0019_d1_2	agttgagcattagccaact	GCTGCATTTT	210	TCACCCGTGAGATCGTGCCACCTAggatccAGCTGCATTTTctaacctttacaattgtgagcgctcacaattatgatagattcaattggaTTAATTAAAGAGGAGAAAGGTACCCatgCagttgagcattagccaactTgtgagcaagggcgaggaggataacatggccatcatcaaggagttcatgcgcttcaagGTGCACatggaggg	201	3
488	ms2_pre_Stem_preGC_0019_d1_3	agttgagcattagccaact	GGTGGAACAG	210	TCACCCGTGAGATCGTGCCACCTAggatccAGGTGGAACAGctaacctttacaattgtgagcgctcacaattatgatagattcaattggaTTAATTAAAGAGGAGAAAGGTACCCatgCagttgagcattagccaactTgtgagcaagggcgaggaggataacatggccatcatcaaggagttcatgcgcttcaagGTGCACatggaggg	201	3
489	ms2_pre_Stem_preGC_0019_d1_4	agttgagcattagccaact	TACACCGGGT	210	TCACCCGTGAGATCGTGCCACCTAggatccATACACCGGGTctaacctttacaattgtgagcgctcacaattatgatagattcaattggaTTAATTAAAGAGGAGAAAGGTACCCatgCagttgagcattagccaactTgtgagcaagggcgaggaggataacatggccatcatcaaggagttcatgcgcttcaagGTGCACatggaggg	201	3
490	ms2_pre_Stem_preGC_0019_d1_5	agttgagcattagccaact	CGTGATATCT	210	TCACCCGTGAGATCGTGCCACCTAggatccACGTGATATCTctaacctttacaattgtgagcgctcacaattatgatagattcaattggaTTAATTAAAGAGGAGAAAGGTACCCatgCagttgagcattagccaactTgtgagcaagggcgaggaggataacatggccatcatcaaggagttcatgcgcttcaagGTGCACatggaggg	201	3
491	ms2_pre_Stem_preGC_0020_d1_1	agaacaggattaccgttct	ACCTTCTAAG	210	TCACCCGTGAGATCGTGCCACCTAggatccAACCTTCTAAGctaacctttacaattgtgagcgctcacaattatgatagattcaattggaTTAATTAAAGAGGAGAAAGGTACCCatgCagaacaggattaccgttctTgtgagcaagggcgaggaggataacatggccatcatcaaggagttcatgcgcttcaagGTGCACatggaggg	201	3
492	ms2_pre_Stem_preGC_0020_d1_2	agaacaggattaccgttct	ACGATCACCC	210	TCACCCGTGAGATCGTGCCACCTAggatccAACGATCACCCctaacctttacaattgtgagcgctcacaattatgatagattcaattggaTTAATTAAAGAGGAGAAAGGTACCCatgCagaacaggattaccgttctTgtgagcaagggcgaggaggataacatggccatcatcaaggagttcatgcgcttcaagGTGCACatggaggg	201	3
493	ms2_pre_Stem_preGC_0020_d1_3	agaacaggattaccgttct	ATTGCTTTGG	210	TCACCCGTGAGATCGTGCCACCTAggatccAATTGCTTTGGctaacctttacaattgtgagcgctcacaattatgatagattcaattggaTTAATTAAAGAGGAGAAAGGTACCCatgCagaacaggattaccgttctTgtgagcaagggcgaggaggataacatggccatcatcaaggagttcatgcgcttcaagGTGCACatggaggg	201	3
494	ms2_pre_Stem_preGC_0020_d1_4	agaacaggattaccgttct	GGAGACCAAG	210	TCACCCGTGAGATCGTGCCACCTAggatccAGGAGACCAAGctaacctttacaattgtgagcgctcacaattatgatagattcaattggaTTAATTAAAGAGGAGAAAGGTACCCatgCagaacaggattaccgttctTgtgagcaagggcgaggaggataacatggccatcatcaaggagttcatgcgcttcaagGTGCACatggaggg	201	3
495	ms2_pre_Stem_preGC_0020_d1_5	agaacaggattaccgttct	CAGAAGGATA	210	TCACCCGTGAGATCGTGCCACCTAggatccACAGAAGGATActaacctttacaattgtgagcgctcacaattatgatagattcaattggaTTAATTAAAGAGGAGAAAGGTACCCatgCagaacaggattaccgttctTgtgagcaagggcgaggaggataacatggccatcatcaaggagttcatgcgcttcaagGTGCACatggaggg	201	3
496	ms2_pre_Stem_preGC_0021_d1_1	agaagacgattacgcttct	CCGCAAACAG	210	TCACCCGTGAGATCGTGCCACCTAggatccACCGCAAACAGctaacctttacaattgtgagcgctcacaattatgatagattcaattggaTTAATTAAAGAGGAGAAAGGTACCCatgCagaagacgattacgcttctTgtgagcaagggcgaggaggataacatggccatcatcaaggagttcatgcgcttcaagGTGCACatggaggg	201	3
497	ms2_pre_Stem_preGC_0021_d1_2	agaagacgattacgcttct	AGATAACACC	210	TCACCCGTGAGATCGTGCCACCTAggatccAAGATAACACCctaacctttacaattgtgagcgctcacaattatgatagattcaattggaTTAATTAAAGAGGAGAAAGGTACCCatgCagaagacgattacgcttctTgtgagcaagggcgaggaggataacatggccatcatcaaggagttcatgcgcttcaagGTGCACatggaggg	201	3
498	ms2_pre_Stem_preGC_0021_d1_3	agaagacgattacgcttct	GGATCGAAGG	210	TCACCCGTGAGATCGTGCCACCTAggatccAGGATCGAAGGctaacctttacaattgtgagcgctcacaattatgatagattcaattggaTTAATTAAAGAGGAGAAAGGTACCCatgCagaagacgattacgcttctTgtgagcaagggcgaggaggataacatggccatcatcaaggagttcatgcgcttcaagGTGCACatggaggg	201	3
499	ms2_pre_Stem_preGC_0021_d1_4	agaagacgattacgcttct	TGCATCAAAG	210	TCACCCGTGAGATCGTGCCACCTAggatccATGCATCAAAGctaacctttacaattgtgagcgctcacaattatgatagattcaattggaTTAATTAAAGAGGAGAAAGGTACCCatgCagaagacgattacgcttctTgtgagcaagggcgaggaggataacatggccatcatcaaggagttcatgcgcttcaagGTGCACatggaggg	201	3
500	ms2_pre_Stem_preGC_0021_d1_5	agaagacgattacgcttct	TCACAATGAG	210	TCACCCGTGAGATCGTGCCACCTAggatccATCACAATGAGctaacctttacaattgtgagcgctcacaattatgatagattcaattggaTTAATTAAAGAGGAGAAAGGTACCCatgCagaagacgattacgcttctTgtgagcaagggcgaggaggataacatggccatcatcaaggagttcatgcgcttcaagGTGCACatggaggg	201	3
501	ms2_pre_Stem_preGC_0022_d1_1	agaagagcattagccttct	AACTAACTGG	210	TCACCCGTGAGATCGTGCCACCTAggatccAAACTAACTGGctaacctttacaattgtgagcgctcacaattatgatagattcaattggaTTAATTAAAGAGGAGAAAGGTACCCatgCagaagagcattagccttctTgtgagcaagggcgaggaggataacatggccatcatcaaggagttcatgcgcttcaagGTGCACatggaggg	201	3
502	ms2_pre_Stem_preGC_0022_d1_2	agaagagcattagccttct	TTTACTTGCG	210	TCACCCGTGAGATCGTGCCACCTAggatccATTTACTTGCGctaacctttacaattgtgagcgctcacaattatgatagattcaattggaTTAATTAAAGAGGAGAAAGGTACCCatgCagaagagcattagccttctTgtgagcaagggcgaggaggataacatggccatcatcaaggagttcatgcgcttcaagGTGCACatggaggg	201	3
503	ms2_pre_Stem_preGC_0022_d1_3	agaagagcattagccttct	AATCGGATGT	210	TCACCCGTGAGATCGTGCCACCTAggatccAAATCGGATGTctaacctttacaattgtgagcgctcacaattatgatagattcaattggaTTAATTAAAGAGGAGAAAGGTACCCatgCagaagagcattagccttctTgtgagcaagggcgaggaggataacatggccatcatcaaggagttcatgcgcttcaagGTGCACatggaggg	201	3
504	ms2_pre_Stem_preGC_0022_d1_4	agaagagcattagccttct	CGAACCGGAT	210	TCACCCGTGAGATCGTGCCACCTAggatccACGAACCGGATctaacctttacaattgtgagcgctcacaattatgatagattcaattggaTTAATTAAAGAGGAGAAAGGTACCCatgCagaagagcattagccttctTgtgagcaagggcgaggaggataacatggccatcatcaaggagttcatgcgcttcaagGTGCACatggaggg	201	3
505	ms2_pre_Stem_preGC_0022_d1_5	agaagagcattagccttct	CAATCGCGGT	210	TCACCCGTGAGATCGTGCCACCTAggatccACAATCGCGGTctaacctttacaattgtgagcgctcacaattatgatagattcaattggaTTAATTAAAGAGGAGAAAGGTACCCatgCagaagagcattagccttctTgtgagcaagggcgaggaggataacatggccatcatcaaggagttcatgcgcttcaagGTGCACatggaggg	201	3
506	ms2_pre_Stem_preGC_0023_d1_1	agatcacgattacggatct	TTTCGAAGCT	210	TCACCCGTGAGATCGTGCCACCTAggatccATTTCGAAGCTctaacctttacaattgtgagcgctcacaattatgatagattcaattggaTTAATTAAAGAGGAGAAAGGTACCCatgCagatcacgattacggatctTgtgagcaagggcgaggaggataacatggccatcatcaaggagttcatgcgcttcaagGTGCACatggaggg	201	3
507	ms2_pre_Stem_preGC_0023_d1_2	agatcacgattacggatct	CATCCTGAAT	210	TCACCCGTGAGATCGTGCCACCTAggatccACATCCTGAATctaacctttacaattgtgagcgctcacaattatgatagattcaattggaTTAATTAAAGAGGAGAAAGGTACCCatgCagatcacgattacggatctTgtgagcaagggcgaggaggataacatggccatcatcaaggagttcatgcgcttcaagGTGCACatggaggg	201	3
508	ms2_pre_Stem_preGC_0023_d1_3	agatcacgattacggatct	GACGATCCTC	210	TCACCCGTGAGATCGTGCCACCTAggatccAGACGATCCTCctaacctttacaattgtgagcgctcacaattatgatagattcaattggaTTAATTAAAGAGGAGAAAGGTACCCatgCagatcacgattacggatctTgtgagcaagggcgaggaggataacatggccatcatcaaggagttcatgcgcttcaagGTGCACatggaggg	201	3
509	ms2_pre_Stem_preGC_0023_d1_4	agatcacgattacggatct	ATTTTCAGGG	210	TCACCCGTGAGATCGTGCCACCTAggatccAATTTTCAGGGctaacctttacaattgtgagcgctcacaattatgatagattcaattggaTTAATTAAAGAGGAGAAAGGTACCCatgCagatcacgattacggatctTgtgagcaagggcgaggaggataacatggccatcatcaaggagttcatgcgcttcaagGTGCACatggaggg	201	3
510	ms2_pre_Stem_preGC_0023_d1_5	agatcacgattacggatct	ATCGTACGCG	210	TCACCCGTGAGATCGTGCCACCTAggatccAATCGTACGCGctaacctttacaattgtgagcgctcacaattatgatagattcaattggaTTAATTAAAGAGGAGAAAGGTACCCatgCagatcacgattacggatctTgtgagcaagggcgaggaggataacatggccatcatcaaggagttcatgcgcttcaagGTGCACatggaggg	201	3
511	ms2_pre_Stem_preGC_0024_d1_1	agatcagcattagcgatct	TGTAGCTGCC	210	TCACCCGTGAGATCGTGCCACCTAggatccATGTAGCTGCCctaacctttacaattgtgagcgctcacaattatgatagattcaattggaTTAATTAAAGAGGAGAAAGGTACCCatgCagatcagcattagcgatctTgtgagcaagggcgaggaggataacatggccatcatcaaggagttcatgcgcttcaagGTGCACatggaggg	201	3
512	ms2_pre_Stem_preGC_0024_d1_2	agatcagcattagcgatct	CTCAAGCTGC	210	TCACCCGTGAGATCGTGCCACCTAggatccACTCAAGCTGCctaacctttacaattgtgagcgctcacaattatgatagattcaattggaTTAATTAAAGAGGAGAAAGGTACCCatgCagatcagcattagcgatctTgtgagcaagggcgaggaggataacatggccatcatcaaggagttcatgcgcttcaagGTGCACatggaggg	201	3
513	ms2_pre_Stem_preGC_0024_d1_3	agatcagcattagcgatct	ATTCAAACGG	210	TCACCCGTGAGATCGTGCCACCTAggatccAATTCAAACGGctaacctttacaattgtgagcgctcacaattatgatagattcaattggaTTAATTAAAGAGGAGAAAGGTACCCatgCagatcagcattagcgatctTgtgagcaagggcgaggaggataacatggccatcatcaaggagttcatgcgcttcaagGTGCACatggaggg	201	3
514	ms2_pre_Stem_preGC_0024_d1_4	agatcagcattagcgatct	CACTGAACGG	210	TCACCCGTGAGATCGTGCCACCTAggatccACACTGAACGGctaacctttacaattgtgagcgctcacaattatgatagattcaattggaTTAATTAAAGAGGAGAAAGGTACCCatgCagatcagcattagcgatctTgtgagcaagggcgaggaggataacatggccatcatcaaggagttcatgcgcttcaagGTGCACatggaggg	201	3
515	ms2_pre_Stem_preGC_0024_d1_5	agatcagcattagcgatct	TATTGCAGGT	210	TCACCCGTGAGATCGTGCCACCTAggatccATATTGCAGGTctaacctttacaattgtgagcgctcacaattatgatagattcaattggaTTAATTAAAGAGGAGAAAGGTACCCatgCagatcagcattagcgatctTgtgagcaagggcgaggaggataacatggccatcatcaaggagttcatgcgcttcaagGTGCACatggaggg	201	3
516	ms2_pre_Stem_preGC_0025_d1_1	agatgaccattaggcatct	TCTCAGGCCA	210	TCACCCGTGAGATCGTGCCACCTAggatccATCTCAGGCCActaacctttacaattgtgagcgctcacaattatgatagattcaattggaTTAATTAAAGAGGAGAAAGGTACCCatgCagatgaccattaggcatctTgtgagcaagggcgaggaggataacatggccatcatcaaggagttcatgcgcttcaagGTGCACatggaggg	201	3
517	ms2_pre_Stem_preGC_0025_d1_2	agatgaccattaggcatct	CCGAACCAAG	210	TCACCCGTGAGATCGTGCCACCTAggatccACCGAACCAAGctaacctttacaattgtgagcgctcacaattatgatagattcaattggaTTAATTAAAGAGGAGAAAGGTACCCatgCagatgaccattaggcatctTgtgagcaagggcgaggaggataacatggccatcatcaaggagttcatgcgcttcaagGTGCACatggaggg	201	3
518	ms2_pre_Stem_preGC_0025_d1_3	agatgaccattaggcatct	CTTATGCCCG	210	TCACCCGTGAGATCGTGCCACCTAggatccACTTATGCCCGctaacctttacaattgtgagcgctcacaattatgatagattcaattggaTTAATTAAAGAGGAGAAAGGTACCCatgCagatgaccattaggcatctTgtgagcaagggcgaggaggataacatggccatcatcaaggagttcatgcgcttcaagGTGCACatggaggg	201	3
519	ms2_pre_Stem_preGC_0025_d1_4	agatgaccattaggcatct	TGGGCTACTC	210	TCACCCGTGAGATCGTGCCACCTAggatccATGGGCTACTCctaacctttacaattgtgagcgctcacaattatgatagattcaattggaTTAATTAAAGAGGAGAAAGGTACCCatgCagatgaccattaggcatctTgtgagcaagggcgaggaggataacatggccatcatcaaggagttcatgcgcttcaagGTGCACatggaggg	201	3
520	ms2_pre_Stem_preGC_0025_d1_5	agatgaccattaggcatct	AGCAATGTCA	210	TCACCCGTGAGATCGTGCCACCTAggatccAAGCAATGTCActaacctttacaattgtgagcgctcacaattatgatagattcaattggaTTAATTAAAGAGGAGAAAGGTACCCatgCagatgaccattaggcatctTgtgagcaagggcgaggaggataacatggccatcatcaaggagttcatgcgcttcaagGTGCACatggaggg	201	3
521	ms2_pre_Stem_preGC_0026_d1_1	actacaggattaccgtagt	ACCTTGATTG	210	TCACCCGTGAGATCGTGCCACCTAggatccAACCTTGATTGctaacctttacaattgtgagcgctcacaattatgatagattcaattggaTTAATTAAAGAGGAGAAAGGTACCCatgCactacaggattaccgtagtTgtgagcaagggcgaggaggataacatggccatcatcaaggagttcatgcgcttcaagGTGCACatggaggg	201	3
522	ms2_pre_Stem_preGC_0026_d1_2	actacaggattaccgtagt	CGAGTTGTGG	210	TCACCCGTGAGATCGTGCCACCTAggatccACGAGTTGTGGctaacctttacaattgtgagcgctcacaattatgatagattcaattggaTTAATTAAAGAGGAGAAAGGTACCCatgCactacaggattaccgtagtTgtgagcaagggcgaggaggataacatggccatcatcaaggagttcatgcgcttcaagGTGCACatggaggg	201	3
523	ms2_pre_Stem_preGC_0026_d1_3	actacaggattaccgtagt	AGGACGCGTT	210	TCACCCGTGAGATCGTGCCACCTAggatccAAGGACGCGTTctaacctttacaattgtgagcgctcacaattatgatagattcaattggaTTAATTAAAGAGGAGAAAGGTACCCatgCactacaggattaccgtagtTgtgagcaagggcgaggaggataacatggccatcatcaaggagttcatgcgcttcaagGTGCACatggaggg	201	3
524	ms2_pre_Stem_preGC_0026_d1_4	actacaggattaccgtagt	CTACACATTG	210	TCACCCGTGAGATCGTGCCACCTAggatccACTACACATTGctaacctttacaattgtgagcgctcacaattatgatagattcaattggaTTAATTAAAGAGGAGAAAGGTACCCatgCactacaggattaccgtagtTgtgagcaagggcgaggaggataacatggccatcatcaaggagttcatgcgcttcaagGTGCACatggaggg	201	3
525	ms2_pre_Stem_preGC_0026_d1_5	actacaggattaccgtagt	CAACACTTGT	210	TCACCCGTGAGATCGTGCCACCTAggatccACAACACTTGTctaacctttacaattgtgagcgctcacaattatgatagattcaattggaTTAATTAAAGAGGAGAAAGGTACCCatgCactacaggattaccgtagtTgtgagcaagggcgaggaggataacatggccatcatcaaggagttcatgcgcttcaagGTGCACatggaggg	201	3
526	ms2_pre_Stem_preGC_0027_d1_1	actagacgattacgctagt	GCAAGGAATA	210	TCACCCGTGAGATCGTGCCACCTAggatccAGCAAGGAATActaacctttacaattgtgagcgctcacaattatgatagattcaattggaTTAATTAAAGAGGAGAAAGGTACCCatgCactagacgattacgctagtTgtgagcaagggcgaggaggataacatggccatcatcaaggagttcatgcgcttcaagGTGCACatggaggg	201	3
527	ms2_pre_Stem_preGC_0027_d1_2	actagacgattacgctagt	TTCTTGTCGT	210	TCACCCGTGAGATCGTGCCACCTAggatccATTCTTGTCGTctaacctttacaattgtgagcgctcacaattatgatagattcaattggaTTAATTAAAGAGGAGAAAGGTACCCatgCactagacgattacgctagtTgtgagcaagggcgaggaggataacatggccatcatcaaggagttcatgcgcttcaagGTGCACatggaggg	201	3
528	ms2_pre_Stem_preGC_0027_d1_3	actagacgattacgctagt	TTAACCTTGC	210	TCACCCGTGAGATCGTGCCACCTAggatccATTAACCTTGCctaacctttacaattgtgagcgctcacaattatgatagattcaattggaTTAATTAAAGAGGAGAAAGGTACCCatgCactagacgattacgctagtTgtgagcaagggcgaggaggataacatggccatcatcaaggagttcatgcgcttcaagGTGCACatggaggg	201	3
529	ms2_pre_Stem_preGC_0027_d1_4	actagacgattacgctagt	GGGATGTTCG	210	TCACCCGTGAGATCGTGCCACCTAggatccAGGGATGTTCGctaacctttacaattgtgagcgctcacaattatgatagattcaattggaTTAATTAAAGAGGAGAAAGGTACCCatgCactagacgattacgctagtTgtgagcaagggcgaggaggataacatggccatcatcaaggagttcatgcgcttcaagGTGCACatggaggg	201	3
530	ms2_pre_Stem_preGC_0027_d1_5	actagacgattacgctagt	ATCTCCTATC	210	TCACCCGTGAGATCGTGCCACCTAggatccAATCTCCTATCctaacctttacaattgtgagcgctcacaattatgatagattcaattggaTTAATTAAAGAGGAGAAAGGTACCCatgCactagacgattacgctagtTgtgagcaagggcgaggaggataacatggccatcatcaaggagttcatgcgcttcaagGTGCACatggaggg	201	3
531	ms2_pre_Stem_preGC_0028_d1_1	actagagcattagcctagt	AGTTTGGCAA	210	TCACCCGTGAGATCGTGCCACCTAggatccAAGTTTGGCAActaacctttacaattgtgagcgctcacaattatgatagattcaattggaTTAATTAAAGAGGAGAAAGGTACCCatgCactagagcattagcctagtTgtgagcaagggcgaggaggataacatggccatcatcaaggagttcatgcgcttcaagGTGCACatggaggg	201	3
532	ms2_pre_Stem_preGC_0028_d1_2	actagagcattagcctagt	TCCGTAGTTA	210	TCACCCGTGAGATCGTGCCACCTAggatccATCCGTAGTTActaacctttacaattgtgagcgctcacaattatgatagattcaattggaTTAATTAAAGAGGAGAAAGGTACCCatgCactagagcattagcctagtTgtgagcaagggcgaggaggataacatggccatcatcaaggagttcatgcgcttcaagGTGCACatggaggg	201	3
533	ms2_pre_Stem_preGC_0028_d1_3	actagagcattagcctagt	TGACTGAAAC	210	TCACCCGTGAGATCGTGCCACCTAggatccATGACTGAAACctaacctttacaattgtgagcgctcacaattatgatagattcaattggaTTAATTAAAGAGGAGAAAGGTACCCatgCactagagcattagcctagtTgtgagcaagggcgaggaggataacatggccatcatcaaggagttcatgcgcttcaagGTGCACatggaggg	201	3
534	ms2_pre_Stem_preGC_0028_d1_4	actagagcattagcctagt	ACTGCAAACA	210	TCACCCGTGAGATCGTGCCACCTAggatccAACTGCAAACActaacctttacaattgtgagcgctcacaattatgatagattcaattggaTTAATTAAAGAGGAGAAAGGTACCCatgCactagagcattagcctagtTgtgagcaagggcgaggaggataacatggccatcatcaaggagttcatgcgcttcaagGTGCACatggaggg	201	3
535	ms2_pre_Stem_preGC_0028_d1_5	actagagcattagcctagt	ATGAGGAGAT	210	TCACCCGTGAGATCGTGCCACCTAggatccAATGAGGAGATctaacctttacaattgtgagcgctcacaattatgatagattcaattggaTTAATTAAAGAGGAGAAAGGTACCCatgCactagagcattagcctagtTgtgagcaagggcgaggaggataacatggccatcatcaaggagttcatgcgcttcaagGTGCACatggaggg	201	3
536	ms2_pre_Stem_preGC_0029_d1_1	acttcacgattacggaagt	CATGTGAACA	210	TCACCCGTGAGATCGTGCCACCTAggatccACATGTGAACActaacctttacaattgtgagcgctcacaattatgatagattcaattggaTTAATTAAAGAGGAGAAAGGTACCCatgCacttcacgattacggaagtTgtgagcaagggcgaggaggataacatggccatcatcaaggagttcatgcgcttcaagGTGCACatggaggg	201	3
537	ms2_pre_Stem_preGC_0029_d1_2	acttcacgattacggaagt	CTTAACAGGA	210	TCACCCGTGAGATCGTGCCACCTAggatccACTTAACAGGActaacctttacaattgtgagcgctcacaattatgatagattcaattggaTTAATTAAAGAGGAGAAAGGTACCCatgCacttcacgattacggaagtTgtgagcaagggcgaggaggataacatggccatcatcaaggagttcatgcgcttcaagGTGCACatggaggg	201	3
538	ms2_pre_Stem_preGC_0029_d1_3	acttcacgattacggaagt	CAGGTAATTC	210	TCACCCGTGAGATCGTGCCACCTAggatccACAGGTAATTCctaacctttacaattgtgagcgctcacaattatgatagattcaattggaTTAATTAAAGAGGAGAAAGGTACCCatgCacttcacgattacggaagtTgtgagcaagggcgaggaggataacatggccatcatcaaggagttcatgcgcttcaagGTGCACatggaggg	201	3
539	ms2_pre_Stem_preGC_0029_d1_4	acttcacgattacggaagt	AGATCAGGCG	210	TCACCCGTGAGATCGTGCCACCTAggatccAAGATCAGGCGctaacctttacaattgtgagcgctcacaattatgatagattcaattggaTTAATTAAAGAGGAGAAAGGTACCCatgCacttcacgattacggaagtTgtgagcaagggcgaggaggataacatggccatcatcaaggagttcatgcgcttcaagGTGCACatggaggg	201	3
540	ms2_pre_Stem_preGC_0029_d1_5	acttcacgattacggaagt	GTGGTAAGCC	210	TCACCCGTGAGATCGTGCCACCTAggatccAGTGGTAAGCCctaacctttacaattgtgagcgctcacaattatgatagattcaattggaTTAATTAAAGAGGAGAAAGGTACCCatgCacttcacgattacggaagtTgtgagcaagggcgaggaggataacatggccatcatcaaggagttcatgcgcttcaagGTGCACatggaggg	201	3
541	ms2_pre_Stem_preGC_0030_d1_1	acttcagcattagcgaagt	CGCCATCGTA	210	TCACCCGTGAGATCGTGCCACCTAggatccACGCCATCGTActaacctttacaattgtgagcgctcacaattatgatagattcaattggaTTAATTAAAGAGGAGAAAGGTACCCatgCacttcagcattagcgaagtTgtgagcaagggcgaggaggataacatggccatcatcaaggagttcatgcgcttcaagGTGCACatggaggg	201	3
542	ms2_pre_Stem_preGC_0030_d1_2	acttcagcattagcgaagt	CCGGCCAAAT	210	TCACCCGTGAGATCGTGCCACCTAggatccACCGGCCAAATctaacctttacaattgtgagcgctcacaattatgatagattcaattggaTTAATTAAAGAGGAGAAAGGTACCCatgCacttcagcattagcgaagtTgtgagcaagggcgaggaggataacatggccatcatcaaggagttcatgcgcttcaagGTGCACatggaggg	201	3
543	ms2_pre_Stem_preGC_0030_d1_3	acttcagcattagcgaagt	TGTGGCGATG	210	TCACCCGTGAGATCGTGCCACCTAggatccATGTGGCGATGctaacctttacaattgtgagcgctcacaattatgatagattcaattggaTTAATTAAAGAGGAGAAAGGTACCCatgCacttcagcattagcgaagtTgtgagcaagggcgaggaggataacatggccatcatcaaggagttcatgcgcttcaagGTGCACatggaggg	201	3
544	ms2_pre_Stem_preGC_0030_d1_4	acttcagcattagcgaagt	TAGCTGTCAT	210	TCACCCGTGAGATCGTGCCACCTAggatccATAGCTGTCATctaacctttacaattgtgagcgctcacaattatgatagattcaattggaTTAATTAAAGAGGAGAAAGGTACCCatgCacttcagcattagcgaagtTgtgagcaagggcgaggaggataacatggccatcatcaaggagttcatgcgcttcaagGTGCACatggaggg	201	3
545	ms2_pre_Stem_preGC_0030_d1_5	acttcagcattagcgaagt	CGTGAGATTA	210	TCACCCGTGAGATCGTGCCACCTAggatccACGTGAGATTActaacctttacaattgtgagcgctcacaattatgatagattcaattggaTTAATTAAAGAGGAGAAAGGTACCCatgCacttcagcattagcgaagtTgtgagcaagggcgaggaggataacatggccatcatcaaggagttcatgcgcttcaagGTGCACatggaggg	201	3
546	ms2_pre_Stem_preGC_0031_d1_1	acttgaccattaggcaagt	CGATGTTGAA	210	TCACCCGTGAGATCGTGCCACCTAggatccACGATGTTGAActaacctttacaattgtgagcgctcacaattatgatagattcaattggaTTAATTAAAGAGGAGAAAGGTACCCatgCacttgaccattaggcaagtTgtgagcaagggcgaggaggataacatggccatcatcaaggagttcatgcgcttcaagGTGCACatggaggg	201	3
547	ms2_pre_Stem_preGC_0031_d1_2	acttgaccattaggcaagt	GATGCCCGAT	210	TCACCCGTGAGATCGTGCCACCTAggatccAGATGCCCGATctaacctttacaattgtgagcgctcacaattatgatagattcaattggaTTAATTAAAGAGGAGAAAGGTACCCatgCacttgaccattaggcaagtTgtgagcaagggcgaggaggataacatggccatcatcaaggagttcatgcgcttcaagGTGCACatggaggg	201	3
548	ms2_pre_Stem_preGC_0031_d1_3	acttgaccattaggcaagt	TAGACAGTGT	210	TCACCCGTGAGATCGTGCCACCTAggatccATAGACAGTGTctaacctttacaattgtgagcgctcacaattatgatagattcaattggaTTAATTAAAGAGGAGAAAGGTACCCatgCacttgaccattaggcaagtTgtgagcaagggcgaggaggataacatggccatcatcaaggagttcatgcgcttcaagGTGCACatggaggg	201	3
549	ms2_pre_Stem_preGC_0031_d1_4	acttgaccattaggcaagt	ATCCGCTCGA	210	TCACCCGTGAGATCGTGCCACCTAggatccAATCCGCTCGActaacctttacaattgtgagcgctcacaattatgatagattcaattggaTTAATTAAAGAGGAGAAAGGTACCCatgCacttgaccattaggcaagtTgtgagcaagggcgaggaggataacatggccatcatcaaggagttcatgcgcttcaagGTGCACatggaggg	201	3
550	ms2_pre_Stem_preGC_0031_d1_5	acttgaccattaggcaagt	AAACGCACGC	210	TCACCCGTGAGATCGTGCCACCTAggatccAAAACGCACGCctaacctttacaattgtgagcgctcacaattatgatagattcaattggaTTAATTAAAGAGGAGAAAGGTACCCatgCacttgaccattaggcaagtTgtgagcaagggcgaggaggataacatggccatcatcaaggagttcatgcgcttcaagGTGCACatggaggg	201	3
551	ms2_pre_Stem_preGC_0032_d1_1	acaacacgattacggttgt	TAGGTTCAAG	210	TCACCCGTGAGATCGTGCCACCTAggatccATAGGTTCAAGctaacctttacaattgtgagcgctcacaattatgatagattcaattggaTTAATTAAAGAGGAGAAAGGTACCCatgCacaacacgattacggttgtTgtgagcaagggcgaggaggataacatggccatcatcaaggagttcatgcgcttcaagGTGCACatggaggg	201	3
552	ms2_pre_Stem_preGC_0032_d1_2	acaacacgattacggttgt	GTGCTGATTT	210	TCACCCGTGAGATCGTGCCACCTAggatccAGTGCTGATTTctaacctttacaattgtgagcgctcacaattatgatagattcaattggaTTAATTAAAGAGGAGAAAGGTACCCatgCacaacacgattacggttgtTgtgagcaagggcgaggaggataacatggccatcatcaaggagttcatgcgcttcaagGTGCACatggaggg	201	3
553	ms2_pre_Stem_preGC_0032_d1_3	acaacacgattacggttgt	GTTCACTACA	210	TCACCCGTGAGATCGTGCCACCTAggatccAGTTCACTACActaacctttacaattgtgagcgctcacaattatgatagattcaattggaTTAATTAAAGAGGAGAAAGGTACCCatgCacaacacgattacggttgtTgtgagcaagggcgaggaggataacatggccatcatcaaggagttcatgcgcttcaagGTGCACatggaggg	201	3
554	ms2_pre_Stem_preGC_0032_d1_4	acaacacgattacggttgt	CACCTCTTTA	210	TCACCCGTGAGATCGTGCCACCTAggatccACACCTCTTTActaacctttacaattgtgagcgctcacaattatgatagattcaattggaTTAATTAAAGAGGAGAAAGGTACCCatgCacaacacgattacggttgtTgtgagcaagggcgaggaggataacatggccatcatcaaggagttcatgcgcttcaagGTGCACatggaggg	201	3
555	ms2_pre_Stem_preGC_0032_d1_5	acaacacgattacggttgt	AAAGCTGGAA	210	TCACCCGTGAGATCGTGCCACCTAggatccAAAAGCTGGAActaacctttacaattgtgagcgctcacaattatgatagattcaattggaTTAATTAAAGAGGAGAAAGGTACCCatgCacaacacgattacggttgtTgtgagcaagggcgaggaggataacatggccatcatcaaggagttcatgcgcttcaagGTGCACatggaggg	201	3
556	ms2_pre_Stem_preGC_0033_d1_1	acaacagcattagcgttgt	TCGCCACGTA	210	TCACCCGTGAGATCGTGCCACCTAggatccATCGCCACGTActaacctttacaattgtgagcgctcacaattatgatagattcaattggaTTAATTAAAGAGGAGAAAGGTACCCatgCacaacagcattagcgttgtTgtgagcaagggcgaggaggataacatggccatcatcaaggagttcatgcgcttcaagGTGCACatggaggg	201	3
557	ms2_pre_Stem_preGC_0033_d1_2	acaacagcattagcgttgt	TGTCGCTATA	210	TCACCCGTGAGATCGTGCCACCTAggatccATGTCGCTATActaacctttacaattgtgagcgctcacaattatgatagattcaattggaTTAATTAAAGAGGAGAAAGGTACCCatgCacaacagcattagcgttgtTgtgagcaagggcgaggaggataacatggccatcatcaaggagttcatgcgcttcaagGTGCACatggaggg	201	3
558	ms2_pre_Stem_preGC_0033_d1_3	acaacagcattagcgttgt	GTCATCCGAC	210	TCACCCGTGAGATCGTGCCACCTAggatccAGTCATCCGACctaacctttacaattgtgagcgctcacaattatgatagattcaattggaTTAATTAAAGAGGAGAAAGGTACCCatgCacaacagcattagcgttgtTgtgagcaagggcgaggaggataacatggccatcatcaaggagttcatgcgcttcaagGTGCACatggaggg	201	3
559	ms2_pre_Stem_preGC_0033_d1_4	acaacagcattagcgttgt	TGAACGAGTT	210	TCACCCGTGAGATCGTGCCACCTAggatccATGAACGAGTTctaacctttacaattgtgagcgctcacaattatgatagattcaattggaTTAATTAAAGAGGAGAAAGGTACCCatgCacaacagcattagcgttgtTgtgagcaagggcgaggaggataacatggccatcatcaaggagttcatgcgcttcaagGTGCACatggaggg	201	3
560	ms2_pre_Stem_preGC_0033_d1_5	acaacagcattagcgttgt	GAGTGATGGG	210	TCACCCGTGAGATCGTGCCACCTAggatccAGAGTGATGGGctaacctttacaattgtgagcgctcacaattatgatagattcaattggaTTAATTAAAGAGGAGAAAGGTACCCatgCacaacagcattagcgttgtTgtgagcaagggcgaggaggataacatggccatcatcaaggagttcatgcgcttcaagGTGCACatggaggg	201	3
561	ms2_pre_Stem_preGC_0034_d1_1	acaagaccattaggcttgt	CGTTTCTTGT	210	TCACCCGTGAGATCGTGCCACCTAggatccACGTTTCTTGTctaacctttacaattgtgagcgctcacaattatgatagattcaattggaTTAATTAAAGAGGAGAAAGGTACCCatgCacaagaccattaggcttgtTgtgagcaagggcgaggaggataacatggccatcatcaaggagttcatgcgcttcaagGTGCACatggaggg	201	3
562	ms2_pre_Stem_preGC_0034_d1_2	acaagaccattaggcttgt	TCAGAGGTCG	210	TCACCCGTGAGATCGTGCCACCTAggatccATCAGAGGTCGctaacctttacaattgtgagcgctcacaattatgatagattcaattggaTTAATTAAAGAGGAGAAAGGTACCCatgCacaagaccattaggcttgtTgtgagcaagggcgaggaggataacatggccatcatcaaggagttcatgcgcttcaagGTGCACatggaggg	201	3
563	ms2_pre_Stem_preGC_0034_d1_3	acaagaccattaggcttgt	GACGCACACA	210	TCACCCGTGAGATCGTGCCACCTAggatccAGACGCACACActaacctttacaattgtgagcgctcacaattatgatagattcaattggaTTAATTAAAGAGGAGAAAGGTACCCatgCacaagaccattaggcttgtTgtgagcaagggcgaggaggataacatggccatcatcaaggagttcatgcgcttcaagGTGCACatggaggg	201	3
564	ms2_pre_Stem_preGC_0034_d1_4	acaagaccattaggcttgt	CAACTCGCGT	210	TCACCCGTGAGATCGTGCCACCTAggatccACAACTCGCGTctaacctttacaattgtgagcgctcacaattatgatagattcaattggaTTAATTAAAGAGGAGAAAGGTACCCatgCacaagaccattaggcttgtTgtgagcaagggcgaggaggataacatggccatcatcaaggagttcatgcgcttcaagGTGCACatggaggg	201	3
565	ms2_pre_Stem_preGC_0034_d1_5	acaagaccattaggcttgt	ACACGAGAGG	210	TCACCCGTGAGATCGTGCCACCTAggatccAACACGAGAGGctaacctttacaattgtgagcgctcacaattatgatagattcaattggaTTAATTAAAGAGGAGAAAGGTACCCatgCacaagaccattaggcttgtTgtgagcaagggcgaggaggataacatggccatcatcaaggagttcatgcgcttcaagGTGCACatggaggg	201	3
566	ms2_pre_Stem_preGC_0035_d1_1	acatcaccattagggatgt	AGATCCGACG	210	TCACCCGTGAGATCGTGCCACCTAggatccAAGATCCGACGctaacctttacaattgtgagcgctcacaattatgatagattcaattggaTTAATTAAAGAGGAGAAAGGTACCCatgCacatcaccattagggatgtTgtgagcaagggcgaggaggataacatggccatcatcaaggagttcatgcgcttcaagGTGCACatggaggg	201	3
567	ms2_pre_Stem_preGC_0035_d1_2	acatcaccattagggatgt	ATAGCCTCAT	210	TCACCCGTGAGATCGTGCCACCTAggatccAATAGCCTCATctaacctttacaattgtgagcgctcacaattatgatagattcaattggaTTAATTAAAGAGGAGAAAGGTACCCatgCacatcaccattagggatgtTgtgagcaagggcgaggaggataacatggccatcatcaaggagttcatgcgcttcaagGTGCACatggaggg	201	3
568	ms2_pre_Stem_preGC_0035_d1_3	acatcaccattagggatgt	GAGTGACTTA	210	TCACCCGTGAGATCGTGCCACCTAggatccAGAGTGACTTActaacctttacaattgtgagcgctcacaattatgatagattcaattggaTTAATTAAAGAGGAGAAAGGTACCCatgCacatcaccattagggatgtTgtgagcaagggcgaggaggataacatggccatcatcaaggagttcatgcgcttcaagGTGCACatggaggg	201	3
569	ms2_pre_Stem_preGC_0035_d1_4	acatcaccattagggatgt	CTAGGCCGTA	210	TCACCCGTGAGATCGTGCCACCTAggatccACTAGGCCGTActaacctttacaattgtgagcgctcacaattatgatagattcaattggaTTAATTAAAGAGGAGAAAGGTACCCatgCacatcaccattagggatgtTgtgagcaagggcgaggaggataacatggccatcatcaaggagttcatgcgcttcaagGTGCACatggaggg	201	3
570	ms2_pre_Stem_preGC_0035_d1_5	acatcaccattagggatgt	GTACTTGAAG	210	TCACCCGTGAGATCGTGCCACCTAggatccAGTACTTGAAGctaacctttacaattgtgagcgctcacaattatgatagattcaattggaTTAATTAAAGAGGAGAAAGGTACCCatgCacatcaccattagggatgtTgtgagcaagggcgaggaggataacatggccatcatcaaggagttcatgcgcttcaagGTGCACatggaggg	201	3
571	ms2_pre_Stem_preGC_0036_d1_1	tgtagaggattaccctaca	CAATCGGTCC	210	TCACCCGTGAGATCGTGCCACCTAggatccACAATCGGTCCctaacctttacaattgtgagcgctcacaattatgatagattcaattggaTTAATTAAAGAGGAGAAAGGTACCCatgCtgtagaggattaccctacaTgtgagcaagggcgaggaggataacatggccatcatcaaggagttcatgcgcttcaagGTGCACatggaggg	201	4
572	ms2_pre_Stem_preGC_0036_d1_2	tgtagaggattaccctaca	AGTACTTTGC	210	TCACCCGTGAGATCGTGCCACCTAggatccAAGTACTTTGCctaacctttacaattgtgagcgctcacaattatgatagattcaattggaTTAATTAAAGAGGAGAAAGGTACCCatgCtgtagaggattaccctacaTgtgagcaagggcgaggaggataacatggccatcatcaaggagttcatgcgcttcaagGTGCACatggaggg	201	4
573	ms2_pre_Stem_preGC_0036_d1_3	tgtagaggattaccctaca	TAGTGGCGTG	210	TCACCCGTGAGATCGTGCCACCTAggatccATAGTGGCGTGctaacctttacaattgtgagcgctcacaattatgatagattcaattggaTTAATTAAAGAGGAGAAAGGTACCCatgCtgtagaggattaccctacaTgtgagcaagggcgaggaggataacatggccatcatcaaggagttcatgcgcttcaagGTGCACatggaggg	201	4
574	ms2_pre_Stem_preGC_0036_d1_4	tgtagaggattaccctaca	ACCGTTGAAA	210	TCACCCGTGAGATCGTGCCACCTAggatccAACCGTTGAAActaacctttacaattgtgagcgctcacaattatgatagattcaattggaTTAATTAAAGAGGAGAAAGGTACCCatgCtgtagaggattaccctacaTgtgagcaagggcgaggaggataacatggccatcatcaaggagttcatgcgcttcaagGTGCACatggaggg	201	4
575	ms2_pre_Stem_preGC_0036_d1_5	tgtagaggattaccctaca	GAGGAAGACC	210	TCACCCGTGAGATCGTGCCACCTAggatccAGAGGAAGACCctaacctttacaattgtgagcgctcacaattatgatagattcaattggaTTAATTAAAGAGGAGAAAGGTACCCatgCtgtagaggattaccctacaTgtgagcaagggcgaggaggataacatggccatcatcaaggagttcatgcgcttcaagGTGCACatggaggg	201	4
576	ms2_pre_Stem_preGC_0037_d1_1	tgttcaggattaccgaaca	GGAGGAGTCA	210	TCACCCGTGAGATCGTGCCACCTAggatccAGGAGGAGTCActaacctttacaattgtgagcgctcacaattatgatagattcaattggaTTAATTAAAGAGGAGAAAGGTACCCatgCtgttcaggattaccgaacaTgtgagcaagggcgaggaggataacatggccatcatcaaggagttcatgcgcttcaagGTGCACatggaggg	201	4
577	ms2_pre_Stem_preGC_0037_d1_2	tgttcaggattaccgaaca	CGACCTTGCA	210	TCACCCGTGAGATCGTGCCACCTAggatccACGACCTTGCActaacctttacaattgtgagcgctcacaattatgatagattcaattggaTTAATTAAAGAGGAGAAAGGTACCCatgCtgttcaggattaccgaacaTgtgagcaagggcgaggaggataacatggccatcatcaaggagttcatgcgcttcaagGTGCACatggaggg	201	4
578	ms2_pre_Stem_preGC_0037_d1_3	tgttcaggattaccgaaca	TGTCTAACAC	210	TCACCCGTGAGATCGTGCCACCTAggatccATGTCTAACACctaacctttacaattgtgagcgctcacaattatgatagattcaattggaTTAATTAAAGAGGAGAAAGGTACCCatgCtgttcaggattaccgaacaTgtgagcaagggcgaggaggataacatggccatcatcaaggagttcatgcgcttcaagGTGCACatggaggg	201	4
579	ms2_pre_Stem_preGC_0037_d1_4	tgttcaggattaccgaaca	TAAACGTCGT	210	TCACCCGTGAGATCGTGCCACCTAggatccATAAACGTCGTctaacctttacaattgtgagcgctcacaattatgatagattcaattggaTTAATTAAAGAGGAGAAAGGTACCCatgCtgttcaggattaccgaacaTgtgagcaagggcgaggaggataacatggccatcatcaaggagttcatgcgcttcaagGTGCACatggaggg	201	4
580	ms2_pre_Stem_preGC_0037_d1_5	tgttcaggattaccgaaca	AAGAGGTTAG	210	TCACCCGTGAGATCGTGCCACCTAggatccAAAGAGGTTAGctaacctttacaattgtgagcgctcacaattatgatagattcaattggaTTAATTAAAGAGGAGAAAGGTACCCatgCtgttcaggattaccgaacaTgtgagcaagggcgaggaggataacatggccatcatcaaggagttcatgcgcttcaagGTGCACatggaggg	201	4
581	ms2_pre_Stem_preGC_0038_d1_1	tgttgacgattacgcaaca	GCTGACAATA	210	TCACCCGTGAGATCGTGCCACCTAggatccAGCTGACAATActaacctttacaattgtgagcgctcacaattatgatagattcaattggaTTAATTAAAGAGGAGAAAGGTACCCatgCtgttgacgattacgcaacaTgtgagcaagggcgaggaggataacatggccatcatcaaggagttcatgcgcttcaagGTGCACatggaggg	201	4
582	ms2_pre_Stem_preGC_0038_d1_2	tgttgacgattacgcaaca	GGTAGCTAGC	210	TCACCCGTGAGATCGTGCCACCTAggatccAGGTAGCTAGCctaacctttacaattgtgagcgctcacaattatgatagattcaattggaTTAATTAAAGAGGAGAAAGGTACCCatgCtgttgacgattacgcaacaTgtgagcaagggcgaggaggataacatggccatcatcaaggagttcatgcgcttcaagGTGCACatggaggg	201	4
583	ms2_pre_Stem_preGC_0038_d1_3	tgttgacgattacgcaaca	GAGCACACTG	210	TCACCCGTGAGATCGTGCCACCTAggatccAGAGCACACTGctaacctttacaattgtgagcgctcacaattatgatagattcaattggaTTAATTAAAGAGGAGAAAGGTACCCatgCtgttgacgattacgcaacaTgtgagcaagggcgaggaggataacatggccatcatcaaggagttcatgcgcttcaagGTGCACatggaggg	201	4
584	ms2_pre_Stem_preGC_0038_d1_4	tgttgacgattacgcaaca	ATCGAGCGCA	210	TCACCCGTGAGATCGTGCCACCTAggatccAATCGAGCGCActaacctttacaattgtgagcgctcacaattatgatagattcaattggaTTAATTAAAGAGGAGAAAGGTACCCatgCtgttgacgattacgcaacaTgtgagcaagggcgaggaggataacatggccatcatcaaggagttcatgcgcttcaagGTGCACatggaggg	201	4
585	ms2_pre_Stem_preGC_0038_d1_5	tgttgacgattacgcaaca	GCGTTTGTAT	210	TCACCCGTGAGATCGTGCCACCTAggatccAGCGTTTGTATctaacctttacaattgtgagcgctcacaattatgatagattcaattggaTTAATTAAAGAGGAGAAAGGTACCCatgCtgttgacgattacgcaacaTgtgagcaagggcgaggaggataacatggccatcatcaaggagttcatgcgcttcaagGTGCACatggaggg	201	4
586	ms2_pre_Stem_preGC_0039_d1_1	tgttgagcattagccaaca	TGACACTTTG	210	TCACCCGTGAGATCGTGCCACCTAggatccATGACACTTTGctaacctttacaattgtgagcgctcacaattatgatagattcaattggaTTAATTAAAGAGGAGAAAGGTACCCatgCtgttgagcattagccaacaTgtgagcaagggcgaggaggataacatggccatcatcaaggagttcatgcgcttcaagGTGCACatggaggg	201	4
587	ms2_pre_Stem_preGC_0039_d1_2	tgttgagcattagccaaca	CACTTAGGTT	210	TCACCCGTGAGATCGTGCCACCTAggatccACACTTAGGTTctaacctttacaattgtgagcgctcacaattatgatagattcaattggaTTAATTAAAGAGGAGAAAGGTACCCatgCtgttgagcattagccaacaTgtgagcaagggcgaggaggataacatggccatcatcaaggagttcatgcgcttcaagGTGCACatggaggg	201	4
588	ms2_pre_Stem_preGC_0039_d1_3	tgttgagcattagccaaca	TCGCCAGTTG	210	TCACCCGTGAGATCGTGCCACCTAggatccATCGCCAGTTGctaacctttacaattgtgagcgctcacaattatgatagattcaattggaTTAATTAAAGAGGAGAAAGGTACCCatgCtgttgagcattagccaacaTgtgagcaagggcgaggaggataacatggccatcatcaaggagttcatgcgcttcaagGTGCACatggaggg	201	4
589	ms2_pre_Stem_preGC_0039_d1_4	tgttgagcattagccaaca	GCATGTGCCT	210	TCACCCGTGAGATCGTGCCACCTAggatccAGCATGTGCCTctaacctttacaattgtgagcgctcacaattatgatagattcaattggaTTAATTAAAGAGGAGAAAGGTACCCatgCtgttgagcattagccaacaTgtgagcaagggcgaggaggataacatggccatcatcaaggagttcatgcgcttcaagGTGCACatggaggg	201	4
590	ms2_pre_Stem_preGC_0039_d1_5	tgttgagcattagccaaca	CATTCTGACA	210	TCACCCGTGAGATCGTGCCACCTAggatccACATTCTGACActaacctttacaattgtgagcgctcacaattatgatagattcaattggaTTAATTAAAGAGGAGAAAGGTACCCatgCtgttgagcattagccaacaTgtgagcaagggcgaggaggataacatggccatcatcaaggagttcatgcgcttcaagGTGCACatggaggg	201	4
591	ms2_pre_Stem_preGC_0040_d1_1	tgaacaggattaccgttca	ACCGTCTCTC	210	TCACCCGTGAGATCGTGCCACCTAggatccAACCGTCTCTCctaacctttacaattgtgagcgctcacaattatgatagattcaattggaTTAATTAAAGAGGAGAAAGGTACCCatgCtgaacaggattaccgttcaTgtgagcaagggcgaggaggataacatggccatcatcaaggagttcatgcgcttcaagGTGCACatggaggg	201	4
592	ms2_pre_Stem_preGC_0040_d1_2	tgaacaggattaccgttca	AACTCCGAGG	210	TCACCCGTGAGATCGTGCCACCTAggatccAAACTCCGAGGctaacctttacaattgtgagcgctcacaattatgatagattcaattggaTTAATTAAAGAGGAGAAAGGTACCCatgCtgaacaggattaccgttcaTgtgagcaagggcgaggaggataacatggccatcatcaaggagttcatgcgcttcaagGTGCACatggaggg	201	4
593	ms2_pre_Stem_preGC_0040_d1_3	tgaacaggattaccgttca	TTAGCGAAGT	210	TCACCCGTGAGATCGTGCCACCTAggatccATTAGCGAAGTctaacctttacaattgtgagcgctcacaattatgatagattcaattggaTTAATTAAAGAGGAGAAAGGTACCCatgCtgaacaggattaccgttcaTgtgagcaagggcgaggaggataacatggccatcatcaaggagttcatgcgcttcaagGTGCACatggaggg	201	4
594	ms2_pre_Stem_preGC_0040_d1_4	tgaacaggattaccgttca	GCCCCAACAA	210	TCACCCGTGAGATCGTGCCACCTAggatccAGCCCCAACAActaacctttacaattgtgagcgctcacaattatgatagattcaattggaTTAATTAAAGAGGAGAAAGGTACCCatgCtgaacaggattaccgttcaTgtgagcaagggcgaggaggataacatggccatcatcaaggagttcatgcgcttcaagGTGCACatggaggg	201	4
595	ms2_pre_Stem_preGC_0040_d1_5	tgaacaggattaccgttca	TTGTAGCGAA	210	TCACCCGTGAGATCGTGCCACCTAggatccATTGTAGCGAActaacctttacaattgtgagcgctcacaattatgatagattcaattggaTTAATTAAAGAGGAGAAAGGTACCCatgCtgaacaggattaccgttcaTgtgagcaagggcgaggaggataacatggccatcatcaaggagttcatgcgcttcaagGTGCACatggaggg	201	4
596	ms2_pre_Stem_preGC_0041_d1_1	tgaagacgattacgcttca	CTCGTCGTTC	210	TCACCCGTGAGATCGTGCCACCTAggatccACTCGTCGTTCctaacctttacaattgtgagcgctcacaattatgatagattcaattggaTTAATTAAAGAGGAGAAAGGTACCCatgCtgaagacgattacgcttcaTgtgagcaagggcgaggaggataacatggccatcatcaaggagttcatgcgcttcaagGTGCACatggaggg	201	4
597	ms2_pre_Stem_preGC_0041_d1_2	tgaagacgattacgcttca	TCTCCCAAGG	210	TCACCCGTGAGATCGTGCCACCTAggatccATCTCCCAAGGctaacctttacaattgtgagcgctcacaattatgatagattcaattggaTTAATTAAAGAGGAGAAAGGTACCCatgCtgaagacgattacgcttcaTgtgagcaagggcgaggaggataacatggccatcatcaaggagttcatgcgcttcaagGTGCACatggaggg	201	4
598	ms2_pre_Stem_preGC_0041_d1_3	tgaagacgattacgcttca	GTGTAGTCAA	210	TCACCCGTGAGATCGTGCCACCTAggatccAGTGTAGTCAActaacctttacaattgtgagcgctcacaattatgatagattcaattggaTTAATTAAAGAGGAGAAAGGTACCCatgCtgaagacgattacgcttcaTgtgagcaagggcgaggaggataacatggccatcatcaaggagttcatgcgcttcaagGTGCACatggaggg	201	4
599	ms2_pre_Stem_preGC_0041_d1_4	tgaagacgattacgcttca	ACAGGCGCAA	210	TCACCCGTGAGATCGTGCCACCTAggatccAACAGGCGCAActaacctttacaattgtgagcgctcacaattatgatagattcaattggaTTAATTAAAGAGGAGAAAGGTACCCatgCtgaagacgattacgcttcaTgtgagcaagggcgaggaggataacatggccatcatcaaggagttcatgcgcttcaagGTGCACatggaggg	201	4
600	ms2_pre_Stem_preGC_0041_d1_5	tgaagacgattacgcttca	GCATCACCGT	210	TCACCCGTGAGATCGTGCCACCTAggatccAGCATCACCGTctaacctttacaattgtgagcgctcacaattatgatagattcaattggaTTAATTAAAGAGGAGAAAGGTACCCatgCtgaagacgattacgcttcaTgtgagcaagggcgaggaggataacatggccatcatcaaggagttcatgcgcttcaagGTGCACatggaggg	201	4
601	ms2_pre_Stem_preGC_0042_d1_1	tgaagagcattagccttca	TGCCGGTACA	210	TCACCCGTGAGATCGTGCCACCTAggatccATGCCGGTACActaacctttacaattgtgagcgctcacaattatgatagattcaattggaTTAATTAAAGAGGAGAAAGGTACCCatgCtgaagagcattagccttcaTgtgagcaagggcgaggaggataacatggccatcatcaaggagttcatgcgcttcaagGTGCACatggaggg	201	4
602	ms2_pre_Stem_preGC_0042_d1_2	tgaagagcattagccttca	CACCAACGGA	210	TCACCCGTGAGATCGTGCCACCTAggatccACACCAACGGActaacctttacaattgtgagcgctcacaattatgatagattcaattggaTTAATTAAAGAGGAGAAAGGTACCCatgCtgaagagcattagccttcaTgtgagcaagggcgaggaggataacatggccatcatcaaggagttcatgcgcttcaagGTGCACatggaggg	201	4
603	ms2_pre_Stem_preGC_0042_d1_3	tgaagagcattagccttca	TTGCCATTTC	210	TCACCCGTGAGATCGTGCCACCTAggatccATTGCCATTTCctaacctttacaattgtgagcgctcacaattatgatagattcaattggaTTAATTAAAGAGGAGAAAGGTACCCatgCtgaagagcattagccttcaTgtgagcaagggcgaggaggataacatggccatcatcaaggagttcatgcgcttcaagGTGCACatggaggg	201	4
604	ms2_pre_Stem_preGC_0042_d1_4	tgaagagcattagccttca	AGGCTCCGAA	210	TCACCCGTGAGATCGTGCCACCTAggatccAAGGCTCCGAActaacctttacaattgtgagcgctcacaattatgatagattcaattggaTTAATTAAAGAGGAGAAAGGTACCCatgCtgaagagcattagccttcaTgtgagcaagggcgaggaggataacatggccatcatcaaggagttcatgcgcttcaagGTGCACatggaggg	201	4
605	ms2_pre_Stem_preGC_0042_d1_5	tgaagagcattagccttca	GGCTGGATTG	210	TCACCCGTGAGATCGTGCCACCTAggatccAGGCTGGATTGctaacctttacaattgtgagcgctcacaattatgatagattcaattggaTTAATTAAAGAGGAGAAAGGTACCCatgCtgaagagcattagccttcaTgtgagcaagggcgaggaggataacatggccatcatcaaggagttcatgcgcttcaagGTGCACatggaggg	201	4
606	ms2_pre_Stem_preGC_0043_d1_1	tgatcacgattacggatca	CTGCATTTCT	210	TCACCCGTGAGATCGTGCCACCTAggatccACTGCATTTCTctaacctttacaattgtgagcgctcacaattatgatagattcaattggaTTAATTAAAGAGGAGAAAGGTACCCatgCtgatcacgattacggatcaTgtgagcaagggcgaggaggataacatggccatcatcaaggagttcatgcgcttcaagGTGCACatggaggg	201	4
607	ms2_pre_Stem_preGC_0043_d1_2	tgatcacgattacggatca	TCACGCCTGA	210	TCACCCGTGAGATCGTGCCACCTAggatccATCACGCCTGActaacctttacaattgtgagcgctcacaattatgatagattcaattggaTTAATTAAAGAGGAGAAAGGTACCCatgCtgatcacgattacggatcaTgtgagcaagggcgaggaggataacatggccatcatcaaggagttcatgcgcttcaagGTGCACatggaggg	201	4
608	ms2_pre_Stem_preGC_0043_d1_3	tgatcacgattacggatca	CCTTGGCCAA	210	TCACCCGTGAGATCGTGCCACCTAggatccACCTTGGCCAActaacctttacaattgtgagcgctcacaattatgatagattcaattggaTTAATTAAAGAGGAGAAAGGTACCCatgCtgatcacgattacggatcaTgtgagcaagggcgaggaggataacatggccatcatcaaggagttcatgcgcttcaagGTGCACatggaggg	201	4
609	ms2_pre_Stem_preGC_0043_d1_4	tgatcacgattacggatca	TATCGGAATG	210	TCACCCGTGAGATCGTGCCACCTAggatccATATCGGAATGctaacctttacaattgtgagcgctcacaattatgatagattcaattggaTTAATTAAAGAGGAGAAAGGTACCCatgCtgatcacgattacggatcaTgtgagcaagggcgaggaggataacatggccatcatcaaggagttcatgcgcttcaagGTGCACatggaggg	201	4
610	ms2_pre_Stem_preGC_0043_d1_5	tgatcacgattacggatca	ACCTGTGAGG	210	TCACCCGTGAGATCGTGCCACCTAggatccAACCTGTGAGGctaacctttacaattgtgagcgctcacaattatgatagattcaattggaTTAATTAAAGAGGAGAAAGGTACCCatgCtgatcacgattacggatcaTgtgagcaagggcgaggaggataacatggccatcatcaaggagttcatgcgcttcaagGTGCACatggaggg	201	4
611	ms2_pre_Stem_preGC_0044_d1_1	tgatcagcattagcgatca	CGAGTCCACT	210	TCACCCGTGAGATCGTGCCACCTAggatccACGAGTCCACTctaacctttacaattgtgagcgctcacaattatgatagattcaattggaTTAATTAAAGAGGAGAAAGGTACCCatgCtgatcagcattagcgatcaTgtgagcaagggcgaggaggataacatggccatcatcaaggagttcatgcgcttcaagGTGCACatggaggg	201	4
612	ms2_pre_Stem_preGC_0044_d1_2	tgatcagcattagcgatca	TACCCGCATC	210	TCACCCGTGAGATCGTGCCACCTAggatccATACCCGCATCctaacctttacaattgtgagcgctcacaattatgatagattcaattggaTTAATTAAAGAGGAGAAAGGTACCCatgCtgatcagcattagcgatcaTgtgagcaagggcgaggaggataacatggccatcatcaaggagttcatgcgcttcaagGTGCACatggaggg	201	4
613	ms2_pre_Stem_preGC_0044_d1_3	tgatcagcattagcgatca	CGCAGGAACT	210	TCACCCGTGAGATCGTGCCACCTAggatccACGCAGGAACTctaacctttacaattgtgagcgctcacaattatgatagattcaattggaTTAATTAAAGAGGAGAAAGGTACCCatgCtgatcagcattagcgatcaTgtgagcaagggcgaggaggataacatggccatcatcaaggagttcatgcgcttcaagGTGCACatggaggg	201	4
614	ms2_pre_Stem_preGC_0044_d1_4	tgatcagcattagcgatca	TTGGGCACAG	210	TCACCCGTGAGATCGTGCCACCTAggatccATTGGGCACAGctaacctttacaattgtgagcgctcacaattatgatagattcaattggaTTAATTAAAGAGGAGAAAGGTACCCatgCtgatcagcattagcgatcaTgtgagcaagggcgaggaggataacatggccatcatcaaggagttcatgcgcttcaagGTGCACatggaggg	201	4
615	ms2_pre_Stem_preGC_0044_d1_5	tgatcagcattagcgatca	CGCTAATTTC	210	TCACCCGTGAGATCGTGCCACCTAggatccACGCTAATTTCctaacctttacaattgtgagcgctcacaattatgatagattcaattggaTTAATTAAAGAGGAGAAAGGTACCCatgCtgatcagcattagcgatcaTgtgagcaagggcgaggaggataacatggccatcatcaaggagttcatgcgcttcaagGTGCACatggaggg	201	4
616	ms2_pre_Stem_preGC_0045_d1_1	tgatgaccattaggcatca	CCGAACGCTT	210	TCACCCGTGAGATCGTGCCACCTAggatccACCGAACGCTTctaacctttacaattgtgagcgctcacaattatgatagattcaattggaTTAATTAAAGAGGAGAAAGGTACCCatgCtgatgaccattaggcatcaTgtgagcaagggcgaggaggataacatggccatcatcaaggagttcatgcgcttcaagGTGCACatggaggg	201	4
617	ms2_pre_Stem_preGC_0045_d1_2	tgatgaccattaggcatca	CTATCACGAT	210	TCACCCGTGAGATCGTGCCACCTAggatccACTATCACGATctaacctttacaattgtgagcgctcacaattatgatagattcaattggaTTAATTAAAGAGGAGAAAGGTACCCatgCtgatgaccattaggcatcaTgtgagcaagggcgaggaggataacatggccatcatcaaggagttcatgcgcttcaagGTGCACatggaggg	201	4
618	ms2_pre_Stem_preGC_0045_d1_3	tgatgaccattaggcatca	ATCCACCCTC	210	TCACCCGTGAGATCGTGCCACCTAggatccAATCCACCCTCctaacctttacaattgtgagcgctcacaattatgatagattcaattggaTTAATTAAAGAGGAGAAAGGTACCCatgCtgatgaccattaggcatcaTgtgagcaagggcgaggaggataacatggccatcatcaaggagttcatgcgcttcaagGTGCACatggaggg	201	4
619	ms2_pre_Stem_preGC_0045_d1_4	tgatgaccattaggcatca	GCCTAGTTGC	210	TCACCCGTGAGATCGTGCCACCTAggatccAGCCTAGTTGCctaacctttacaattgtgagcgctcacaattatgatagattcaattggaTTAATTAAAGAGGAGAAAGGTACCCatgCtgatgaccattaggcatcaTgtgagcaagggcgaggaggataacatggccatcatcaaggagttcatgcgcttcaagGTGCACatggaggg	201	4
620	ms2_pre_Stem_preGC_0045_d1_5	tgatgaccattaggcatca	ACAGTCGTAA	210	TCACCCGTGAGATCGTGCCACCTAggatccAACAGTCGTAActaacctttacaattgtgagcgctcacaattatgatagattcaattggaTTAATTAAAGAGGAGAAAGGTACCCatgCtgatgaccattaggcatcaTgtgagcaagggcgaggaggataacatggccatcatcaaggagttcatgcgcttcaagGTGCACatggaggg	201	4
621	ms2_pre_Stem_preGC_0046_d1_1	tctacaggattaccgtaga	TTGCACGGTC	210	TCACCCGTGAGATCGTGCCACCTAggatccATTGCACGGTCctaacctttacaattgtgagcgctcacaattatgatagattcaattggaTTAATTAAAGAGGAGAAAGGTACCCatgCtctacaggattaccgtagaTgtgagcaagggcgaggaggataacatggccatcatcaaggagttcatgcgcttcaagGTGCACatggaggg	201	4
622	ms2_pre_Stem_preGC_0046_d1_2	tctacaggattaccgtaga	GTCTTCATCT	210	TCACCCGTGAGATCGTGCCACCTAggatccAGTCTTCATCTctaacctttacaattgtgagcgctcacaattatgatagattcaattggaTTAATTAAAGAGGAGAAAGGTACCCatgCtctacaggattaccgtagaTgtgagcaagggcgaggaggataacatggccatcatcaaggagttcatgcgcttcaagGTGCACatggaggg	201	4
623	ms2_pre_Stem_preGC_0046_d1_3	tctacaggattaccgtaga	TCTATCTCTG	210	TCACCCGTGAGATCGTGCCACCTAggatccATCTATCTCTGctaacctttacaattgtgagcgctcacaattatgatagattcaattggaTTAATTAAAGAGGAGAAAGGTACCCatgCtctacaggattaccgtagaTgtgagcaagggcgaggaggataacatggccatcatcaaggagttcatgcgcttcaagGTGCACatggaggg	201	4
624	ms2_pre_Stem_preGC_0046_d1_4	tctacaggattaccgtaga	GCACTCTTTT	210	TCACCCGTGAGATCGTGCCACCTAggatccAGCACTCTTTTctaacctttacaattgtgagcgctcacaattatgatagattcaattggaTTAATTAAAGAGGAGAAAGGTACCCatgCtctacaggattaccgtagaTgtgagcaagggcgaggaggataacatggccatcatcaaggagttcatgcgcttcaagGTGCACatggaggg	201	4
625	ms2_pre_Stem_preGC_0046_d1_5	tctacaggattaccgtaga	CGACTTGTGC	210	TCACCCGTGAGATCGTGCCACCTAggatccACGACTTGTGCctaacctttacaattgtgagcgctcacaattatgatagattcaattggaTTAATTAAAGAGGAGAAAGGTACCCatgCtctacaggattaccgtagaTgtgagcaagggcgaggaggataacatggccatcatcaaggagttcatgcgcttcaagGTGCACatggaggg	201	4
626	ms2_pre_Stem_preGC_0047_d1_1	tctagacgattacgctaga	ACAAAGTGCT	210	TCACCCGTGAGATCGTGCCACCTAggatccAACAAAGTGCTctaacctttacaattgtgagcgctcacaattatgatagattcaattggaTTAATTAAAGAGGAGAAAGGTACCCatgCtctagacgattacgctagaTgtgagcaagggcgaggaggataacatggccatcatcaaggagttcatgcgcttcaagGTGCACatggaggg	201	4
627	ms2_pre_Stem_preGC_0047_d1_2	tctagacgattacgctaga	CAACACCCGT	210	TCACCCGTGAGATCGTGCCACCTAggatccACAACACCCGTctaacctttacaattgtgagcgctcacaattatgatagattcaattggaTTAATTAAAGAGGAGAAAGGTACCCatgCtctagacgattacgctagaTgtgagcaagggcgaggaggataacatggccatcatcaaggagttcatgcgcttcaagGTGCACatggaggg	201	4
628	ms2_pre_Stem_preGC_0047_d1_3	tctagacgattacgctaga	TTTTGCTCGA	210	TCACCCGTGAGATCGTGCCACCTAggatccATTTTGCTCGActaacctttacaattgtgagcgctcacaattatgatagattcaattggaTTAATTAAAGAGGAGAAAGGTACCCatgCtctagacgattacgctagaTgtgagcaagggcgaggaggataacatggccatcatcaaggagttcatgcgcttcaagGTGCACatggaggg	201	4
629	ms2_pre_Stem_preGC_0047_d1_4	tctagacgattacgctaga	TGCGGAATGC	210	TCACCCGTGAGATCGTGCCACCTAggatccATGCGGAATGCctaacctttacaattgtgagcgctcacaattatgatagattcaattggaTTAATTAAAGAGGAGAAAGGTACCCatgCtctagacgattacgctagaTgtgagcaagggcgaggaggataacatggccatcatcaaggagttcatgcgcttcaagGTGCACatggaggg	201	4
630	ms2_pre_Stem_preGC_0047_d1_5	tctagacgattacgctaga	TCAAGTGTTC	210	TCACCCGTGAGATCGTGCCACCTAggatccATCAAGTGTTCctaacctttacaattgtgagcgctcacaattatgatagattcaattggaTTAATTAAAGAGGAGAAAGGTACCCatgCtctagacgattacgctagaTgtgagcaagggcgaggaggataacatggccatcatcaaggagttcatgcgcttcaagGTGCACatggaggg	201	4
631	ms2_pre_Stem_preGC_0048_d1_1	tctagagcattagcctaga	ACAGCTATAG	210	TCACCCGTGAGATCGTGCCACCTAggatccAACAGCTATAGctaacctttacaattgtgagcgctcacaattatgatagattcaattggaTTAATTAAAGAGGAGAAAGGTACCCatgCtctagagcattagcctagaTgtgagcaagggcgaggaggataacatggccatcatcaaggagttcatgcgcttcaagGTGCACatggaggg	201	4
632	ms2_pre_Stem_preGC_0048_d1_2	tctagagcattagcctaga	CTTTAGCGCC	210	TCACCCGTGAGATCGTGCCACCTAggatccACTTTAGCGCCctaacctttacaattgtgagcgctcacaattatgatagattcaattggaTTAATTAAAGAGGAGAAAGGTACCCatgCtctagagcattagcctagaTgtgagcaagggcgaggaggataacatggccatcatcaaggagttcatgcgcttcaagGTGCACatggaggg	201	4
633	ms2_pre_Stem_preGC_0048_d1_3	tctagagcattagcctaga	CGAGAATCGC	210	TCACCCGTGAGATCGTGCCACCTAggatccACGAGAATCGCctaacctttacaattgtgagcgctcacaattatgatagattcaattggaTTAATTAAAGAGGAGAAAGGTACCCatgCtctagagcattagcctagaTgtgagcaagggcgaggaggataacatggccatcatcaaggagttcatgcgcttcaagGTGCACatggaggg	201	4
634	ms2_pre_Stem_preGC_0048_d1_4	tctagagcattagcctaga	GTCCGGTATC	210	TCACCCGTGAGATCGTGCCACCTAggatccAGTCCGGTATCctaacctttacaattgtgagcgctcacaattatgatagattcaattggaTTAATTAAAGAGGAGAAAGGTACCCatgCtctagagcattagcctagaTgtgagcaagggcgaggaggataacatggccatcatcaaggagttcatgcgcttcaagGTGCACatggaggg	201	4
635	ms2_pre_Stem_preGC_0048_d1_5	tctagagcattagcctaga	CTTCTGAAAC	210	TCACCCGTGAGATCGTGCCACCTAggatccACTTCTGAAACctaacctttacaattgtgagcgctcacaattatgatagattcaattggaTTAATTAAAGAGGAGAAAGGTACCCatgCtctagagcattagcctagaTgtgagcaagggcgaggaggataacatggccatcatcaaggagttcatgcgcttcaagGTGCACatggaggg	201	4
636	ms2_pre_Stem_preGC_0049_d1_1	tcttcacgattacggaaga	TATCTGCTGA	210	TCACCCGTGAGATCGTGCCACCTAggatccATATCTGCTGActaacctttacaattgtgagcgctcacaattatgatagattcaattggaTTAATTAAAGAGGAGAAAGGTACCCatgCtcttcacgattacggaagaTgtgagcaagggcgaggaggataacatggccatcatcaaggagttcatgcgcttcaagGTGCACatggaggg	201	4
637	ms2_pre_Stem_preGC_0049_d1_2	tcttcacgattacggaaga	GGGCAAATAT	210	TCACCCGTGAGATCGTGCCACCTAggatccAGGGCAAATATctaacctttacaattgtgagcgctcacaattatgatagattcaattggaTTAATTAAAGAGGAGAAAGGTACCCatgCtcttcacgattacggaagaTgtgagcaagggcgaggaggataacatggccatcatcaaggagttcatgcgcttcaagGTGCACatggaggg	201	4
638	ms2_pre_Stem_preGC_0049_d1_3	tcttcacgattacggaaga	CGACGCAAAC	210	TCACCCGTGAGATCGTGCCACCTAggatccACGACGCAAACctaacctttacaattgtgagcgctcacaattatgatagattcaattggaTTAATTAAAGAGGAGAAAGGTACCCatgCtcttcacgattacggaagaTgtgagcaagggcgaggaggataacatggccatcatcaaggagttcatgcgcttcaagGTGCACatggaggg	201	4
639	ms2_pre_Stem_preGC_0049_d1_4	tcttcacgattacggaaga	GGCACGCATA	210	TCACCCGTGAGATCGTGCCACCTAggatccAGGCACGCATActaacctttacaattgtgagcgctcacaattatgatagattcaattggaTTAATTAAAGAGGAGAAAGGTACCCatgCtcttcacgattacggaagaTgtgagcaagggcgaggaggataacatggccatcatcaaggagttcatgcgcttcaagGTGCACatggaggg	201	4
640	ms2_pre_Stem_preGC_0049_d1_5	tcttcacgattacggaaga	TGTTTGGCGG	210	TCACCCGTGAGATCGTGCCACCTAggatccATGTTTGGCGGctaacctttacaattgtgagcgctcacaattatgatagattcaattggaTTAATTAAAGAGGAGAAAGGTACCCatgCtcttcacgattacggaagaTgtgagcaagggcgaggaggataacatggccatcatcaaggagttcatgcgcttcaagGTGCACatggaggg	201	4
641	ms2_pre_Stem_preGC_0050_d1_1	tcttcagcattagcgaaga	GTCACTCTCC	210	TCACCCGTGAGATCGTGCCACCTAggatccAGTCACTCTCCctaacctttacaattgtgagcgctcacaattatgatagattcaattggaTTAATTAAAGAGGAGAAAGGTACCCatgCtcttcagcattagcgaagaTgtgagcaagggcgaggaggataacatggccatcatcaaggagttcatgcgcttcaagGTGCACatggaggg	201	4
642	ms2_pre_Stem_preGC_0050_d1_2	tcttcagcattagcgaaga	GATGGGAATA	210	TCACCCGTGAGATCGTGCCACCTAggatccAGATGGGAATActaacctttacaattgtgagcgctcacaattatgatagattcaattggaTTAATTAAAGAGGAGAAAGGTACCCatgCtcttcagcattagcgaagaTgtgagcaagggcgaggaggataacatggccatcatcaaggagttcatgcgcttcaagGTGCACatggaggg	201	4
643	ms2_pre_Stem_preGC_0050_d1_3	tcttcagcattagcgaaga	CAAGAGGGTG	210	TCACCCGTGAGATCGTGCCACCTAggatccACAAGAGGGTGctaacctttacaattgtgagcgctcacaattatgatagattcaattggaTTAATTAAAGAGGAGAAAGGTACCCatgCtcttcagcattagcgaagaTgtgagcaagggcgaggaggataacatggccatcatcaaggagttcatgcgcttcaagGTGCACatggaggg	201	4
644	ms2_pre_Stem_preGC_0050_d1_4	tcttcagcattagcgaaga	ACTAGCAAAC	210	TCACCCGTGAGATCGTGCCACCTAggatccAACTAGCAAACctaacctttacaattgtgagcgctcacaattatgatagattcaattggaTTAATTAAAGAGGAGAAAGGTACCCatgCtcttcagcattagcgaagaTgtgagcaagggcgaggaggataacatggccatcatcaaggagttcatgcgcttcaagGTGCACatggaggg	201	4
645	ms2_pre_Stem_preGC_0050_d1_5	tcttcagcattagcgaaga	CTGAACCTTA	210	TCACCCGTGAGATCGTGCCACCTAggatccACTGAACCTTActaacctttacaattgtgagcgctcacaattatgatagattcaattggaTTAATTAAAGAGGAGAAAGGTACCCatgCtcttcagcattagcgaagaTgtgagcaagggcgaggaggataacatggccatcatcaaggagttcatgcgcttcaagGTGCACatggaggg	201	4
646	ms2_pre_Stem_preGC_0051_d1_1	tcttgaccattaggcaaga	GTTAGCGCGT	210	TCACCCGTGAGATCGTGCCACCTAggatccAGTTAGCGCGTctaacctttacaattgtgagcgctcacaattatgatagattcaattggaTTAATTAAAGAGGAGAAAGGTACCCatgCtcttgaccattaggcaagaTgtgagcaagggcgaggaggataacatggccatcatcaaggagttcatgcgcttcaagGTGCACatggaggg	201	4
647	ms2_pre_Stem_preGC_0051_d1_2	tcttgaccattaggcaaga	GGTACGCGTA	210	TCACCCGTGAGATCGTGCCACCTAggatccAGGTACGCGTActaacctttacaattgtgagcgctcacaattatgatagattcaattggaTTAATTAAAGAGGAGAAAGGTACCCatgCtcttgaccattaggcaagaTgtgagcaagggcgaggaggataacatggccatcatcaaggagttcatgcgcttcaagGTGCACatggaggg	201	4
648	ms2_pre_Stem_preGC_0051_d1_3	tcttgaccattaggcaaga	TCTATAGGGA	210	TCACCCGTGAGATCGTGCCACCTAggatccATCTATAGGGActaacctttacaattgtgagcgctcacaattatgatagattcaattggaTTAATTAAAGAGGAGAAAGGTACCCatgCtcttgaccattaggcaagaTgtgagcaagggcgaggaggataacatggccatcatcaaggagttcatgcgcttcaagGTGCACatggaggg	201	4
649	ms2_pre_Stem_preGC_0051_d1_4	tcttgaccattaggcaaga	CTTACAAAGG	210	TCACCCGTGAGATCGTGCCACCTAggatccACTTACAAAGGctaacctttacaattgtgagcgctcacaattatgatagattcaattggaTTAATTAAAGAGGAGAAAGGTACCCatgCtcttgaccattaggcaagaTgtgagcaagggcgaggaggataacatggccatcatcaaggagttcatgcgcttcaagGTGCACatggaggg	201	4
650	ms2_pre_Stem_preGC_0051_d1_5	tcttgaccattaggcaaga	TGTGTCAGCC	210	TCACCCGTGAGATCGTGCCACCTAggatccATGTGTCAGCCctaacctttacaattgtgagcgctcacaattatgatagattcaattggaTTAATTAAAGAGGAGAAAGGTACCCatgCtcttgaccattaggcaagaTgtgagcaagggcgaggaggataacatggccatcatcaaggagttcatgcgcttcaagGTGCACatggaggg	201	4
651	ms2_pre_Stem_preGC_0052_d1_1	tcaacacgattacggttga	ACTGCTCGCA	210	TCACCCGTGAGATCGTGCCACCTAggatccAACTGCTCGCActaacctttacaattgtgagcgctcacaattatgatagattcaattggaTTAATTAAAGAGGAGAAAGGTACCCatgCtcaacacgattacggttgaTgtgagcaagggcgaggaggataacatggccatcatcaaggagttcatgcgcttcaagGTGCACatggaggg	201	4
652	ms2_pre_Stem_preGC_0052_d1_2	tcaacacgattacggttga	TTTTGCGAAG	210	TCACCCGTGAGATCGTGCCACCTAggatccATTTTGCGAAGctaacctttacaattgtgagcgctcacaattatgatagattcaattggaTTAATTAAAGAGGAGAAAGGTACCCatgCtcaacacgattacggttgaTgtgagcaagggcgaggaggataacatggccatcatcaaggagttcatgcgcttcaagGTGCACatggaggg	201	4
653	ms2_pre_Stem_preGC_0052_d1_3	tcaacacgattacggttga	TCTACGGACC	210	TCACCCGTGAGATCGTGCCACCTAggatccATCTACGGACCctaacctttacaattgtgagcgctcacaattatgatagattcaattggaTTAATTAAAGAGGAGAAAGGTACCCatgCtcaacacgattacggttgaTgtgagcaagggcgaggaggataacatggccatcatcaaggagttcatgcgcttcaagGTGCACatggaggg	201	4
654	ms2_pre_Stem_preGC_0052_d1_4	tcaacacgattacggttga	TAGTCCGCAC	210	TCACCCGTGAGATCGTGCCACCTAggatccATAGTCCGCACctaacctttacaattgtgagcgctcacaattatgatagattcaattggaTTAATTAAAGAGGAGAAAGGTACCCatgCtcaacacgattacggttgaTgtgagcaagggcgaggaggataacatggccatcatcaaggagttcatgcgcttcaagGTGCACatggaggg	201	4
655	ms2_pre_Stem_preGC_0052_d1_5	tcaacacgattacggttga	TATCGCTAGT	210	TCACCCGTGAGATCGTGCCACCTAggatccATATCGCTAGTctaacctttacaattgtgagcgctcacaattatgatagattcaattggaTTAATTAAAGAGGAGAAAGGTACCCatgCtcaacacgattacggttgaTgtgagcaagggcgaggaggataacatggccatcatcaaggagttcatgcgcttcaagGTGCACatggaggg	201	4
656	ms2_pre_Stem_preGC_0053_d1_1	tcaacagcattagcgttga	GGTATAGAAG	210	TCACCCGTGAGATCGTGCCACCTAggatccAGGTATAGAAGctaacctttacaattgtgagcgctcacaattatgatagattcaattggaTTAATTAAAGAGGAGAAAGGTACCCatgCtcaacagcattagcgttgaTgtgagcaagggcgaggaggataacatggccatcatcaaggagttcatgcgcttcaagGTGCACatggaggg	201	4
657	ms2_pre_Stem_preGC_0053_d1_2	tcaacagcattagcgttga	CAAACCTTCA	210	TCACCCGTGAGATCGTGCCACCTAggatccACAAACCTTCActaacctttacaattgtgagcgctcacaattatgatagattcaattggaTTAATTAAAGAGGAGAAAGGTACCCatgCtcaacagcattagcgttgaTgtgagcaagggcgaggaggataacatggccatcatcaaggagttcatgcgcttcaagGTGCACatggaggg	201	4
658	ms2_pre_Stem_preGC_0053_d1_3	tcaacagcattagcgttga	AGTCCTTTTC	210	TCACCCGTGAGATCGTGCCACCTAggatccAAGTCCTTTTCctaacctttacaattgtgagcgctcacaattatgatagattcaattggaTTAATTAAAGAGGAGAAAGGTACCCatgCtcaacagcattagcgttgaTgtgagcaagggcgaggaggataacatggccatcatcaaggagttcatgcgcttcaagGTGCACatggaggg	201	4
659	ms2_pre_Stem_preGC_0053_d1_4	tcaacagcattagcgttga	CCATAGATGA	210	TCACCCGTGAGATCGTGCCACCTAggatccACCATAGATGActaacctttacaattgtgagcgctcacaattatgatagattcaattggaTTAATTAAAGAGGAGAAAGGTACCCatgCtcaacagcattagcgttgaTgtgagcaagggcgaggaggataacatggccatcatcaaggagttcatgcgcttcaagGTGCACatggaggg	201	4
660	ms2_pre_Stem_preGC_0053_d1_5	tcaacagcattagcgttga	GCTGACACTC	210	TCACCCGTGAGATCGTGCCACCTAggatccAGCTGACACTCctaacctttacaattgtgagcgctcacaattatgatagattcaattggaTTAATTAAAGAGGAGAAAGGTACCCatgCtcaacagcattagcgttgaTgtgagcaagggcgaggaggataacatggccatcatcaaggagttcatgcgcttcaagGTGCACatggaggg	201	4
661	ms2_pre_Stem_preGC_0054_d1_1	tcaagaccattaggcttga	TGCGTGTACC	210	TCACCCGTGAGATCGTGCCACCTAggatccATGCGTGTACCctaacctttacaattgtgagcgctcacaattatgatagattcaattggaTTAATTAAAGAGGAGAAAGGTACCCatgCtcaagaccattaggcttgaTgtgagcaagggcgaggaggataacatggccatcatcaaggagttcatgcgcttcaagGTGCACatggaggg	201	4
662	ms2_pre_Stem_preGC_0054_d1_2	tcaagaccattaggcttga	GGTCAACGTG	210	TCACCCGTGAGATCGTGCCACCTAggatccAGGTCAACGTGctaacctttacaattgtgagcgctcacaattatgatagattcaattggaTTAATTAAAGAGGAGAAAGGTACCCatgCtcaagaccattaggcttgaTgtgagcaagggcgaggaggataacatggccatcatcaaggagttcatgcgcttcaagGTGCACatggaggg	201	4
663	ms2_pre_Stem_preGC_0054_d1_3	tcaagaccattaggcttga	CTTTACTGCT	210	TCACCCGTGAGATCGTGCCACCTAggatccACTTTACTGCTctaacctttacaattgtgagcgctcacaattatgatagattcaattggaTTAATTAAAGAGGAGAAAGGTACCCatgCtcaagaccattaggcttgaTgtgagcaagggcgaggaggataacatggccatcatcaaggagttcatgcgcttcaagGTGCACatggaggg	201	4
664	ms2_pre_Stem_preGC_0054_d1_4	tcaagaccattaggcttga	CCAAGGGCTA	210	TCACCCGTGAGATCGTGCCACCTAggatccACCAAGGGCTActaacctttacaattgtgagcgctcacaattatgatagattcaattggaTTAATTAAAGAGGAGAAAGGTACCCatgCtcaagaccattaggcttgaTgtgagcaagggcgaggaggataacatggccatcatcaaggagttcatgcgcttcaagGTGCACatggaggg	201	4
665	ms2_pre_Stem_preGC_0054_d1_5	tcaagaccattaggcttga	TCTTTCCTCT	210	TCACCCGTGAGATCGTGCCACCTAggatccATCTTTCCTCTctaacctttacaattgtgagcgctcacaattatgatagattcaattggaTTAATTAAAGAGGAGAAAGGTACCCatgCtcaagaccattaggcttgaTgtgagcaagggcgaggaggataacatggccatcatcaaggagttcatgcgcttcaagGTGCACatggaggg	201	4
666	ms2_pre_Stem_preGC_0055_d1_1	tcatcaccattagggatga	CGTAGAGAGG	210	TCACCCGTGAGATCGTGCCACCTAggatccACGTAGAGAGGctaacctttacaattgtgagcgctcacaattatgatagattcaattggaTTAATTAAAGAGGAGAAAGGTACCCatgCtcatcaccattagggatgaTgtgagcaagggcgaggaggataacatggccatcatcaaggagttcatgcgcttcaagGTGCACatggaggg	201	4
667	ms2_pre_Stem_preGC_0055_d1_2	tcatcaccattagggatga	GGTGGAGAGT	210	TCACCCGTGAGATCGTGCCACCTAggatccAGGTGGAGAGTctaacctttacaattgtgagcgctcacaattatgatagattcaattggaTTAATTAAAGAGGAGAAAGGTACCCatgCtcatcaccattagggatgaTgtgagcaagggcgaggaggataacatggccatcatcaaggagttcatgcgcttcaagGTGCACatggaggg	201	4
668	ms2_pre_Stem_preGC_0055_d1_3	tcatcaccattagggatga	CGCTTCCAAG	210	TCACCCGTGAGATCGTGCCACCTAggatccACGCTTCCAAGctaacctttacaattgtgagcgctcacaattatgatagattcaattggaTTAATTAAAGAGGAGAAAGGTACCCatgCtcatcaccattagggatgaTgtgagcaagggcgaggaggataacatggccatcatcaaggagttcatgcgcttcaagGTGCACatggaggg	201	4
669	ms2_pre_Stem_preGC_0055_d1_4	tcatcaccattagggatga	TCATCTATCC	210	TCACCCGTGAGATCGTGCCACCTAggatccATCATCTATCCctaacctttacaattgtgagcgctcacaattatgatagattcaattggaTTAATTAAAGAGGAGAAAGGTACCCatgCtcatcaccattagggatgaTgtgagcaagggcgaggaggataacatggccatcatcaaggagttcatgcgcttcaagGTGCACatggaggg	201	4
670	ms2_pre_Stem_preGC_0055_d1_5	tcatcaccattagggatga	AACCGCACTC	210	TCACCCGTGAGATCGTGCCACCTAggatccAAACCGCACTCctaacctttacaattgtgagcgctcacaattatgatagattcaattggaTTAATTAAAGAGGAGAAAGGTACCCatgCtcatcaccattagggatgaTgtgagcaagggcgaggaggataacatggccatcatcaaggagttcatgcgcttcaagGTGCACatggaggg	201	4
671	ms2_pre_Stem_preGC_0056_d1_1	agtacaggattaccgtact	AGGCAAGAGC	210	TCACCCGTGAGATCGTGCCACCTAggatccAAGGCAAGAGCctaacctttacaattgtgagcgctcacaattatgatagattcaattggaTTAATTAAAGAGGAGAAAGGTACCCatgCagtacaggattaccgtactTgtgagcaagggcgaggaggataacatggccatcatcaaggagttcatgcgcttcaagGTGCACatggaggg	201	4
672	ms2_pre_Stem_preGC_0056_d1_2	agtacaggattaccgtact	TAGTTCGAAG	210	TCACCCGTGAGATCGTGCCACCTAggatccATAGTTCGAAGctaacctttacaattgtgagcgctcacaattatgatagattcaattggaTTAATTAAAGAGGAGAAAGGTACCCatgCagtacaggattaccgtactTgtgagcaagggcgaggaggataacatggccatcatcaaggagttcatgcgcttcaagGTGCACatggaggg	201	4
673	ms2_pre_Stem_preGC_0056_d1_3	agtacaggattaccgtact	GGCCCATTCT	210	TCACCCGTGAGATCGTGCCACCTAggatccAGGCCCATTCTctaacctttacaattgtgagcgctcacaattatgatagattcaattggaTTAATTAAAGAGGAGAAAGGTACCCatgCagtacaggattaccgtactTgtgagcaagggcgaggaggataacatggccatcatcaaggagttcatgcgcttcaagGTGCACatggaggg	201	4
674	ms2_pre_Stem_preGC_0056_d1_4	agtacaggattaccgtact	ATTCTAGCTG	210	TCACCCGTGAGATCGTGCCACCTAggatccAATTCTAGCTGctaacctttacaattgtgagcgctcacaattatgatagattcaattggaTTAATTAAAGAGGAGAAAGGTACCCatgCagtacaggattaccgtactTgtgagcaagggcgaggaggataacatggccatcatcaaggagttcatgcgcttcaagGTGCACatggaggg	201	4
675	ms2_pre_Stem_preGC_0056_d1_5	agtacaggattaccgtact	CACTCGGGAA	210	TCACCCGTGAGATCGTGCCACCTAggatccACACTCGGGAActaacctttacaattgtgagcgctcacaattatgatagattcaattggaTTAATTAAAGAGGAGAAAGGTACCCatgCagtacaggattaccgtactTgtgagcaagggcgaggaggataacatggccatcatcaaggagttcatgcgcttcaagGTGCACatggaggg	201	4
676	ms2_pre_Stem_preGC_0057_d1_1	agtagacgattacgctact	AATTCCCCGG	210	TCACCCGTGAGATCGTGCCACCTAggatccAAATTCCCCGGctaacctttacaattgtgagcgctcacaattatgatagattcaattggaTTAATTAAAGAGGAGAAAGGTACCCatgCagtagacgattacgctactTgtgagcaagggcgaggaggataacatggccatcatcaaggagttcatgcgcttcaagGTGCACatggaggg	201	4
677	ms2_pre_Stem_preGC_0057_d1_2	agtagacgattacgctact	GTTCGCCAAC	210	TCACCCGTGAGATCGTGCCACCTAggatccAGTTCGCCAACctaacctttacaattgtgagcgctcacaattatgatagattcaattggaTTAATTAAAGAGGAGAAAGGTACCCatgCagtagacgattacgctactTgtgagcaagggcgaggaggataacatggccatcatcaaggagttcatgcgcttcaagGTGCACatggaggg	201	4
678	ms2_pre_Stem_preGC_0057_d1_3	agtagacgattacgctact	GATAGCGAGG	210	TCACCCGTGAGATCGTGCCACCTAggatccAGATAGCGAGGctaacctttacaattgtgagcgctcacaattatgatagattcaattggaTTAATTAAAGAGGAGAAAGGTACCCatgCagtagacgattacgctactTgtgagcaagggcgaggaggataacatggccatcatcaaggagttcatgcgcttcaagGTGCACatggaggg	201	4
679	ms2_pre_Stem_preGC_0057_d1_4	agtagacgattacgctact	TTGCGTGCCA	210	TCACCCGTGAGATCGTGCCACCTAggatccATTGCGTGCCActaacctttacaattgtgagcgctcacaattatgatagattcaattggaTTAATTAAAGAGGAGAAAGGTACCCatgCagtagacgattacgctactTgtgagcaagggcgaggaggataacatggccatcatcaaggagttcatgcgcttcaagGTGCACatggaggg	201	4
680	ms2_pre_Stem_preGC_0057_d1_5	agtagacgattacgctact	CGGGATACAC	210	TCACCCGTGAGATCGTGCCACCTAggatccACGGGATACACctaacctttacaattgtgagcgctcacaattatgatagattcaattggaTTAATTAAAGAGGAGAAAGGTACCCatgCagtagacgattacgctactTgtgagcaagggcgaggaggataacatggccatcatcaaggagttcatgcgcttcaagGTGCACatggaggg	201	4
681	ms2_pre_Stem_preGC_0058_d1_1	agtagagcattagcctact	CAGGCCAAAC	210	TCACCCGTGAGATCGTGCCACCTAggatccACAGGCCAAACctaacctttacaattgtgagcgctcacaattatgatagattcaattggaTTAATTAAAGAGGAGAAAGGTACCCatgCagtagagcattagcctactTgtgagcaagggcgaggaggataacatggccatcatcaaggagttcatgcgcttcaagGTGCACatggaggg	201	4
682	ms2_pre_Stem_preGC_0058_d1_2	agtagagcattagcctact	AATCGCCAGG	210	TCACCCGTGAGATCGTGCCACCTAggatccAAATCGCCAGGctaacctttacaattgtgagcgctcacaattatgatagattcaattggaTTAATTAAAGAGGAGAAAGGTACCCatgCagtagagcattagcctactTgtgagcaagggcgaggaggataacatggccatcatcaaggagttcatgcgcttcaagGTGCACatggaggg	201	4
683	ms2_pre_Stem_preGC_0058_d1_3	agtagagcattagcctact	CAAAACCGAT	210	TCACCCGTGAGATCGTGCCACCTAggatccACAAAACCGATctaacctttacaattgtgagcgctcacaattatgatagattcaattggaTTAATTAAAGAGGAGAAAGGTACCCatgCagtagagcattagcctactTgtgagcaagggcgaggaggataacatggccatcatcaaggagttcatgcgcttcaagGTGCACatggaggg	201	4
684	ms2_pre_Stem_preGC_0058_d1_4	agtagagcattagcctact	GTTGCACATT	210	TCACCCGTGAGATCGTGCCACCTAggatccAGTTGCACATTctaacctttacaattgtgagcgctcacaattatgatagattcaattggaTTAATTAAAGAGGAGAAAGGTACCCatgCagtagagcattagcctactTgtgagcaagggcgaggaggataacatggccatcatcaaggagttcatgcgcttcaagGTGCACatggaggg	201	4
685	ms2_pre_Stem_preGC_0058_d1_5	agtagagcattagcctact	CTTAATTGCC	210	TCACCCGTGAGATCGTGCCACCTAggatccACTTAATTGCCctaacctttacaattgtgagcgctcacaattatgatagattcaattggaTTAATTAAAGAGGAGAAAGGTACCCatgCagtagagcattagcctactTgtgagcaagggcgaggaggataacatggccatcatcaaggagttcatgcgcttcaagGTGCACatggaggg	201	4
686	ms2_pre_Stem_preGC_0059_d1_1	agttcacgattacggaact	CCGCATACCA	210	TCACCCGTGAGATCGTGCCACCTAggatccACCGCATACCActaacctttacaattgtgagcgctcacaattatgatagattcaattggaTTAATTAAAGAGGAGAAAGGTACCCatgCagttcacgattacggaactTgtgagcaagggcgaggaggataacatggccatcatcaaggagttcatgcgcttcaagGTGCACatggaggg	201	4
687	ms2_pre_Stem_preGC_0059_d1_2	agttcacgattacggaact	TTCCTGCAGG	210	TCACCCGTGAGATCGTGCCACCTAggatccATTCCTGCAGGctaacctttacaattgtgagcgctcacaattatgatagattcaattggaTTAATTAAAGAGGAGAAAGGTACCCatgCagttcacgattacggaactTgtgagcaagggcgaggaggataacatggccatcatcaaggagttcatgcgcttcaagGTGCACatggaggg	201	4
688	ms2_pre_Stem_preGC_0059_d1_3	agttcacgattacggaact	ATAGACCGTA	210	TCACCCGTGAGATCGTGCCACCTAggatccAATAGACCGTActaacctttacaattgtgagcgctcacaattatgatagattcaattggaTTAATTAAAGAGGAGAAAGGTACCCatgCagttcacgattacggaactTgtgagcaagggcgaggaggataacatggccatcatcaaggagttcatgcgcttcaagGTGCACatggaggg	201	4
689	ms2_pre_Stem_preGC_0059_d1_4	agttcacgattacggaact	GTAGCAGGCT	210	TCACCCGTGAGATCGTGCCACCTAggatccAGTAGCAGGCTctaacctttacaattgtgagcgctcacaattatgatagattcaattggaTTAATTAAAGAGGAGAAAGGTACCCatgCagttcacgattacggaactTgtgagcaagggcgaggaggataacatggccatcatcaaggagttcatgcgcttcaagGTGCACatggaggg	201	4
690	ms2_pre_Stem_preGC_0059_d1_5	agttcacgattacggaact	GTAACTCAAG	210	TCACCCGTGAGATCGTGCCACCTAggatccAGTAACTCAAGctaacctttacaattgtgagcgctcacaattatgatagattcaattggaTTAATTAAAGAGGAGAAAGGTACCCatgCagttcacgattacggaactTgtgagcaagggcgaggaggataacatggccatcatcaaggagttcatgcgcttcaagGTGCACatggaggg	201	4
691	ms2_pre_Stem_preGC_0060_d1_1	agttcagcattagcgaact	GTAGGAGGGT	210	TCACCCGTGAGATCGTGCCACCTAggatccAGTAGGAGGGTctaacctttacaattgtgagcgctcacaattatgatagattcaattggaTTAATTAAAGAGGAGAAAGGTACCCatgCagttcagcattagcgaactTgtgagcaagggcgaggaggataacatggccatcatcaaggagttcatgcgcttcaagGTGCACatggaggg	201	4
692	ms2_pre_Stem_preGC_0060_d1_2	agttcagcattagcgaact	GAAGCGGTGA	210	TCACCCGTGAGATCGTGCCACCTAggatccAGAAGCGGTGActaacctttacaattgtgagcgctcacaattatgatagattcaattggaTTAATTAAAGAGGAGAAAGGTACCCatgCagttcagcattagcgaactTgtgagcaagggcgaggaggataacatggccatcatcaaggagttcatgcgcttcaagGTGCACatggaggg	201	4
693	ms2_pre_Stem_preGC_0060_d1_3	agttcagcattagcgaact	TAGCCCAGGA	210	TCACCCGTGAGATCGTGCCACCTAggatccATAGCCCAGGActaacctttacaattgtgagcgctcacaattatgatagattcaattggaTTAATTAAAGAGGAGAAAGGTACCCatgCagttcagcattagcgaactTgtgagcaagggcgaggaggataacatggccatcatcaaggagttcatgcgcttcaagGTGCACatggaggg	201	4
694	ms2_pre_Stem_preGC_0060_d1_4	agttcagcattagcgaact	TGTGGAGGCT	210	TCACCCGTGAGATCGTGCCACCTAggatccATGTGGAGGCTctaacctttacaattgtgagcgctcacaattatgatagattcaattggaTTAATTAAAGAGGAGAAAGGTACCCatgCagttcagcattagcgaactTgtgagcaagggcgaggaggataacatggccatcatcaaggagttcatgcgcttcaagGTGCACatggaggg	201	4
695	ms2_pre_Stem_preGC_0060_d1_5	agttcagcattagcgaact	CAAAGTGGGC	210	TCACCCGTGAGATCGTGCCACCTAggatccACAAAGTGGGCctaacctttacaattgtgagcgctcacaattatgatagattcaattggaTTAATTAAAGAGGAGAAAGGTACCCatgCagttcagcattagcgaactTgtgagcaagggcgaggaggataacatggccatcatcaaggagttcatgcgcttcaagGTGCACatggaggg	201	4
696	ms2_pre_Stem_preGC_0061_d1_1	agttgaccattaggcaact	GGAGCTCTGA	210	TCACCCGTGAGATCGTGCCACCTAggatccAGGAGCTCTGActaacctttacaattgtgagcgctcacaattatgatagattcaattggaTTAATTAAAGAGGAGAAAGGTACCCatgCagttgaccattaggcaactTgtgagcaagggcgaggaggataacatggccatcatcaaggagttcatgcgcttcaagGTGCACatggaggg	201	4
697	ms2_pre_Stem_preGC_0061_d1_2	agttgaccattaggcaact	ATACTTCGAC	210	TCACCCGTGAGATCGTGCCACCTAggatccAATACTTCGACctaacctttacaattgtgagcgctcacaattatgatagattcaattggaTTAATTAAAGAGGAGAAAGGTACCCatgCagttgaccattaggcaactTgtgagcaagggcgaggaggataacatggccatcatcaaggagttcatgcgcttcaagGTGCACatggaggg	201	4
698	ms2_pre_Stem_preGC_0061_d1_3	agttgaccattaggcaact	AACCCTCGAC	210	TCACCCGTGAGATCGTGCCACCTAggatccAAACCCTCGACctaacctttacaattgtgagcgctcacaattatgatagattcaattggaTTAATTAAAGAGGAGAAAGGTACCCatgCagttgaccattaggcaactTgtgagcaagggcgaggaggataacatggccatcatcaaggagttcatgcgcttcaagGTGCACatggaggg	201	4
699	ms2_pre_Stem_preGC_0061_d1_4	agttgaccattaggcaact	GAGCGACAAG	210	TCACCCGTGAGATCGTGCCACCTAggatccAGAGCGACAAGctaacctttacaattgtgagcgctcacaattatgatagattcaattggaTTAATTAAAGAGGAGAAAGGTACCCatgCagttgaccattaggcaactTgtgagcaagggcgaggaggataacatggccatcatcaaggagttcatgcgcttcaagGTGCACatggaggg	201	4
700	ms2_pre_Stem_preGC_0061_d1_5	agttgaccattaggcaact	CGTTAGATCT	210	TCACCCGTGAGATCGTGCCACCTAggatccACGTTAGATCTctaacctttacaattgtgagcgctcacaattatgatagattcaattggaTTAATTAAAGAGGAGAAAGGTACCCatgCagttgaccattaggcaactTgtgagcaagggcgaggaggataacatggccatcatcaaggagttcatgcgcttcaagGTGCACatggaggg	201	4
701	ms2_pre_Stem_preGC_0062_d1_1	agaacacgattacggttct	CTCATTAGGT	210	TCACCCGTGAGATCGTGCCACCTAggatccACTCATTAGGTctaacctttacaattgtgagcgctcacaattatgatagattcaattggaTTAATTAAAGAGGAGAAAGGTACCCatgCagaacacgattacggttctTgtgagcaagggcgaggaggataacatggccatcatcaaggagttcatgcgcttcaagGTGCACatggaggg	201	4
702	ms2_pre_Stem_preGC_0062_d1_2	agaacacgattacggttct	AGCCTGCTCA	210	TCACCCGTGAGATCGTGCCACCTAggatccAAGCCTGCTCActaacctttacaattgtgagcgctcacaattatgatagattcaattggaTTAATTAAAGAGGAGAAAGGTACCCatgCagaacacgattacggttctTgtgagcaagggcgaggaggataacatggccatcatcaaggagttcatgcgcttcaagGTGCACatggaggg	201	4
703	ms2_pre_Stem_preGC_0062_d1_3	agaacacgattacggttct	CGAGTTTGTT	210	TCACCCGTGAGATCGTGCCACCTAggatccACGAGTTTGTTctaacctttacaattgtgagcgctcacaattatgatagattcaattggaTTAATTAAAGAGGAGAAAGGTACCCatgCagaacacgattacggttctTgtgagcaagggcgaggaggataacatggccatcatcaaggagttcatgcgcttcaagGTGCACatggaggg	201	4
704	ms2_pre_Stem_preGC_0062_d1_4	agaacacgattacggttct	GAACGTTAAC	210	TCACCCGTGAGATCGTGCCACCTAggatccAGAACGTTAACctaacctttacaattgtgagcgctcacaattatgatagattcaattggaTTAATTAAAGAGGAGAAAGGTACCCatgCagaacacgattacggttctTgtgagcaagggcgaggaggataacatggccatcatcaaggagttcatgcgcttcaagGTGCACatggaggg	201	4
705	ms2_pre_Stem_preGC_0062_d1_5	agaacacgattacggttct	GTCAGAGACC	210	TCACCCGTGAGATCGTGCCACCTAggatccAGTCAGAGACCctaacctttacaattgtgagcgctcacaattatgatagattcaattggaTTAATTAAAGAGGAGAAAGGTACCCatgCagaacacgattacggttctTgtgagcaagggcgaggaggataacatggccatcatcaaggagttcatgcgcttcaagGTGCACatggaggg	201	4
706	ms2_pre_Stem_preGC_0063_d1_1	agaacagcattagcgttct	TATTTACGCG	210	TCACCCGTGAGATCGTGCCACCTAggatccATATTTACGCGctaacctttacaattgtgagcgctcacaattatgatagattcaattggaTTAATTAAAGAGGAGAAAGGTACCCatgCagaacagcattagcgttctTgtgagcaagggcgaggaggataacatggccatcatcaaggagttcatgcgcttcaagGTGCACatggaggg	201	4
707	ms2_pre_Stem_preGC_0063_d1_2	agaacagcattagcgttct	GGTCTCACGT	210	TCACCCGTGAGATCGTGCCACCTAggatccAGGTCTCACGTctaacctttacaattgtgagcgctcacaattatgatagattcaattggaTTAATTAAAGAGGAGAAAGGTACCCatgCagaacagcattagcgttctTgtgagcaagggcgaggaggataacatggccatcatcaaggagttcatgcgcttcaagGTGCACatggaggg	201	4
708	ms2_pre_Stem_preGC_0063_d1_3	agaacagcattagcgttct	ATCTCTAGGT	210	TCACCCGTGAGATCGTGCCACCTAggatccAATCTCTAGGTctaacctttacaattgtgagcgctcacaattatgatagattcaattggaTTAATTAAAGAGGAGAAAGGTACCCatgCagaacagcattagcgttctTgtgagcaagggcgaggaggataacatggccatcatcaaggagttcatgcgcttcaagGTGCACatggaggg	201	4
709	ms2_pre_Stem_preGC_0063_d1_4	agaacagcattagcgttct	CTTTCAGAAC	210	TCACCCGTGAGATCGTGCCACCTAggatccACTTTCAGAACctaacctttacaattgtgagcgctcacaattatgatagattcaattggaTTAATTAAAGAGGAGAAAGGTACCCatgCagaacagcattagcgttctTgtgagcaagggcgaggaggataacatggccatcatcaaggagttcatgcgcttcaagGTGCACatggaggg	201	4
710	ms2_pre_Stem_preGC_0063_d1_5	agaacagcattagcgttct	ATCACGCGAG	210	TCACCCGTGAGATCGTGCCACCTAggatccAATCACGCGAGctaacctttacaattgtgagcgctcacaattatgatagattcaattggaTTAATTAAAGAGGAGAAAGGTACCCatgCagaacagcattagcgttctTgtgagcaagggcgaggaggataacatggccatcatcaaggagttcatgcgcttcaagGTGCACatggaggg	201	4
711	ms2_pre_Stem_preGC_0064_d1_1	agaagaccattaggcttct	CCGGCTTAAG	210	TCACCCGTGAGATCGTGCCACCTAggatccACCGGCTTAAGctaacctttacaattgtgagcgctcacaattatgatagattcaattggaTTAATTAAAGAGGAGAAAGGTACCCatgCagaagaccattaggcttctTgtgagcaagggcgaggaggataacatggccatcatcaaggagttcatgcgcttcaagGTGCACatggaggg	201	4
712	ms2_pre_Stem_preGC_0064_d1_2	agaagaccattaggcttct	GTTACCGCTG	210	TCACCCGTGAGATCGTGCCACCTAggatccAGTTACCGCTGctaacctttacaattgtgagcgctcacaattatgatagattcaattggaTTAATTAAAGAGGAGAAAGGTACCCatgCagaagaccattaggcttctTgtgagcaagggcgaggaggataacatggccatcatcaaggagttcatgcgcttcaagGTGCACatggaggg	201	4
713	ms2_pre_Stem_preGC_0064_d1_3	agaagaccattaggcttct	CGGTACTAAA	210	TCACCCGTGAGATCGTGCCACCTAggatccACGGTACTAAActaacctttacaattgtgagcgctcacaattatgatagattcaattggaTTAATTAAAGAGGAGAAAGGTACCCatgCagaagaccattaggcttctTgtgagcaagggcgaggaggataacatggccatcatcaaggagttcatgcgcttcaagGTGCACatggaggg	201	4
714	ms2_pre_Stem_preGC_0064_d1_4	agaagaccattaggcttct	CCCGTAATGC	210	TCACCCGTGAGATCGTGCCACCTAggatccACCCGTAATGCctaacctttacaattgtgagcgctcacaattatgatagattcaattggaTTAATTAAAGAGGAGAAAGGTACCCatgCagaagaccattaggcttctTgtgagcaagggcgaggaggataacatggccatcatcaaggagttcatgcgcttcaagGTGCACatggaggg	201	4
715	ms2_pre_Stem_preGC_0064_d1_5	agaagaccattaggcttct	ATAGGACTCA	210	TCACCCGTGAGATCGTGCCACCTAggatccAATAGGACTCActaacctttacaattgtgagcgctcacaattatgatagattcaattggaTTAATTAAAGAGGAGAAAGGTACCCatgCagaagaccattaggcttctTgtgagcaagggcgaggaggataacatggccatcatcaaggagttcatgcgcttcaagGTGCACatggaggg	201	4
716	ms2_pre_Stem_preGC_0065_d1_1	agatcaccattagggatct	TTTGAACAGG	210	TCACCCGTGAGATCGTGCCACCTAggatccATTTGAACAGGctaacctttacaattgtgagcgctcacaattatgatagattcaattggaTTAATTAAAGAGGAGAAAGGTACCCatgCagatcaccattagggatctTgtgagcaagggcgaggaggataacatggccatcatcaaggagttcatgcgcttcaagGTGCACatggaggg	201	4
717	ms2_pre_Stem_preGC_0065_d1_2	agatcaccattagggatct	GAGATAGATG	210	TCACCCGTGAGATCGTGCCACCTAggatccAGAGATAGATGctaacctttacaattgtgagcgctcacaattatgatagattcaattggaTTAATTAAAGAGGAGAAAGGTACCCatgCagatcaccattagggatctTgtgagcaagggcgaggaggataacatggccatcatcaaggagttcatgcgcttcaagGTGCACatggaggg	201	4
718	ms2_pre_Stem_preGC_0065_d1_3	agatcaccattagggatct	GTTAGTCTGT	210	TCACCCGTGAGATCGTGCCACCTAggatccAGTTAGTCTGTctaacctttacaattgtgagcgctcacaattatgatagattcaattggaTTAATTAAAGAGGAGAAAGGTACCCatgCagatcaccattagggatctTgtgagcaagggcgaggaggataacatggccatcatcaaggagttcatgcgcttcaagGTGCACatggaggg	201	4
719	ms2_pre_Stem_preGC_0065_d1_4	agatcaccattagggatct	TCGGCGTCTT	210	TCACCCGTGAGATCGTGCCACCTAggatccATCGGCGTCTTctaacctttacaattgtgagcgctcacaattatgatagattcaattggaTTAATTAAAGAGGAGAAAGGTACCCatgCagatcaccattagggatctTgtgagcaagggcgaggaggataacatggccatcatcaaggagttcatgcgcttcaagGTGCACatggaggg	201	4
720	ms2_pre_Stem_preGC_0065_d1_5	agatcaccattagggatct	GAACCTCTAT	210	TCACCCGTGAGATCGTGCCACCTAggatccAGAACCTCTATctaacctttacaattgtgagcgctcacaattatgatagattcaattggaTTAATTAAAGAGGAGAAAGGTACCCatgCagatcaccattagggatctTgtgagcaagggcgaggaggataacatggccatcatcaaggagttcatgcgcttcaagGTGCACatggaggg	201	4
721	ms2_pre_Stem_preGC_0066_d1_1	actacacgattacggtagt	GTGAAAGTTC	210	TCACCCGTGAGATCGTGCCACCTAggatccAGTGAAAGTTCctaacctttacaattgtgagcgctcacaattatgatagattcaattggaTTAATTAAAGAGGAGAAAGGTACCCatgCactacacgattacggtagtTgtgagcaagggcgaggaggataacatggccatcatcaaggagttcatgcgcttcaagGTGCACatggaggg	201	4
722	ms2_pre_Stem_preGC_0066_d1_2	actacacgattacggtagt	CATCCAGCAC	210	TCACCCGTGAGATCGTGCCACCTAggatccACATCCAGCACctaacctttacaattgtgagcgctcacaattatgatagattcaattggaTTAATTAAAGAGGAGAAAGGTACCCatgCactacacgattacggtagtTgtgagcaagggcgaggaggataacatggccatcatcaaggagttcatgcgcttcaagGTGCACatggaggg	201	4
723	ms2_pre_Stem_preGC_0066_d1_3	actacacgattacggtagt	CGTACAAGAT	210	TCACCCGTGAGATCGTGCCACCTAggatccACGTACAAGATctaacctttacaattgtgagcgctcacaattatgatagattcaattggaTTAATTAAAGAGGAGAAAGGTACCCatgCactacacgattacggtagtTgtgagcaagggcgaggaggataacatggccatcatcaaggagttcatgcgcttcaagGTGCACatggaggg	201	4
724	ms2_pre_Stem_preGC_0066_d1_4	actacacgattacggtagt	CTACATCCGC	210	TCACCCGTGAGATCGTGCCACCTAggatccACTACATCCGCctaacctttacaattgtgagcgctcacaattatgatagattcaattggaTTAATTAAAGAGGAGAAAGGTACCCatgCactacacgattacggtagtTgtgagcaagggcgaggaggataacatggccatcatcaaggagttcatgcgcttcaagGTGCACatggaggg	201	4
725	ms2_pre_Stem_preGC_0066_d1_5	actacacgattacggtagt	TACATTACGC	210	TCACCCGTGAGATCGTGCCACCTAggatccATACATTACGCctaacctttacaattgtgagcgctcacaattatgatagattcaattggaTTAATTAAAGAGGAGAAAGGTACCCatgCactacacgattacggtagtTgtgagcaagggcgaggaggataacatggccatcatcaaggagttcatgcgcttcaagGTGCACatggaggg	201	4
726	ms2_pre_Stem_preGC_0067_d1_1	actacagcattagcgtagt	TCCTACGATA	210	TCACCCGTGAGATCGTGCCACCTAggatccATCCTACGATActaacctttacaattgtgagcgctcacaattatgatagattcaattggaTTAATTAAAGAGGAGAAAGGTACCCatgCactacagcattagcgtagtTgtgagcaagggcgaggaggataacatggccatcatcaaggagttcatgcgcttcaagGTGCACatggaggg	201	4
727	ms2_pre_Stem_preGC_0067_d1_2	actacagcattagcgtagt	GCGGGTGTAA	210	TCACCCGTGAGATCGTGCCACCTAggatccAGCGGGTGTAActaacctttacaattgtgagcgctcacaattatgatagattcaattggaTTAATTAAAGAGGAGAAAGGTACCCatgCactacagcattagcgtagtTgtgagcaagggcgaggaggataacatggccatcatcaaggagttcatgcgcttcaagGTGCACatggaggg	201	4
728	ms2_pre_Stem_preGC_0067_d1_3	actacagcattagcgtagt	CAAGGTAGTT	210	TCACCCGTGAGATCGTGCCACCTAggatccACAAGGTAGTTctaacctttacaattgtgagcgctcacaattatgatagattcaattggaTTAATTAAAGAGGAGAAAGGTACCCatgCactacagcattagcgtagtTgtgagcaagggcgaggaggataacatggccatcatcaaggagttcatgcgcttcaagGTGCACatggaggg	201	4
729	ms2_pre_Stem_preGC_0067_d1_4	actacagcattagcgtagt	GACCATTTTC	210	TCACCCGTGAGATCGTGCCACCTAggatccAGACCATTTTCctaacctttacaattgtgagcgctcacaattatgatagattcaattggaTTAATTAAAGAGGAGAAAGGTACCCatgCactacagcattagcgtagtTgtgagcaagggcgaggaggataacatggccatcatcaaggagttcatgcgcttcaagGTGCACatggaggg	201	4
730	ms2_pre_Stem_preGC_0067_d1_5	actacagcattagcgtagt	GCGCAATTTA	210	TCACCCGTGAGATCGTGCCACCTAggatccAGCGCAATTTActaacctttacaattgtgagcgctcacaattatgatagattcaattggaTTAATTAAAGAGGAGAAAGGTACCCatgCactacagcattagcgtagtTgtgagcaagggcgaggaggataacatggccatcatcaaggagttcatgcgcttcaagGTGCACatggaggg	201	4
731	ms2_pre_Stem_preGC_0068_d1_1	actagaccattaggctagt	TACCGCACTG	210	TCACCCGTGAGATCGTGCCACCTAggatccATACCGCACTGctaacctttacaattgtgagcgctcacaattatgatagattcaattggaTTAATTAAAGAGGAGAAAGGTACCCatgCactagaccattaggctagtTgtgagcaagggcgaggaggataacatggccatcatcaaggagttcatgcgcttcaagGTGCACatggaggg	201	4
732	ms2_pre_Stem_preGC_0068_d1_2	actagaccattaggctagt	GACGAACTAT	210	TCACCCGTGAGATCGTGCCACCTAggatccAGACGAACTATctaacctttacaattgtgagcgctcacaattatgatagattcaattggaTTAATTAAAGAGGAGAAAGGTACCCatgCactagaccattaggctagtTgtgagcaagggcgaggaggataacatggccatcatcaaggagttcatgcgcttcaagGTGCACatggaggg	201	4
733	ms2_pre_Stem_preGC_0068_d1_3	actagaccattaggctagt	CCGTGCCAAT	210	TCACCCGTGAGATCGTGCCACCTAggatccACCGTGCCAATctaacctttacaattgtgagcgctcacaattatgatagattcaattggaTTAATTAAAGAGGAGAAAGGTACCCatgCactagaccattaggctagtTgtgagcaagggcgaggaggataacatggccatcatcaaggagttcatgcgcttcaagGTGCACatggaggg	201	4
734	ms2_pre_Stem_preGC_0068_d1_4	actagaccattaggctagt	CCTTCTATAC	210	TCACCCGTGAGATCGTGCCACCTAggatccACCTTCTATACctaacctttacaattgtgagcgctcacaattatgatagattcaattggaTTAATTAAAGAGGAGAAAGGTACCCatgCactagaccattaggctagtTgtgagcaagggcgaggaggataacatggccatcatcaaggagttcatgcgcttcaagGTGCACatggaggg	201	4
735	ms2_pre_Stem_preGC_0068_d1_5	actagaccattaggctagt	ATGGACCGCA	210	TCACCCGTGAGATCGTGCCACCTAggatccAATGGACCGCActaacctttacaattgtgagcgctcacaattatgatagattcaattggaTTAATTAAAGAGGAGAAAGGTACCCatgCactagaccattaggctagtTgtgagcaagggcgaggaggataacatggccatcatcaaggagttcatgcgcttcaagGTGCACatggaggg	201	4
736	ms2_pre_Stem_preGC_0069_d1_1	acttcaccattagggaagt	CGACCAATCC	210	TCACCCGTGAGATCGTGCCACCTAggatccACGACCAATCCctaacctttacaattgtgagcgctcacaattatgatagattcaattggaTTAATTAAAGAGGAGAAAGGTACCCatgCacttcaccattagggaagtTgtgagcaagggcgaggaggataacatggccatcatcaaggagttcatgcgcttcaagGTGCACatggaggg	201	4
737	ms2_pre_Stem_preGC_0069_d1_2	acttcaccattagggaagt	TTACTACGCA	210	TCACCCGTGAGATCGTGCCACCTAggatccATTACTACGCActaacctttacaattgtgagcgctcacaattatgatagattcaattggaTTAATTAAAGAGGAGAAAGGTACCCatgCacttcaccattagggaagtTgtgagcaagggcgaggaggataacatggccatcatcaaggagttcatgcgcttcaagGTGCACatggaggg	201	4
738	ms2_pre_Stem_preGC_0069_d1_3	acttcaccattagggaagt	GTGTATCTTG	210	TCACCCGTGAGATCGTGCCACCTAggatccAGTGTATCTTGctaacctttacaattgtgagcgctcacaattatgatagattcaattggaTTAATTAAAGAGGAGAAAGGTACCCatgCacttcaccattagggaagtTgtgagcaagggcgaggaggataacatggccatcatcaaggagttcatgcgcttcaagGTGCACatggaggg	201	4
739	ms2_pre_Stem_preGC_0069_d1_4	acttcaccattagggaagt	TGGGATTTAC	210	TCACCCGTGAGATCGTGCCACCTAggatccATGGGATTTACctaacctttacaattgtgagcgctcacaattatgatagattcaattggaTTAATTAAAGAGGAGAAAGGTACCCatgCacttcaccattagggaagtTgtgagcaagggcgaggaggataacatggccatcatcaaggagttcatgcgcttcaagGTGCACatggaggg	201	4
740	ms2_pre_Stem_preGC_0069_d1_5	acttcaccattagggaagt	CCACATCGCA	210	TCACCCGTGAGATCGTGCCACCTAggatccACCACATCGCActaacctttacaattgtgagcgctcacaattatgatagattcaattggaTTAATTAAAGAGGAGAAAGGTACCCatgCacttcaccattagggaagtTgtgagcaagggcgaggaggataacatggccatcatcaaggagttcatgcgcttcaagGTGCACatggaggg	201	4
741	ms2_pre_Stem_preGC_0070_d1_1	acaacaccattagggttgt	AAACACCTTC	210	TCACCCGTGAGATCGTGCCACCTAggatccAAAACACCTTCctaacctttacaattgtgagcgctcacaattatgatagattcaattggaTTAATTAAAGAGGAGAAAGGTACCCatgCacaacaccattagggttgtTgtgagcaagggcgaggaggataacatggccatcatcaaggagttcatgcgcttcaagGTGCACatggaggg	201	4
742	ms2_pre_Stem_preGC_0070_d1_2	acaacaccattagggttgt	TCGCAAGGGT	210	TCACCCGTGAGATCGTGCCACCTAggatccATCGCAAGGGTctaacctttacaattgtgagcgctcacaattatgatagattcaattggaTTAATTAAAGAGGAGAAAGGTACCCatgCacaacaccattagggttgtTgtgagcaagggcgaggaggataacatggccatcatcaaggagttcatgcgcttcaagGTGCACatggaggg	201	4
743	ms2_pre_Stem_preGC_0070_d1_3	acaacaccattagggttgt	GCGTCCAATC	210	TCACCCGTGAGATCGTGCCACCTAggatccAGCGTCCAATCctaacctttacaattgtgagcgctcacaattatgatagattcaattggaTTAATTAAAGAGGAGAAAGGTACCCatgCacaacaccattagggttgtTgtgagcaagggcgaggaggataacatggccatcatcaaggagttcatgcgcttcaagGTGCACatggaggg	201	4
744	ms2_pre_Stem_preGC_0070_d1_4	acaacaccattagggttgt	CTCCAAACTA	210	TCACCCGTGAGATCGTGCCACCTAggatccACTCCAAACTActaacctttacaattgtgagcgctcacaattatgatagattcaattggaTTAATTAAAGAGGAGAAAGGTACCCatgCacaacaccattagggttgtTgtgagcaagggcgaggaggataacatggccatcatcaaggagttcatgcgcttcaagGTGCACatggaggg	201	4
745	ms2_pre_Stem_preGC_0070_d1_5	acaacaccattagggttgt	CTAATTGGAC	210	TCACCCGTGAGATCGTGCCACCTAggatccACTAATTGGACctaacctttacaattgtgagcgctcacaattatgatagattcaattggaTTAATTAAAGAGGAGAAAGGTACCCatgCacaacaccattagggttgtTgtgagcaagggcgaggaggataacatggccatcatcaaggagttcatgcgcttcaagGTGCACatggaggg	201	4
746	ms2_pre_Stem_preGC_0071_d1_1	tgtacaggattaccgtaca	AGAAGGCCAG	210	TCACCCGTGAGATCGTGCCACCTAggatccAAGAAGGCCAGctaacctttacaattgtgagcgctcacaattatgatagattcaattggaTTAATTAAAGAGGAGAAAGGTACCCatgCtgtacaggattaccgtacaTgtgagcaagggcgaggaggataacatggccatcatcaaggagttcatgcgcttcaagGTGCACatggaggg	201	5
747	ms2_pre_Stem_preGC_0071_d1_2	tgtacaggattaccgtaca	TCTGCTGGGT	210	TCACCCGTGAGATCGTGCCACCTAggatccATCTGCTGGGTctaacctttacaattgtgagcgctcacaattatgatagattcaattggaTTAATTAAAGAGGAGAAAGGTACCCatgCtgtacaggattaccgtacaTgtgagcaagggcgaggaggataacatggccatcatcaaggagttcatgcgcttcaagGTGCACatggaggg	201	5
748	ms2_pre_Stem_preGC_0071_d1_3	tgtacaggattaccgtaca	AGCGTGAAGG	210	TCACCCGTGAGATCGTGCCACCTAggatccAAGCGTGAAGGctaacctttacaattgtgagcgctcacaattatgatagattcaattggaTTAATTAAAGAGGAGAAAGGTACCCatgCtgtacaggattaccgtacaTgtgagcaagggcgaggaggataacatggccatcatcaaggagttcatgcgcttcaagGTGCACatggaggg	201	5
749	ms2_pre_Stem_preGC_0071_d1_4	tgtacaggattaccgtaca	CTGGTTTAGT	210	TCACCCGTGAGATCGTGCCACCTAggatccACTGGTTTAGTctaacctttacaattgtgagcgctcacaattatgatagattcaattggaTTAATTAAAGAGGAGAAAGGTACCCatgCtgtacaggattaccgtacaTgtgagcaagggcgaggaggataacatggccatcatcaaggagttcatgcgcttcaagGTGCACatggaggg	201	5
750	ms2_pre_Stem_preGC_0071_d1_5	tgtacaggattaccgtaca	CACAGTTCAT	210	TCACCCGTGAGATCGTGCCACCTAggatccACACAGTTCATctaacctttacaattgtgagcgctcacaattatgatagattcaattggaTTAATTAAAGAGGAGAAAGGTACCCatgCtgtacaggattaccgtacaTgtgagcaagggcgaggaggataacatggccatcatcaaggagttcatgcgcttcaagGTGCACatggaggg	201	5
751	ms2_pre_Stem_preGC_0072_d1_1	tgtagacgattacgctaca	CCCCGTGTAT	210	TCACCCGTGAGATCGTGCCACCTAggatccACCCCGTGTATctaacctttacaattgtgagcgctcacaattatgatagattcaattggaTTAATTAAAGAGGAGAAAGGTACCCatgCtgtagacgattacgctacaTgtgagcaagggcgaggaggataacatggccatcatcaaggagttcatgcgcttcaagGTGCACatggaggg	201	5
752	ms2_pre_Stem_preGC_0072_d1_2	tgtagacgattacgctaca	TTGCATACAC	210	TCACCCGTGAGATCGTGCCACCTAggatccATTGCATACACctaacctttacaattgtgagcgctcacaattatgatagattcaattggaTTAATTAAAGAGGAGAAAGGTACCCatgCtgtagacgattacgctacaTgtgagcaagggcgaggaggataacatggccatcatcaaggagttcatgcgcttcaagGTGCACatggaggg	201	5
753	ms2_pre_Stem_preGC_0072_d1_3	tgtagacgattacgctaca	TAAGGCCGAG	210	TCACCCGTGAGATCGTGCCACCTAggatccATAAGGCCGAGctaacctttacaattgtgagcgctcacaattatgatagattcaattggaTTAATTAAAGAGGAGAAAGGTACCCatgCtgtagacgattacgctacaTgtgagcaagggcgaggaggataacatggccatcatcaaggagttcatgcgcttcaagGTGCACatggaggg	201	5
754	ms2_pre_Stem_preGC_0072_d1_4	tgtagacgattacgctaca	AATGCAACCA	210	TCACCCGTGAGATCGTGCCACCTAggatccAAATGCAACCActaacctttacaattgtgagcgctcacaattatgatagattcaattggaTTAATTAAAGAGGAGAAAGGTACCCatgCtgtagacgattacgctacaTgtgagcaagggcgaggaggataacatggccatcatcaaggagttcatgcgcttcaagGTGCACatggaggg	201	5
755	ms2_pre_Stem_preGC_0072_d1_5	tgtagacgattacgctaca	GGAGTGTTTA	210	TCACCCGTGAGATCGTGCCACCTAggatccAGGAGTGTTTActaacctttacaattgtgagcgctcacaattatgatagattcaattggaTTAATTAAAGAGGAGAAAGGTACCCatgCtgtagacgattacgctacaTgtgagcaagggcgaggaggataacatggccatcatcaaggagttcatgcgcttcaagGTGCACatggaggg	201	5
756	ms2_pre_Stem_preGC_0073_d1_1	tgtagagcattagcctaca	AGTAGCGTCG	210	TCACCCGTGAGATCGTGCCACCTAggatccAAGTAGCGTCGctaacctttacaattgtgagcgctcacaattatgatagattcaattggaTTAATTAAAGAGGAGAAAGGTACCCatgCtgtagagcattagcctacaTgtgagcaagggcgaggaggataacatggccatcatcaaggagttcatgcgcttcaagGTGCACatggaggg	201	5
757	ms2_pre_Stem_preGC_0073_d1_2	tgtagagcattagcctaca	GATGTGGCGT	210	TCACCCGTGAGATCGTGCCACCTAggatccAGATGTGGCGTctaacctttacaattgtgagcgctcacaattatgatagattcaattggaTTAATTAAAGAGGAGAAAGGTACCCatgCtgtagagcattagcctacaTgtgagcaagggcgaggaggataacatggccatcatcaaggagttcatgcgcttcaagGTGCACatggaggg	201	5
758	ms2_pre_Stem_preGC_0073_d1_3	tgtagagcattagcctaca	CGTCTCAACG	210	TCACCCGTGAGATCGTGCCACCTAggatccACGTCTCAACGctaacctttacaattgtgagcgctcacaattatgatagattcaattggaTTAATTAAAGAGGAGAAAGGTACCCatgCtgtagagcattagcctacaTgtgagcaagggcgaggaggataacatggccatcatcaaggagttcatgcgcttcaagGTGCACatggaggg	201	5
759	ms2_pre_Stem_preGC_0073_d1_4	tgtagagcattagcctaca	CGATCCCACA	210	TCACCCGTGAGATCGTGCCACCTAggatccACGATCCCACActaacctttacaattgtgagcgctcacaattatgatagattcaattggaTTAATTAAAGAGGAGAAAGGTACCCatgCtgtagagcattagcctacaTgtgagcaagggcgaggaggataacatggccatcatcaaggagttcatgcgcttcaagGTGCACatggaggg	201	5
760	ms2_pre_Stem_preGC_0073_d1_5	tgtagagcattagcctaca	CGGCCAACAT	210	TCACCCGTGAGATCGTGCCACCTAggatccACGGCCAACATctaacctttacaattgtgagcgctcacaattatgatagattcaattggaTTAATTAAAGAGGAGAAAGGTACCCatgCtgtagagcattagcctacaTgtgagcaagggcgaggaggataacatggccatcatcaaggagttcatgcgcttcaagGTGCACatggaggg	201	5
761	ms2_pre_Stem_preGC_0074_d1_1	tgttcacgattacggaaca	GACTGGAGCT	210	TCACCCGTGAGATCGTGCCACCTAggatccAGACTGGAGCTctaacctttacaattgtgagcgctcacaattatgatagattcaattggaTTAATTAAAGAGGAGAAAGGTACCCatgCtgttcacgattacggaacaTgtgagcaagggcgaggaggataacatggccatcatcaaggagttcatgcgcttcaagGTGCACatggaggg	201	5
762	ms2_pre_Stem_preGC_0074_d1_2	tgttcacgattacggaaca	TGGTGTTGGG	210	TCACCCGTGAGATCGTGCCACCTAggatccATGGTGTTGGGctaacctttacaattgtgagcgctcacaattatgatagattcaattggaTTAATTAAAGAGGAGAAAGGTACCCatgCtgttcacgattacggaacaTgtgagcaagggcgaggaggataacatggccatcatcaaggagttcatgcgcttcaagGTGCACatggaggg	201	5
763	ms2_pre_Stem_preGC_0074_d1_3	tgttcacgattacggaaca	CGTACGATGG	210	TCACCCGTGAGATCGTGCCACCTAggatccACGTACGATGGctaacctttacaattgtgagcgctcacaattatgatagattcaattggaTTAATTAAAGAGGAGAAAGGTACCCatgCtgttcacgattacggaacaTgtgagcaagggcgaggaggataacatggccatcatcaaggagttcatgcgcttcaagGTGCACatggaggg	201	5
764	ms2_pre_Stem_preGC_0074_d1_4	tgttcacgattacggaaca	CGCTCTGATG	210	TCACCCGTGAGATCGTGCCACCTAggatccACGCTCTGATGctaacctttacaattgtgagcgctcacaattatgatagattcaattggaTTAATTAAAGAGGAGAAAGGTACCCatgCtgttcacgattacggaacaTgtgagcaagggcgaggaggataacatggccatcatcaaggagttcatgcgcttcaagGTGCACatggaggg	201	5
765	ms2_pre_Stem_preGC_0074_d1_5	tgttcacgattacggaaca	TGAGACTTTC	210	TCACCCGTGAGATCGTGCCACCTAggatccATGAGACTTTCctaacctttacaattgtgagcgctcacaattatgatagattcaattggaTTAATTAAAGAGGAGAAAGGTACCCatgCtgttcacgattacggaacaTgtgagcaagggcgaggaggataacatggccatcatcaaggagttcatgcgcttcaagGTGCACatggaggg	201	5
766	ms2_pre_Stem_preGC_0075_d1_1	tgttcagcattagcgaaca	TTAAGTCCGA	210	TCACCCGTGAGATCGTGCCACCTAggatccATTAAGTCCGActaacctttacaattgtgagcgctcacaattatgatagattcaattggaTTAATTAAAGAGGAGAAAGGTACCCatgCtgttcagcattagcgaacaTgtgagcaagggcgaggaggataacatggccatcatcaaggagttcatgcgcttcaagGTGCACatggaggg	201	5
767	ms2_pre_Stem_preGC_0075_d1_2	tgttcagcattagcgaaca	GAAGGCTGGA	210	TCACCCGTGAGATCGTGCCACCTAggatccAGAAGGCTGGActaacctttacaattgtgagcgctcacaattatgatagattcaattggaTTAATTAAAGAGGAGAAAGGTACCCatgCtgttcagcattagcgaacaTgtgagcaagggcgaggaggataacatggccatcatcaaggagttcatgcgcttcaagGTGCACatggaggg	201	5
768	ms2_pre_Stem_preGC_0075_d1_3	tgttcagcattagcgaaca	CATCCTCGTC	210	TCACCCGTGAGATCGTGCCACCTAggatccACATCCTCGTCctaacctttacaattgtgagcgctcacaattatgatagattcaattggaTTAATTAAAGAGGAGAAAGGTACCCatgCtgttcagcattagcgaacaTgtgagcaagggcgaggaggataacatggccatcatcaaggagttcatgcgcttcaagGTGCACatggaggg	201	5
769	ms2_pre_Stem_preGC_0075_d1_4	tgttcagcattagcgaaca	AACCCCGGAT	210	TCACCCGTGAGATCGTGCCACCTAggatccAAACCCCGGATctaacctttacaattgtgagcgctcacaattatgatagattcaattggaTTAATTAAAGAGGAGAAAGGTACCCatgCtgttcagcattagcgaacaTgtgagcaagggcgaggaggataacatggccatcatcaaggagttcatgcgcttcaagGTGCACatggaggg	201	5
770	ms2_pre_Stem_preGC_0075_d1_5	tgttcagcattagcgaaca	GGCCTACTGT	210	TCACCCGTGAGATCGTGCCACCTAggatccAGGCCTACTGTctaacctttacaattgtgagcgctcacaattatgatagattcaattggaTTAATTAAAGAGGAGAAAGGTACCCatgCtgttcagcattagcgaacaTgtgagcaagggcgaggaggataacatggccatcatcaaggagttcatgcgcttcaagGTGCACatggaggg	201	5
771	ms2_pre_Stem_preGC_0076_d1_1	tgttgaccattaggcaaca	ACTTGAGTAG	210	TCACCCGTGAGATCGTGCCACCTAggatccAACTTGAGTAGctaacctttacaattgtgagcgctcacaattatgatagattcaattggaTTAATTAAAGAGGAGAAAGGTACCCatgCtgttgaccattaggcaacaTgtgagcaagggcgaggaggataacatggccatcatcaaggagttcatgcgcttcaagGTGCACatggaggg	201	5
772	ms2_pre_Stem_preGC_0076_d1_2	tgttgaccattaggcaaca	CCTTATAACC	210	TCACCCGTGAGATCGTGCCACCTAggatccACCTTATAACCctaacctttacaattgtgagcgctcacaattatgatagattcaattggaTTAATTAAAGAGGAGAAAGGTACCCatgCtgttgaccattaggcaacaTgtgagcaagggcgaggaggataacatggccatcatcaaggagttcatgcgcttcaagGTGCACatggaggg	201	5
773	ms2_pre_Stem_preGC_0076_d1_3	tgttgaccattaggcaaca	GCCATTGTCG	210	TCACCCGTGAGATCGTGCCACCTAggatccAGCCATTGTCGctaacctttacaattgtgagcgctcacaattatgatagattcaattggaTTAATTAAAGAGGAGAAAGGTACCCatgCtgttgaccattaggcaacaTgtgagcaagggcgaggaggataacatggccatcatcaaggagttcatgcgcttcaagGTGCACatggaggg	201	5
774	ms2_pre_Stem_preGC_0076_d1_4	tgttgaccattaggcaaca	ACATGTAGCA	210	TCACCCGTGAGATCGTGCCACCTAggatccAACATGTAGCActaacctttacaattgtgagcgctcacaattatgatagattcaattggaTTAATTAAAGAGGAGAAAGGTACCCatgCtgttgaccattaggcaacaTgtgagcaagggcgaggaggataacatggccatcatcaaggagttcatgcgcttcaagGTGCACatggaggg	201	5
775	ms2_pre_Stem_preGC_0076_d1_5	tgttgaccattaggcaaca	CGTATCCCAG	210	TCACCCGTGAGATCGTGCCACCTAggatccACGTATCCCAGctaacctttacaattgtgagcgctcacaattatgatagattcaattggaTTAATTAAAGAGGAGAAAGGTACCCatgCtgttgaccattaggcaacaTgtgagcaagggcgaggaggataacatggccatcatcaaggagttcatgcgcttcaagGTGCACatggaggg	201	5
776	ms2_pre_Stem_preGC_0077_d1_1	tgaacacgattacggttca	TCATCGCCCA	210	TCACCCGTGAGATCGTGCCACCTAggatccATCATCGCCCActaacctttacaattgtgagcgctcacaattatgatagattcaattggaTTAATTAAAGAGGAGAAAGGTACCCatgCtgaacacgattacggttcaTgtgagcaagggcgaggaggataacatggccatcatcaaggagttcatgcgcttcaagGTGCACatggaggg	201	5
777	ms2_pre_Stem_preGC_0077_d1_2	tgaacacgattacggttca	TATTGCCAGA	210	TCACCCGTGAGATCGTGCCACCTAggatccATATTGCCAGActaacctttacaattgtgagcgctcacaattatgatagattcaattggaTTAATTAAAGAGGAGAAAGGTACCCatgCtgaacacgattacggttcaTgtgagcaagggcgaggaggataacatggccatcatcaaggagttcatgcgcttcaagGTGCACatggaggg	201	5
778	ms2_pre_Stem_preGC_0077_d1_3	tgaacacgattacggttca	TGGCGACACA	210	TCACCCGTGAGATCGTGCCACCTAggatccATGGCGACACActaacctttacaattgtgagcgctcacaattatgatagattcaattggaTTAATTAAAGAGGAGAAAGGTACCCatgCtgaacacgattacggttcaTgtgagcaagggcgaggaggataacatggccatcatcaaggagttcatgcgcttcaagGTGCACatggaggg	201	5
779	ms2_pre_Stem_preGC_0077_d1_4	tgaacacgattacggttca	GGAATACGAA	210	TCACCCGTGAGATCGTGCCACCTAggatccAGGAATACGAActaacctttacaattgtgagcgctcacaattatgatagattcaattggaTTAATTAAAGAGGAGAAAGGTACCCatgCtgaacacgattacggttcaTgtgagcaagggcgaggaggataacatggccatcatcaaggagttcatgcgcttcaagGTGCACatggaggg	201	5
780	ms2_pre_Stem_preGC_0077_d1_5	tgaacacgattacggttca	AGAGAGGGAG	210	TCACCCGTGAGATCGTGCCACCTAggatccAAGAGAGGGAGctaacctttacaattgtgagcgctcacaattatgatagattcaattggaTTAATTAAAGAGGAGAAAGGTACCCatgCtgaacacgattacggttcaTgtgagcaagggcgaggaggataacatggccatcatcaaggagttcatgcgcttcaagGTGCACatggaggg	201	5
781	ms2_pre_Stem_preGC_0078_d1_1	tgaacagcattagcgttca	TTGATTGGTC	210	TCACCCGTGAGATCGTGCCACCTAggatccATTGATTGGTCctaacctttacaattgtgagcgctcacaattatgatagattcaattggaTTAATTAAAGAGGAGAAAGGTACCCatgCtgaacagcattagcgttcaTgtgagcaagggcgaggaggataacatggccatcatcaaggagttcatgcgcttcaagGTGCACatggaggg	201	5
782	ms2_pre_Stem_preGC_0078_d1_2	tgaacagcattagcgttca	GGAATGTAAG	210	TCACCCGTGAGATCGTGCCACCTAggatccAGGAATGTAAGctaacctttacaattgtgagcgctcacaattatgatagattcaattggaTTAATTAAAGAGGAGAAAGGTACCCatgCtgaacagcattagcgttcaTgtgagcaagggcgaggaggataacatggccatcatcaaggagttcatgcgcttcaagGTGCACatggaggg	201	5
783	ms2_pre_Stem_preGC_0078_d1_3	tgaacagcattagcgttca	TCGGTGGGTA	210	TCACCCGTGAGATCGTGCCACCTAggatccATCGGTGGGTActaacctttacaattgtgagcgctcacaattatgatagattcaattggaTTAATTAAAGAGGAGAAAGGTACCCatgCtgaacagcattagcgttcaTgtgagcaagggcgaggaggataacatggccatcatcaaggagttcatgcgcttcaagGTGCACatggaggg	201	5
784	ms2_pre_Stem_preGC_0078_d1_4	tgaacagcattagcgttca	CTTGGGCTGT	210	TCACCCGTGAGATCGTGCCACCTAggatccACTTGGGCTGTctaacctttacaattgtgagcgctcacaattatgatagattcaattggaTTAATTAAAGAGGAGAAAGGTACCCatgCtgaacagcattagcgttcaTgtgagcaagggcgaggaggataacatggccatcatcaaggagttcatgcgcttcaagGTGCACatggaggg	201	5
785	ms2_pre_Stem_preGC_0078_d1_5	tgaacagcattagcgttca	GTATATGACC	210	TCACCCGTGAGATCGTGCCACCTAggatccAGTATATGACCctaacctttacaattgtgagcgctcacaattatgatagattcaattggaTTAATTAAAGAGGAGAAAGGTACCCatgCtgaacagcattagcgttcaTgtgagcaagggcgaggaggataacatggccatcatcaaggagttcatgcgcttcaagGTGCACatggaggg	201	5
786	ms2_pre_Stem_preGC_0079_d1_1	tgaagaccattaggcttca	AGATTTGAGC	210	TCACCCGTGAGATCGTGCCACCTAggatccAAGATTTGAGCctaacctttacaattgtgagcgctcacaattatgatagattcaattggaTTAATTAAAGAGGAGAAAGGTACCCatgCtgaagaccattaggcttcaTgtgagcaagggcgaggaggataacatggccatcatcaaggagttcatgcgcttcaagGTGCACatggaggg	201	5
787	ms2_pre_Stem_preGC_0079_d1_2	tgaagaccattaggcttca	GAATTAGGAC	210	TCACCCGTGAGATCGTGCCACCTAggatccAGAATTAGGACctaacctttacaattgtgagcgctcacaattatgatagattcaattggaTTAATTAAAGAGGAGAAAGGTACCCatgCtgaagaccattaggcttcaTgtgagcaagggcgaggaggataacatggccatcatcaaggagttcatgcgcttcaagGTGCACatggaggg	201	5
788	ms2_pre_Stem_preGC_0079_d1_3	tgaagaccattaggcttca	ATAAGACGTG	210	TCACCCGTGAGATCGTGCCACCTAggatccAATAAGACGTGctaacctttacaattgtgagcgctcacaattatgatagattcaattggaTTAATTAAAGAGGAGAAAGGTACCCatgCtgaagaccattaggcttcaTgtgagcaagggcgaggaggataacatggccatcatcaaggagttcatgcgcttcaagGTGCACatggaggg	201	5
789	ms2_pre_Stem_preGC_0079_d1_4	tgaagaccattaggcttca	TTATTCGCTG	210	TCACCCGTGAGATCGTGCCACCTAggatccATTATTCGCTGctaacctttacaattgtgagcgctcacaattatgatagattcaattggaTTAATTAAAGAGGAGAAAGGTACCCatgCtgaagaccattaggcttcaTgtgagcaagggcgaggaggataacatggccatcatcaaggagttcatgcgcttcaagGTGCACatggaggg	201	5
790	ms2_pre_Stem_preGC_0079_d1_5	tgaagaccattaggcttca	CCGCAAAACG	210	TCACCCGTGAGATCGTGCCACCTAggatccACCGCAAAACGctaacctttacaattgtgagcgctcacaattatgatagattcaattggaTTAATTAAAGAGGAGAAAGGTACCCatgCtgaagaccattaggcttcaTgtgagcaagggcgaggaggataacatggccatcatcaaggagttcatgcgcttcaagGTGCACatggaggg	201	5
791	ms2_pre_Stem_preGC_0080_d1_1	tgatcaccattagggatca	TTACGACGGC	210	TCACCCGTGAGATCGTGCCACCTAggatccATTACGACGGCctaacctttacaattgtgagcgctcacaattatgatagattcaattggaTTAATTAAAGAGGAGAAAGGTACCCatgCtgatcaccattagggatcaTgtgagcaagggcgaggaggataacatggccatcatcaaggagttcatgcgcttcaagGTGCACatggaggg	201	5
792	ms2_pre_Stem_preGC_0080_d1_2	tgatcaccattagggatca	TAGTGCGTCC	210	TCACCCGTGAGATCGTGCCACCTAggatccATAGTGCGTCCctaacctttacaattgtgagcgctcacaattatgatagattcaattggaTTAATTAAAGAGGAGAAAGGTACCCatgCtgatcaccattagggatcaTgtgagcaagggcgaggaggataacatggccatcatcaaggagttcatgcgcttcaagGTGCACatggaggg	201	5
793	ms2_pre_Stem_preGC_0080_d1_3	tgatcaccattagggatca	GTAACAGAAG	210	TCACCCGTGAGATCGTGCCACCTAggatccAGTAACAGAAGctaacctttacaattgtgagcgctcacaattatgatagattcaattggaTTAATTAAAGAGGAGAAAGGTACCCatgCtgatcaccattagggatcaTgtgagcaagggcgaggaggataacatggccatcatcaaggagttcatgcgcttcaagGTGCACatggaggg	201	5
794	ms2_pre_Stem_preGC_0080_d1_4	tgatcaccattagggatca	TTTCAACGAC	210	TCACCCGTGAGATCGTGCCACCTAggatccATTTCAACGACctaacctttacaattgtgagcgctcacaattatgatagattcaattggaTTAATTAAAGAGGAGAAAGGTACCCatgCtgatcaccattagggatcaTgtgagcaagggcgaggaggataacatggccatcatcaaggagttcatgcgcttcaagGTGCACatggaggg	201	5
795	ms2_pre_Stem_preGC_0080_d1_5	tgatcaccattagggatca	AGAAAGCGGG	210	TCACCCGTGAGATCGTGCCACCTAggatccAAGAAAGCGGGctaacctttacaattgtgagcgctcacaattatgatagattcaattggaTTAATTAAAGAGGAGAAAGGTACCCatgCtgatcaccattagggatcaTgtgagcaagggcgaggaggataacatggccatcatcaaggagttcatgcgcttcaagGTGCACatggaggg	201	5
796	ms2_pre_Stem_preGC_0081_d1_1	tctacacgattacggtaga	CTGTAACATC	210	TCACCCGTGAGATCGTGCCACCTAggatccACTGTAACATCctaacctttacaattgtgagcgctcacaattatgatagattcaattggaTTAATTAAAGAGGAGAAAGGTACCCatgCtctacacgattacggtagaTgtgagcaagggcgaggaggataacatggccatcatcaaggagttcatgcgcttcaagGTGCACatggaggg	201	5
797	ms2_pre_Stem_preGC_0081_d1_2	tctacacgattacggtaga	TTTGTACCTC	210	TCACCCGTGAGATCGTGCCACCTAggatccATTTGTACCTCctaacctttacaattgtgagcgctcacaattatgatagattcaattggaTTAATTAAAGAGGAGAAAGGTACCCatgCtctacacgattacggtagaTgtgagcaagggcgaggaggataacatggccatcatcaaggagttcatgcgcttcaagGTGCACatggaggg	201	5
798	ms2_pre_Stem_preGC_0081_d1_3	tctacacgattacggtaga	TTGACTCTAG	210	TCACCCGTGAGATCGTGCCACCTAggatccATTGACTCTAGctaacctttacaattgtgagcgctcacaattatgatagattcaattggaTTAATTAAAGAGGAGAAAGGTACCCatgCtctacacgattacggtagaTgtgagcaagggcgaggaggataacatggccatcatcaaggagttcatgcgcttcaagGTGCACatggaggg	201	5
799	ms2_pre_Stem_preGC_0081_d1_4	tctacacgattacggtaga	AGTGTCTTCA	210	TCACCCGTGAGATCGTGCCACCTAggatccAAGTGTCTTCActaacctttacaattgtgagcgctcacaattatgatagattcaattggaTTAATTAAAGAGGAGAAAGGTACCCatgCtctacacgattacggtagaTgtgagcaagggcgaggaggataacatggccatcatcaaggagttcatgcgcttcaagGTGCACatggaggg	201	5
800	ms2_pre_Stem_preGC_0081_d1_5	tctacacgattacggtaga	TCGCATGTCG	210	TCACCCGTGAGATCGTGCCACCTAggatccATCGCATGTCGctaacctttacaattgtgagcgctcacaattatgatagattcaattggaTTAATTAAAGAGGAGAAAGGTACCCatgCtctacacgattacggtagaTgtgagcaagggcgaggaggataacatggccatcatcaaggagttcatgcgcttcaagGTGCACatggaggg	201	5
801	ms2_pre_Stem_preGC_0082_d1_1	tctacagcattagcgtaga	CTCAAGAATG	210	TCACCCGTGAGATCGTGCCACCTAggatccACTCAAGAATGctaacctttacaattgtgagcgctcacaattatgatagattcaattggaTTAATTAAAGAGGAGAAAGGTACCCatgCtctacagcattagcgtagaTgtgagcaagggcgaggaggataacatggccatcatcaaggagttcatgcgcttcaagGTGCACatggaggg	201	5
802	ms2_pre_Stem_preGC_0082_d1_2	tctacagcattagcgtaga	AGAAAGCATG	210	TCACCCGTGAGATCGTGCCACCTAggatccAAGAAAGCATGctaacctttacaattgtgagcgctcacaattatgatagattcaattggaTTAATTAAAGAGGAGAAAGGTACCCatgCtctacagcattagcgtagaTgtgagcaagggcgaggaggataacatggccatcatcaaggagttcatgcgcttcaagGTGCACatggaggg	201	5
803	ms2_pre_Stem_preGC_0082_d1_3	tctacagcattagcgtaga	TGACGGCTGA	210	TCACCCGTGAGATCGTGCCACCTAggatccATGACGGCTGActaacctttacaattgtgagcgctcacaattatgatagattcaattggaTTAATTAAAGAGGAGAAAGGTACCCatgCtctacagcattagcgtagaTgtgagcaagggcgaggaggataacatggccatcatcaaggagttcatgcgcttcaagGTGCACatggaggg	201	5
804	ms2_pre_Stem_preGC_0082_d1_4	tctacagcattagcgtaga	GGCAAGTCCA	210	TCACCCGTGAGATCGTGCCACCTAggatccAGGCAAGTCCActaacctttacaattgtgagcgctcacaattatgatagattcaattggaTTAATTAAAGAGGAGAAAGGTACCCatgCtctacagcattagcgtagaTgtgagcaagggcgaggaggataacatggccatcatcaaggagttcatgcgcttcaagGTGCACatggaggg	201	5
805	ms2_pre_Stem_preGC_0082_d1_5	tctacagcattagcgtaga	AACTGCAGGC	210	TCACCCGTGAGATCGTGCCACCTAggatccAAACTGCAGGCctaacctttacaattgtgagcgctcacaattatgatagattcaattggaTTAATTAAAGAGGAGAAAGGTACCCatgCtctacagcattagcgtagaTgtgagcaagggcgaggaggataacatggccatcatcaaggagttcatgcgcttcaagGTGCACatggaggg	201	5
806	ms2_pre_Stem_preGC_0083_d1_1	tctagaccattaggctaga	TTTACGCTAC	210	TCACCCGTGAGATCGTGCCACCTAggatccATTTACGCTACctaacctttacaattgtgagcgctcacaattatgatagattcaattggaTTAATTAAAGAGGAGAAAGGTACCCatgCtctagaccattaggctagaTgtgagcaagggcgaggaggataacatggccatcatcaaggagttcatgcgcttcaagGTGCACatggaggg	201	5
807	ms2_pre_Stem_preGC_0083_d1_2	tctagaccattaggctaga	TAAGTGTTGG	210	TCACCCGTGAGATCGTGCCACCTAggatccATAAGTGTTGGctaacctttacaattgtgagcgctcacaattatgatagattcaattggaTTAATTAAAGAGGAGAAAGGTACCCatgCtctagaccattaggctagaTgtgagcaagggcgaggaggataacatggccatcatcaaggagttcatgcgcttcaagGTGCACatggaggg	201	5
808	ms2_pre_Stem_preGC_0083_d1_3	tctagaccattaggctaga	CACTTTAGCA	210	TCACCCGTGAGATCGTGCCACCTAggatccACACTTTAGCActaacctttacaattgtgagcgctcacaattatgatagattcaattggaTTAATTAAAGAGGAGAAAGGTACCCatgCtctagaccattaggctagaTgtgagcaagggcgaggaggataacatggccatcatcaaggagttcatgcgcttcaagGTGCACatggaggg	201	5
809	ms2_pre_Stem_preGC_0083_d1_4	tctagaccattaggctaga	GCTCCGAAGA	210	TCACCCGTGAGATCGTGCCACCTAggatccAGCTCCGAAGActaacctttacaattgtgagcgctcacaattatgatagattcaattggaTTAATTAAAGAGGAGAAAGGTACCCatgCtctagaccattaggctagaTgtgagcaagggcgaggaggataacatggccatcatcaaggagttcatgcgcttcaagGTGCACatggaggg	201	5
810	ms2_pre_Stem_preGC_0083_d1_5	tctagaccattaggctaga	GCAAGAAGGC	210	TCACCCGTGAGATCGTGCCACCTAggatccAGCAAGAAGGCctaacctttacaattgtgagcgctcacaattatgatagattcaattggaTTAATTAAAGAGGAGAAAGGTACCCatgCtctagaccattaggctagaTgtgagcaagggcgaggaggataacatggccatcatcaaggagttcatgcgcttcaagGTGCACatggaggg	201	5
811	ms2_pre_Stem_preGC_0084_d1_1	tcttcaccattagggaaga	GCTCGAGATG	210	TCACCCGTGAGATCGTGCCACCTAggatccAGCTCGAGATGctaacctttacaattgtgagcgctcacaattatgatagattcaattggaTTAATTAAAGAGGAGAAAGGTACCCatgCtcttcaccattagggaagaTgtgagcaagggcgaggaggataacatggccatcatcaaggagttcatgcgcttcaagGTGCACatggaggg	201	5
812	ms2_pre_Stem_preGC_0084_d1_2	tcttcaccattagggaaga	GCGGAGTATC	210	TCACCCGTGAGATCGTGCCACCTAggatccAGCGGAGTATCctaacctttacaattgtgagcgctcacaattatgatagattcaattggaTTAATTAAAGAGGAGAAAGGTACCCatgCtcttcaccattagggaagaTgtgagcaagggcgaggaggataacatggccatcatcaaggagttcatgcgcttcaagGTGCACatggaggg	201	5
813	ms2_pre_Stem_preGC_0084_d1_3	tcttcaccattagggaaga	CCTCAGACTG	210	TCACCCGTGAGATCGTGCCACCTAggatccACCTCAGACTGctaacctttacaattgtgagcgctcacaattatgatagattcaattggaTTAATTAAAGAGGAGAAAGGTACCCatgCtcttcaccattagggaagaTgtgagcaagggcgaggaggataacatggccatcatcaaggagttcatgcgcttcaagGTGCACatggaggg	201	5
814	ms2_pre_Stem_preGC_0084_d1_4	tcttcaccattagggaaga	GGCCCTTTCA	210	TCACCCGTGAGATCGTGCCACCTAggatccAGGCCCTTTCActaacctttacaattgtgagcgctcacaattatgatagattcaattggaTTAATTAAAGAGGAGAAAGGTACCCatgCtcttcaccattagggaagaTgtgagcaagggcgaggaggataacatggccatcatcaaggagttcatgcgcttcaagGTGCACatggaggg	201	5
815	ms2_pre_Stem_preGC_0084_d1_5	tcttcaccattagggaaga	CAATAGACAC	210	TCACCCGTGAGATCGTGCCACCTAggatccACAATAGACACctaacctttacaattgtgagcgctcacaattatgatagattcaattggaTTAATTAAAGAGGAGAAAGGTACCCatgCtcttcaccattagggaagaTgtgagcaagggcgaggaggataacatggccatcatcaaggagttcatgcgcttcaagGTGCACatggaggg	201	5
816	ms2_pre_Stem_preGC_0085_d1_1	tcaacaccattagggttga	TCGTACGGTC	210	TCACCCGTGAGATCGTGCCACCTAggatccATCGTACGGTCctaacctttacaattgtgagcgctcacaattatgatagattcaattggaTTAATTAAAGAGGAGAAAGGTACCCatgCtcaacaccattagggttgaTgtgagcaagggcgaggaggataacatggccatcatcaaggagttcatgcgcttcaagGTGCACatggaggg	201	5
817	ms2_pre_Stem_preGC_0085_d1_2	tcaacaccattagggttga	CGAGCGTGAT	210	TCACCCGTGAGATCGTGCCACCTAggatccACGAGCGTGATctaacctttacaattgtgagcgctcacaattatgatagattcaattggaTTAATTAAAGAGGAGAAAGGTACCCatgCtcaacaccattagggttgaTgtgagcaagggcgaggaggataacatggccatcatcaaggagttcatgcgcttcaagGTGCACatggaggg	201	5
818	ms2_pre_Stem_preGC_0085_d1_3	tcaacaccattagggttga	GATCACCGAG	210	TCACCCGTGAGATCGTGCCACCTAggatccAGATCACCGAGctaacctttacaattgtgagcgctcacaattatgatagattcaattggaTTAATTAAAGAGGAGAAAGGTACCCatgCtcaacaccattagggttgaTgtgagcaagggcgaggaggataacatggccatcatcaaggagttcatgcgcttcaagGTGCACatggaggg	201	5
819	ms2_pre_Stem_preGC_0085_d1_4	tcaacaccattagggttga	CTCCTTGACC	210	TCACCCGTGAGATCGTGCCACCTAggatccACTCCTTGACCctaacctttacaattgtgagcgctcacaattatgatagattcaattggaTTAATTAAAGAGGAGAAAGGTACCCatgCtcaacaccattagggttgaTgtgagcaagggcgaggaggataacatggccatcatcaaggagttcatgcgcttcaagGTGCACatggaggg	201	5
820	ms2_pre_Stem_preGC_0085_d1_5	tcaacaccattagggttga	GGATGTATAC	210	TCACCCGTGAGATCGTGCCACCTAggatccAGGATGTATACctaacctttacaattgtgagcgctcacaattatgatagattcaattggaTTAATTAAAGAGGAGAAAGGTACCCatgCtcaacaccattagggttgaTgtgagcaagggcgaggaggataacatggccatcatcaaggagttcatgcgcttcaagGTGCACatggaggg	201	5
821	ms2_pre_Stem_preGC_0086_d1_1	agtacacgattacggtact	CATTCCCAGG	210	TCACCCGTGAGATCGTGCCACCTAggatccACATTCCCAGGctaacctttacaattgtgagcgctcacaattatgatagattcaattggaTTAATTAAAGAGGAGAAAGGTACCCatgCagtacacgattacggtactTgtgagcaagggcgaggaggataacatggccatcatcaaggagttcatgcgcttcaagGTGCACatggaggg	201	5
822	ms2_pre_Stem_preGC_0086_d1_2	agtacacgattacggtact	TCAACAAGAC	210	TCACCCGTGAGATCGTGCCACCTAggatccATCAACAAGACctaacctttacaattgtgagcgctcacaattatgatagattcaattggaTTAATTAAAGAGGAGAAAGGTACCCatgCagtacacgattacggtactTgtgagcaagggcgaggaggataacatggccatcatcaaggagttcatgcgcttcaagGTGCACatggaggg	201	5
823	ms2_pre_Stem_preGC_0086_d1_3	agtacacgattacggtact	TCTCCGAGGT	210	TCACCCGTGAGATCGTGCCACCTAggatccATCTCCGAGGTctaacctttacaattgtgagcgctcacaattatgatagattcaattggaTTAATTAAAGAGGAGAAAGGTACCCatgCagtacacgattacggtactTgtgagcaagggcgaggaggataacatggccatcatcaaggagttcatgcgcttcaagGTGCACatggaggg	201	5
824	ms2_pre_Stem_preGC_0086_d1_4	agtacacgattacggtact	GCTGAGTCAG	210	TCACCCGTGAGATCGTGCCACCTAggatccAGCTGAGTCAGctaacctttacaattgtgagcgctcacaattatgatagattcaattggaTTAATTAAAGAGGAGAAAGGTACCCatgCagtacacgattacggtactTgtgagcaagggcgaggaggataacatggccatcatcaaggagttcatgcgcttcaagGTGCACatggaggg	201	5
825	ms2_pre_Stem_preGC_0086_d1_5	agtacacgattacggtact	ACTGCACGAG	210	TCACCCGTGAGATCGTGCCACCTAggatccAACTGCACGAGctaacctttacaattgtgagcgctcacaattatgatagattcaattggaTTAATTAAAGAGGAGAAAGGTACCCatgCagtacacgattacggtactTgtgagcaagggcgaggaggataacatggccatcatcaaggagttcatgcgcttcaagGTGCACatggaggg	201	5
826	ms2_pre_Stem_preGC_0087_d1_1	agtacagcattagcgtact	GCACACTTGC	210	TCACCCGTGAGATCGTGCCACCTAggatccAGCACACTTGCctaacctttacaattgtgagcgctcacaattatgatagattcaattggaTTAATTAAAGAGGAGAAAGGTACCCatgCagtacagcattagcgtactTgtgagcaagggcgaggaggataacatggccatcatcaaggagttcatgcgcttcaagGTGCACatggaggg	201	5
827	ms2_pre_Stem_preGC_0087_d1_2	agtacagcattagcgtact	CTGTCGAAGG	210	TCACCCGTGAGATCGTGCCACCTAggatccACTGTCGAAGGctaacctttacaattgtgagcgctcacaattatgatagattcaattggaTTAATTAAAGAGGAGAAAGGTACCCatgCagtacagcattagcgtactTgtgagcaagggcgaggaggataacatggccatcatcaaggagttcatgcgcttcaagGTGCACatggaggg	201	5
828	ms2_pre_Stem_preGC_0087_d1_3	agtacagcattagcgtact	AACCGCCGAT	210	TCACCCGTGAGATCGTGCCACCTAggatccAAACCGCCGATctaacctttacaattgtgagcgctcacaattatgatagattcaattggaTTAATTAAAGAGGAGAAAGGTACCCatgCagtacagcattagcgtactTgtgagcaagggcgaggaggataacatggccatcatcaaggagttcatgcgcttcaagGTGCACatggaggg	201	5
829	ms2_pre_Stem_preGC_0087_d1_4	agtacagcattagcgtact	TGTTGTGCTA	210	TCACCCGTGAGATCGTGCCACCTAggatccATGTTGTGCTActaacctttacaattgtgagcgctcacaattatgatagattcaattggaTTAATTAAAGAGGAGAAAGGTACCCatgCagtacagcattagcgtactTgtgagcaagggcgaggaggataacatggccatcatcaaggagttcatgcgcttcaagGTGCACatggaggg	201	5
830	ms2_pre_Stem_preGC_0087_d1_5	agtacagcattagcgtact	TACTGTCCAA	210	TCACCCGTGAGATCGTGCCACCTAggatccATACTGTCCAActaacctttacaattgtgagcgctcacaattatgatagattcaattggaTTAATTAAAGAGGAGAAAGGTACCCatgCagtacagcattagcgtactTgtgagcaagggcgaggaggataacatggccatcatcaaggagttcatgcgcttcaagGTGCACatggaggg	201	5
831	ms2_pre_Stem_preGC_0088_d1_1	agtagaccattaggctact	CAATGAGGAA	210	TCACCCGTGAGATCGTGCCACCTAggatccACAATGAGGAActaacctttacaattgtgagcgctcacaattatgatagattcaattggaTTAATTAAAGAGGAGAAAGGTACCCatgCagtagaccattaggctactTgtgagcaagggcgaggaggataacatggccatcatcaaggagttcatgcgcttcaagGTGCACatggaggg	201	5
832	ms2_pre_Stem_preGC_0088_d1_2	agtagaccattaggctact	ACCCCTGCTT	210	TCACCCGTGAGATCGTGCCACCTAggatccAACCCCTGCTTctaacctttacaattgtgagcgctcacaattatgatagattcaattggaTTAATTAAAGAGGAGAAAGGTACCCatgCagtagaccattaggctactTgtgagcaagggcgaggaggataacatggccatcatcaaggagttcatgcgcttcaagGTGCACatggaggg	201	5
833	ms2_pre_Stem_preGC_0088_d1_3	agtagaccattaggctact	CCAAGGAAAA	210	TCACCCGTGAGATCGTGCCACCTAggatccACCAAGGAAAActaacctttacaattgtgagcgctcacaattatgatagattcaattggaTTAATTAAAGAGGAGAAAGGTACCCatgCagtagaccattaggctactTgtgagcaagggcgaggaggataacatggccatcatcaaggagttcatgcgcttcaagGTGCACatggaggg	201	5
834	ms2_pre_Stem_preGC_0088_d1_4	agtagaccattaggctact	TCGACGCTGT	210	TCACCCGTGAGATCGTGCCACCTAggatccATCGACGCTGTctaacctttacaattgtgagcgctcacaattatgatagattcaattggaTTAATTAAAGAGGAGAAAGGTACCCatgCagtagaccattaggctactTgtgagcaagggcgaggaggataacatggccatcatcaaggagttcatgcgcttcaagGTGCACatggaggg	201	5
835	ms2_pre_Stem_preGC_0088_d1_5	agtagaccattaggctact	GTACATCGAA	210	TCACCCGTGAGATCGTGCCACCTAggatccAGTACATCGAActaacctttacaattgtgagcgctcacaattatgatagattcaattggaTTAATTAAAGAGGAGAAAGGTACCCatgCagtagaccattaggctactTgtgagcaagggcgaggaggataacatggccatcatcaaggagttcatgcgcttcaagGTGCACatggaggg	201	5
836	ms2_pre_Stem_preGC_0089_d1_1	agttcaccattagggaact	TCCAGGTGCT	210	TCACCCGTGAGATCGTGCCACCTAggatccATCCAGGTGCTctaacctttacaattgtgagcgctcacaattatgatagattcaattggaTTAATTAAAGAGGAGAAAGGTACCCatgCagttcaccattagggaactTgtgagcaagggcgaggaggataacatggccatcatcaaggagttcatgcgcttcaagGTGCACatggaggg	201	5
837	ms2_pre_Stem_preGC_0089_d1_2	agttcaccattagggaact	ACTGCGTCCA	210	TCACCCGTGAGATCGTGCCACCTAggatccAACTGCGTCCActaacctttacaattgtgagcgctcacaattatgatagattcaattggaTTAATTAAAGAGGAGAAAGGTACCCatgCagttcaccattagggaactTgtgagcaagggcgaggaggataacatggccatcatcaaggagttcatgcgcttcaagGTGCACatggaggg	201	5
838	ms2_pre_Stem_preGC_0089_d1_3	agttcaccattagggaact	GTTCGCCCAT	210	TCACCCGTGAGATCGTGCCACCTAggatccAGTTCGCCCATctaacctttacaattgtgagcgctcacaattatgatagattcaattggaTTAATTAAAGAGGAGAAAGGTACCCatgCagttcaccattagggaactTgtgagcaagggcgaggaggataacatggccatcatcaaggagttcatgcgcttcaagGTGCACatggaggg	201	5
839	ms2_pre_Stem_preGC_0089_d1_4	agttcaccattagggaact	ATAGAGGCAA	210	TCACCCGTGAGATCGTGCCACCTAggatccAATAGAGGCAActaacctttacaattgtgagcgctcacaattatgatagattcaattggaTTAATTAAAGAGGAGAAAGGTACCCatgCagttcaccattagggaactTgtgagcaagggcgaggaggataacatggccatcatcaaggagttcatgcgcttcaagGTGCACatggaggg	201	5
840	ms2_pre_Stem_preGC_0089_d1_5	agttcaccattagggaact	GTCTGGTCTG	210	TCACCCGTGAGATCGTGCCACCTAggatccAGTCTGGTCTGctaacctttacaattgtgagcgctcacaattatgatagattcaattggaTTAATTAAAGAGGAGAAAGGTACCCatgCagttcaccattagggaactTgtgagcaagggcgaggaggataacatggccatcatcaaggagttcatgcgcttcaagGTGCACatggaggg	201	5
841	ms2_pre_Stem_preGC_0090_d1_1	agaacaccattagggttct	TCACAGAACA	210	TCACCCGTGAGATCGTGCCACCTAggatccATCACAGAACActaacctttacaattgtgagcgctcacaattatgatagattcaattggaTTAATTAAAGAGGAGAAAGGTACCCatgCagaacaccattagggttctTgtgagcaagggcgaggaggataacatggccatcatcaaggagttcatgcgcttcaagGTGCACatggaggg	201	5
842	ms2_pre_Stem_preGC_0090_d1_2	agaacaccattagggttct	TGATCTCTCT	210	TCACCCGTGAGATCGTGCCACCTAggatccATGATCTCTCTctaacctttacaattgtgagcgctcacaattatgatagattcaattggaTTAATTAAAGAGGAGAAAGGTACCCatgCagaacaccattagggttctTgtgagcaagggcgaggaggataacatggccatcatcaaggagttcatgcgcttcaagGTGCACatggaggg	201	5
843	ms2_pre_Stem_preGC_0090_d1_3	agaacaccattagggttct	CACGATCTCG	210	TCACCCGTGAGATCGTGCCACCTAggatccACACGATCTCGctaacctttacaattgtgagcgctcacaattatgatagattcaattggaTTAATTAAAGAGGAGAAAGGTACCCatgCagaacaccattagggttctTgtgagcaagggcgaggaggataacatggccatcatcaaggagttcatgcgcttcaagGTGCACatggaggg	201	5
844	ms2_pre_Stem_preGC_0090_d1_4	agaacaccattagggttct	TTACTCGCCG	210	TCACCCGTGAGATCGTGCCACCTAggatccATTACTCGCCGctaacctttacaattgtgagcgctcacaattatgatagattcaattggaTTAATTAAAGAGGAGAAAGGTACCCatgCagaacaccattagggttctTgtgagcaagggcgaggaggataacatggccatcatcaaggagttcatgcgcttcaagGTGCACatggaggg	201	5
845	ms2_pre_Stem_preGC_0090_d1_5	agaacaccattagggttct	AACCCGCTCT	210	TCACCCGTGAGATCGTGCCACCTAggatccAAACCCGCTCTctaacctttacaattgtgagcgctcacaattatgatagattcaattggaTTAATTAAAGAGGAGAAAGGTACCCatgCagaacaccattagggttctTgtgagcaagggcgaggaggataacatggccatcatcaaggagttcatgcgcttcaagGTGCACatggaggg	201	5
846	ms2_pre_Stem_preGC_0091_d1_1	actacaccattagggtagt	GTGCTCCAGT	210	TCACCCGTGAGATCGTGCCACCTAggatccAGTGCTCCAGTctaacctttacaattgtgagcgctcacaattatgatagattcaattggaTTAATTAAAGAGGAGAAAGGTACCCatgCactacaccattagggtagtTgtgagcaagggcgaggaggataacatggccatcatcaaggagttcatgcgcttcaagGTGCACatggaggg	201	5
847	ms2_pre_Stem_preGC_0091_d1_2	actacaccattagggtagt	TGGACCTATT	210	TCACCCGTGAGATCGTGCCACCTAggatccATGGACCTATTctaacctttacaattgtgagcgctcacaattatgatagattcaattggaTTAATTAAAGAGGAGAAAGGTACCCatgCactacaccattagggtagtTgtgagcaagggcgaggaggataacatggccatcatcaaggagttcatgcgcttcaagGTGCACatggaggg	201	5
848	ms2_pre_Stem_preGC_0091_d1_3	actacaccattagggtagt	GGTATTTTCC	210	TCACCCGTGAGATCGTGCCACCTAggatccAGGTATTTTCCctaacctttacaattgtgagcgctcacaattatgatagattcaattggaTTAATTAAAGAGGAGAAAGGTACCCatgCactacaccattagggtagtTgtgagcaagggcgaggaggataacatggccatcatcaaggagttcatgcgcttcaagGTGCACatggaggg	201	5
849	ms2_pre_Stem_preGC_0091_d1_4	actacaccattagggtagt	CCGGGATACT	210	TCACCCGTGAGATCGTGCCACCTAggatccACCGGGATACTctaacctttacaattgtgagcgctcacaattatgatagattcaattggaTTAATTAAAGAGGAGAAAGGTACCCatgCactacaccattagggtagtTgtgagcaagggcgaggaggataacatggccatcatcaaggagttcatgcgcttcaagGTGCACatggaggg	201	5
850	ms2_pre_Stem_preGC_0091_d1_5	actacaccattagggtagt	AAGGTAGTAG	210	TCACCCGTGAGATCGTGCCACCTAggatccAAAGGTAGTAGctaacctttacaattgtgagcgctcacaattatgatagattcaattggaTTAATTAAAGAGGAGAAAGGTACCCatgCactacaccattagggtagtTgtgagcaagggcgaggaggataacatggccatcatcaaggagttcatgcgcttcaagGTGCACatggaggg	201	5
851	ms2_pre_Stem_preGC_0092_d1_1	tgtacacgattacggtaca	CTTCGAGGGA	210	TCACCCGTGAGATCGTGCCACCTAggatccACTTCGAGGGActaacctttacaattgtgagcgctcacaattatgatagattcaattggaTTAATTAAAGAGGAGAAAGGTACCCatgCtgtacacgattacggtacaTgtgagcaagggcgaggaggataacatggccatcatcaaggagttcatgcgcttcaagGTGCACatggaggg	201	6
852	ms2_pre_Stem_preGC_0092_d1_2	tgtacacgattacggtaca	CCATGACTGC	210	TCACCCGTGAGATCGTGCCACCTAggatccACCATGACTGCctaacctttacaattgtgagcgctcacaattatgatagattcaattggaTTAATTAAAGAGGAGAAAGGTACCCatgCtgtacacgattacggtacaTgtgagcaagggcgaggaggataacatggccatcatcaaggagttcatgcgcttcaagGTGCACatggaggg	201	6
853	ms2_pre_Stem_preGC_0092_d1_3	tgtacacgattacggtaca	ACAGCTTGGG	210	TCACCCGTGAGATCGTGCCACCTAggatccAACAGCTTGGGctaacctttacaattgtgagcgctcacaattatgatagattcaattggaTTAATTAAAGAGGAGAAAGGTACCCatgCtgtacacgattacggtacaTgtgagcaagggcgaggaggataacatggccatcatcaaggagttcatgcgcttcaagGTGCACatggaggg	201	6
854	ms2_pre_Stem_preGC_0092_d1_4	tgtacacgattacggtaca	CAGCTAAATC	210	TCACCCGTGAGATCGTGCCACCTAggatccACAGCTAAATCctaacctttacaattgtgagcgctcacaattatgatagattcaattggaTTAATTAAAGAGGAGAAAGGTACCCatgCtgtacacgattacggtacaTgtgagcaagggcgaggaggataacatggccatcatcaaggagttcatgcgcttcaagGTGCACatggaggg	201	6
855	ms2_pre_Stem_preGC_0092_d1_5	tgtacacgattacggtaca	TGAATCGTAG	210	TCACCCGTGAGATCGTGCCACCTAggatccATGAATCGTAGctaacctttacaattgtgagcgctcacaattatgatagattcaattggaTTAATTAAAGAGGAGAAAGGTACCCatgCtgtacacgattacggtacaTgtgagcaagggcgaggaggataacatggccatcatcaaggagttcatgcgcttcaagGTGCACatggaggg	201	6
856	ms2_pre_Stem_preGC_0093_d1_1	tgtacagcattagcgtaca	CTCGATCTGG	210	TCACCCGTGAGATCGTGCCACCTAggatccACTCGATCTGGctaacctttacaattgtgagcgctcacaattatgatagattcaattggaTTAATTAAAGAGGAGAAAGGTACCCatgCtgtacagcattagcgtacaTgtgagcaagggcgaggaggataacatggccatcatcaaggagttcatgcgcttcaagGTGCACatggaggg	201	6
857	ms2_pre_Stem_preGC_0093_d1_2	tgtacagcattagcgtaca	GGGTGTCCAA	210	TCACCCGTGAGATCGTGCCACCTAggatccAGGGTGTCCAActaacctttacaattgtgagcgctcacaattatgatagattcaattggaTTAATTAAAGAGGAGAAAGGTACCCatgCtgtacagcattagcgtacaTgtgagcaagggcgaggaggataacatggccatcatcaaggagttcatgcgcttcaagGTGCACatggaggg	201	6
858	ms2_pre_Stem_preGC_0093_d1_3	tgtacagcattagcgtaca	TTGGGCACCT	210	TCACCCGTGAGATCGTGCCACCTAggatccATTGGGCACCTctaacctttacaattgtgagcgctcacaattatgatagattcaattggaTTAATTAAAGAGGAGAAAGGTACCCatgCtgtacagcattagcgtacaTgtgagcaagggcgaggaggataacatggccatcatcaaggagttcatgcgcttcaagGTGCACatggaggg	201	6
859	ms2_pre_Stem_preGC_0093_d1_4	tgtacagcattagcgtaca	GTCAGGAACC	210	TCACCCGTGAGATCGTGCCACCTAggatccAGTCAGGAACCctaacctttacaattgtgagcgctcacaattatgatagattcaattggaTTAATTAAAGAGGAGAAAGGTACCCatgCtgtacagcattagcgtacaTgtgagcaagggcgaggaggataacatggccatcatcaaggagttcatgcgcttcaagGTGCACatggaggg	201	6
860	ms2_pre_Stem_preGC_0093_d1_5	tgtacagcattagcgtaca	CTTGGGCACT	210	TCACCCGTGAGATCGTGCCACCTAggatccACTTGGGCACTctaacctttacaattgtgagcgctcacaattatgatagattcaattggaTTAATTAAAGAGGAGAAAGGTACCCatgCtgtacagcattagcgtacaTgtgagcaagggcgaggaggataacatggccatcatcaaggagttcatgcgcttcaagGTGCACatggaggg	201	6
861	ms2_pre_Stem_preGC_0094_d1_1	tgtagaccattaggctaca	CATTAGGTAG	210	TCACCCGTGAGATCGTGCCACCTAggatccACATTAGGTAGctaacctttacaattgtgagcgctcacaattatgatagattcaattggaTTAATTAAAGAGGAGAAAGGTACCCatgCtgtagaccattaggctacaTgtgagcaagggcgaggaggataacatggccatcatcaaggagttcatgcgcttcaagGTGCACatggaggg	201	6
862	ms2_pre_Stem_preGC_0094_d1_2	tgtagaccattaggctaca	CCCTCGTACT	210	TCACCCGTGAGATCGTGCCACCTAggatccACCCTCGTACTctaacctttacaattgtgagcgctcacaattatgatagattcaattggaTTAATTAAAGAGGAGAAAGGTACCCatgCtgtagaccattaggctacaTgtgagcaagggcgaggaggataacatggccatcatcaaggagttcatgcgcttcaagGTGCACatggaggg	201	6
863	ms2_pre_Stem_preGC_0094_d1_3	tgtagaccattaggctaca	TGGCATGGCA	210	TCACCCGTGAGATCGTGCCACCTAggatccATGGCATGGCActaacctttacaattgtgagcgctcacaattatgatagattcaattggaTTAATTAAAGAGGAGAAAGGTACCCatgCtgtagaccattaggctacaTgtgagcaagggcgaggaggataacatggccatcatcaaggagttcatgcgcttcaagGTGCACatggaggg	201	6
864	ms2_pre_Stem_preGC_0094_d1_4	tgtagaccattaggctaca	GGGGCAAAGA	210	TCACCCGTGAGATCGTGCCACCTAggatccAGGGGCAAAGActaacctttacaattgtgagcgctcacaattatgatagattcaattggaTTAATTAAAGAGGAGAAAGGTACCCatgCtgtagaccattaggctacaTgtgagcaagggcgaggaggataacatggccatcatcaaggagttcatgcgcttcaagGTGCACatggaggg	201	6
865	ms2_pre_Stem_preGC_0094_d1_5	tgtagaccattaggctaca	CCATAGCCAC	210	TCACCCGTGAGATCGTGCCACCTAggatccACCATAGCCACctaacctttacaattgtgagcgctcacaattatgatagattcaattggaTTAATTAAAGAGGAGAAAGGTACCCatgCtgtagaccattaggctacaTgtgagcaagggcgaggaggataacatggccatcatcaaggagttcatgcgcttcaagGTGCACatggaggg	201	6
866	ms2_pre_Stem_preGC_0095_d1_1	tgttcaccattagggaaca	TACCCCACCT	210	TCACCCGTGAGATCGTGCCACCTAggatccATACCCCACCTctaacctttacaattgtgagcgctcacaattatgatagattcaattggaTTAATTAAAGAGGAGAAAGGTACCCatgCtgttcaccattagggaacaTgtgagcaagggcgaggaggataacatggccatcatcaaggagttcatgcgcttcaagGTGCACatggaggg	201	6
867	ms2_pre_Stem_preGC_0095_d1_2	tgttcaccattagggaaca	AAAGGGTAAC	210	TCACCCGTGAGATCGTGCCACCTAggatccAAAAGGGTAACctaacctttacaattgtgagcgctcacaattatgatagattcaattggaTTAATTAAAGAGGAGAAAGGTACCCatgCtgttcaccattagggaacaTgtgagcaagggcgaggaggataacatggccatcatcaaggagttcatgcgcttcaagGTGCACatggaggg	201	6
868	ms2_pre_Stem_preGC_0095_d1_3	tgttcaccattagggaaca	TTGCCATGTA	210	TCACCCGTGAGATCGTGCCACCTAggatccATTGCCATGTActaacctttacaattgtgagcgctcacaattatgatagattcaattggaTTAATTAAAGAGGAGAAAGGTACCCatgCtgttcaccattagggaacaTgtgagcaagggcgaggaggataacatggccatcatcaaggagttcatgcgcttcaagGTGCACatggaggg	201	6
869	ms2_pre_Stem_preGC_0095_d1_4	tgttcaccattagggaaca	TGTCATACTG	210	TCACCCGTGAGATCGTGCCACCTAggatccATGTCATACTGctaacctttacaattgtgagcgctcacaattatgatagattcaattggaTTAATTAAAGAGGAGAAAGGTACCCatgCtgttcaccattagggaacaTgtgagcaagggcgaggaggataacatggccatcatcaaggagttcatgcgcttcaagGTGCACatggaggg	201	6
870	ms2_pre_Stem_preGC_0095_d1_5	tgttcaccattagggaaca	GATACCCGAG	210	TCACCCGTGAGATCGTGCCACCTAggatccAGATACCCGAGctaacctttacaattgtgagcgctcacaattatgatagattcaattggaTTAATTAAAGAGGAGAAAGGTACCCatgCtgttcaccattagggaacaTgtgagcaagggcgaggaggataacatggccatcatcaaggagttcatgcgcttcaagGTGCACatggaggg	201	6
871	ms2_pre_Stem_preGC_0096_d1_1	tgaacaccattagggttca	CCAGCGATGA	210	TCACCCGTGAGATCGTGCCACCTAggatccACCAGCGATGActaacctttacaattgtgagcgctcacaattatgatagattcaattggaTTAATTAAAGAGGAGAAAGGTACCCatgCtgaacaccattagggttcaTgtgagcaagggcgaggaggataacatggccatcatcaaggagttcatgcgcttcaagGTGCACatggaggg	201	6
872	ms2_pre_Stem_preGC_0096_d1_2	tgaacaccattagggttca	GTCAGTAATG	210	TCACCCGTGAGATCGTGCCACCTAggatccAGTCAGTAATGctaacctttacaattgtgagcgctcacaattatgatagattcaattggaTTAATTAAAGAGGAGAAAGGTACCCatgCtgaacaccattagggttcaTgtgagcaagggcgaggaggataacatggccatcatcaaggagttcatgcgcttcaagGTGCACatggaggg	201	6
873	ms2_pre_Stem_preGC_0096_d1_3	tgaacaccattagggttca	GTGACTACTT	210	TCACCCGTGAGATCGTGCCACCTAggatccAGTGACTACTTctaacctttacaattgtgagcgctcacaattatgatagattcaattggaTTAATTAAAGAGGAGAAAGGTACCCatgCtgaacaccattagggttcaTgtgagcaagggcgaggaggataacatggccatcatcaaggagttcatgcgcttcaagGTGCACatggaggg	201	6
874	ms2_pre_Stem_preGC_0096_d1_4	tgaacaccattagggttca	GAACCCTACC	210	TCACCCGTGAGATCGTGCCACCTAggatccAGAACCCTACCctaacctttacaattgtgagcgctcacaattatgatagattcaattggaTTAATTAAAGAGGAGAAAGGTACCCatgCtgaacaccattagggttcaTgtgagcaagggcgaggaggataacatggccatcatcaaggagttcatgcgcttcaagGTGCACatggaggg	201	6
875	ms2_pre_Stem_preGC_0096_d1_5	tgaacaccattagggttca	GGCCTCCTTT	210	TCACCCGTGAGATCGTGCCACCTAggatccAGGCCTCCTTTctaacctttacaattgtgagcgctcacaattatgatagattcaattggaTTAATTAAAGAGGAGAAAGGTACCCatgCtgaacaccattagggttcaTgtgagcaagggcgaggaggataacatggccatcatcaaggagttcatgcgcttcaagGTGCACatggaggg	201	6
876	ms2_pre_Stem_preGC_0097_d1_1	tctacaccattagggtaga	CCAGAGTACG	210	TCACCCGTGAGATCGTGCCACCTAggatccACCAGAGTACGctaacctttacaattgtgagcgctcacaattatgatagattcaattggaTTAATTAAAGAGGAGAAAGGTACCCatgCtctacaccattagggtagaTgtgagcaagggcgaggaggataacatggccatcatcaaggagttcatgcgcttcaagGTGCACatggaggg	201	6
877	ms2_pre_Stem_preGC_0097_d1_2	tctacaccattagggtaga	CATAGGAGTT	210	TCACCCGTGAGATCGTGCCACCTAggatccACATAGGAGTTctaacctttacaattgtgagcgctcacaattatgatagattcaattggaTTAATTAAAGAGGAGAAAGGTACCCatgCtctacaccattagggtagaTgtgagcaagggcgaggaggataacatggccatcatcaaggagttcatgcgcttcaagGTGCACatggaggg	201	6
878	ms2_pre_Stem_preGC_0097_d1_3	tctacaccattagggtaga	CCAAACCGGA	210	TCACCCGTGAGATCGTGCCACCTAggatccACCAAACCGGActaacctttacaattgtgagcgctcacaattatgatagattcaattggaTTAATTAAAGAGGAGAAAGGTACCCatgCtctacaccattagggtagaTgtgagcaagggcgaggaggataacatggccatcatcaaggagttcatgcgcttcaagGTGCACatggaggg	201	6
879	ms2_pre_Stem_preGC_0097_d1_4	tctacaccattagggtaga	TACTCTAAGC	210	TCACCCGTGAGATCGTGCCACCTAggatccATACTCTAAGCctaacctttacaattgtgagcgctcacaattatgatagattcaattggaTTAATTAAAGAGGAGAAAGGTACCCatgCtctacaccattagggtagaTgtgagcaagggcgaggaggataacatggccatcatcaaggagttcatgcgcttcaagGTGCACatggaggg	201	6
880	ms2_pre_Stem_preGC_0097_d1_5	tctacaccattagggtaga	GCGTTATGGG	210	TCACCCGTGAGATCGTGCCACCTAggatccAGCGTTATGGGctaacctttacaattgtgagcgctcacaattatgatagattcaattggaTTAATTAAAGAGGAGAAAGGTACCCatgCtctacaccattagggtagaTgtgagcaagggcgaggaggataacatggccatcatcaaggagttcatgcgcttcaagGTGCACatggaggg	201	6
881	ms2_pre_Stem_preGC_0098_d1_1	agtacaccattagggtact	GAAGGTGAAT	210	TCACCCGTGAGATCGTGCCACCTAggatccAGAAGGTGAATctaacctttacaattgtgagcgctcacaattatgatagattcaattggaTTAATTAAAGAGGAGAAAGGTACCCatgCagtacaccattagggtactTgtgagcaagggcgaggaggataacatggccatcatcaaggagttcatgcgcttcaagGTGCACatggaggg	201	6
882	ms2_pre_Stem_preGC_0098_d1_2	agtacaccattagggtact	TGTGAACTGA	210	TCACCCGTGAGATCGTGCCACCTAggatccATGTGAACTGActaacctttacaattgtgagcgctcacaattatgatagattcaattggaTTAATTAAAGAGGAGAAAGGTACCCatgCagtacaccattagggtactTgtgagcaagggcgaggaggataacatggccatcatcaaggagttcatgcgcttcaagGTGCACatggaggg	201	6
883	ms2_pre_Stem_preGC_0098_d1_3	agtacaccattagggtact	CAGATGCTGG	210	TCACCCGTGAGATCGTGCCACCTAggatccACAGATGCTGGctaacctttacaattgtgagcgctcacaattatgatagattcaattggaTTAATTAAAGAGGAGAAAGGTACCCatgCagtacaccattagggtactTgtgagcaagggcgaggaggataacatggccatcatcaaggagttcatgcgcttcaagGTGCACatggaggg	201	6
884	ms2_pre_Stem_preGC_0098_d1_4	agtacaccattagggtact	GCTAACACTT	210	TCACCCGTGAGATCGTGCCACCTAggatccAGCTAACACTTctaacctttacaattgtgagcgctcacaattatgatagattcaattggaTTAATTAAAGAGGAGAAAGGTACCCatgCagtacaccattagggtactTgtgagcaagggcgaggaggataacatggccatcatcaaggagttcatgcgcttcaagGTGCACatggaggg	201	6
885	ms2_pre_Stem_preGC_0098_d1_5	agtacaccattagggtact	TCCACGACTG	210	TCACCCGTGAGATCGTGCCACCTAggatccATCCACGACTGctaacctttacaattgtgagcgctcacaattatgatagattcaattggaTTAATTAAAGAGGAGAAAGGTACCCatgCagtacaccattagggtactTgtgagcaagggcgaggaggataacatggccatcatcaaggagttcatgcgcttcaagGTGCACatggaggg	201	6
886	ms2_pre_Stem_notGC_0001_d1_1	gaataaggattacctattc	CTAAGCGTGG	210	TCACCCGTGAGATCGTGCCACCTAggatccACTAAGCGTGGctaacctttacaattgtgagcgctcacaattatgatagattcaattggaTTAATTAAAGAGGAGAAAGGTACCCatgCgaataaggattacctattcTgtgagcaagggcgaggaggataacatggccatcatcaaggagttcatgcgcttcaagGTGCACatggaggg	201	1
887	ms2_pre_Stem_notGC_0001_d1_2	gaataaggattacctattc	AACGCCTGAG	210	TCACCCGTGAGATCGTGCCACCTAggatccAAACGCCTGAGctaacctttacaattgtgagcgctcacaattatgatagattcaattggaTTAATTAAAGAGGAGAAAGGTACCCatgCgaataaggattacctattcTgtgagcaagggcgaggaggataacatggccatcatcaaggagttcatgcgcttcaagGTGCACatggaggg	201	1
888	ms2_pre_Stem_notGC_0001_d1_3	gaataaggattacctattc	GCTGATACAA	210	TCACCCGTGAGATCGTGCCACCTAggatccAGCTGATACAActaacctttacaattgtgagcgctcacaattatgatagattcaattggaTTAATTAAAGAGGAGAAAGGTACCCatgCgaataaggattacctattcTgtgagcaagggcgaggaggataacatggccatcatcaaggagttcatgcgcttcaagGTGCACatggaggg	201	1
889	ms2_pre_Stem_notGC_0001_d1_4	gaataaggattacctattc	ACTAAGGGTT	210	TCACCCGTGAGATCGTGCCACCTAggatccAACTAAGGGTTctaacctttacaattgtgagcgctcacaattatgatagattcaattggaTTAATTAAAGAGGAGAAAGGTACCCatgCgaataaggattacctattcTgtgagcaagggcgaggaggataacatggccatcatcaaggagttcatgcgcttcaagGTGCACatggaggg	201	1
890	ms2_pre_Stem_notGC_0001_d1_5	gaataaggattacctattc	AGTGACCTCC	210	TCACCCGTGAGATCGTGCCACCTAggatccAAGTGACCTCCctaacctttacaattgtgagcgctcacaattatgatagattcaattggaTTAATTAAAGAGGAGAAAGGTACCCatgCgaataaggattacctattcTgtgagcaagggcgaggaggataacatggccatcatcaaggagttcatgcgcttcaagGTGCACatggaggg	201	1
891	ms2_pre_Stem_notGC_0002_d1_1	aacttaggattaccaagtt	AGTTCCTAGT	210	TCACCCGTGAGATCGTGCCACCTAggatccAAGTTCCTAGTctaacctttacaattgtgagcgctcacaattatgatagattcaattggaTTAATTAAAGAGGAGAAAGGTACCCatgCaacttaggattaccaagttTgtgagcaagggcgaggaggataacatggccatcatcaaggagttcatgcgcttcaagGTGCACatggaggg	201	1
892	ms2_pre_Stem_notGC_0002_d1_2	aacttaggattaccaagtt	ATCGAGGAAA	210	TCACCCGTGAGATCGTGCCACCTAggatccAATCGAGGAAActaacctttacaattgtgagcgctcacaattatgatagattcaattggaTTAATTAAAGAGGAGAAAGGTACCCatgCaacttaggattaccaagttTgtgagcaagggcgaggaggataacatggccatcatcaaggagttcatgcgcttcaagGTGCACatggaggg	201	1
893	ms2_pre_Stem_notGC_0002_d1_3	aacttaggattaccaagtt	GTCATCACGC	210	TCACCCGTGAGATCGTGCCACCTAggatccAGTCATCACGCctaacctttacaattgtgagcgctcacaattatgatagattcaattggaTTAATTAAAGAGGAGAAAGGTACCCatgCaacttaggattaccaagttTgtgagcaagggcgaggaggataacatggccatcatcaaggagttcatgcgcttcaagGTGCACatggaggg	201	1
894	ms2_pre_Stem_notGC_0002_d1_4	aacttaggattaccaagtt	AGCCTGCTAC	210	TCACCCGTGAGATCGTGCCACCTAggatccAAGCCTGCTACctaacctttacaattgtgagcgctcacaattatgatagattcaattggaTTAATTAAAGAGGAGAAAGGTACCCatgCaacttaggattaccaagttTgtgagcaagggcgaggaggataacatggccatcatcaaggagttcatgcgcttcaagGTGCACatggaggg	201	1
895	ms2_pre_Stem_notGC_0002_d1_5	aacttaggattaccaagtt	AGACGATACT	210	TCACCCGTGAGATCGTGCCACCTAggatccAAGACGATACTctaacctttacaattgtgagcgctcacaattatgatagattcaattggaTTAATTAAAGAGGAGAAAGGTACCCatgCaacttaggattaccaagttTgtgagcaagggcgaggaggataacatggccatcatcaaggagttcatgcgcttcaagGTGCACatggaggg	201	1
896	ms2_pre_Stem_notGC_0003_d1_1	gcatgaatattaatcatgc	GAGGTAACGG	210	TCACCCGTGAGATCGTGCCACCTAggatccAGAGGTAACGGctaacctttacaattgtgagcgctcacaattatgatagattcaattggaTTAATTAAAGAGGAGAAAGGTACCCatgCgcatgaatattaatcatgcTgtgagcaagggcgaggaggataacatggccatcatcaaggagttcatgcgcttcaagGTGCACatggaggg	201	1
897	ms2_pre_Stem_notGC_0003_d1_2	gcatgaatattaatcatgc	GCTTTCTATC	210	TCACCCGTGAGATCGTGCCACCTAggatccAGCTTTCTATCctaacctttacaattgtgagcgctcacaattatgatagattcaattggaTTAATTAAAGAGGAGAAAGGTACCCatgCgcatgaatattaatcatgcTgtgagcaagggcgaggaggataacatggccatcatcaaggagttcatgcgcttcaagGTGCACatggaggg	201	1
898	ms2_pre_Stem_notGC_0003_d1_3	gcatgaatattaatcatgc	GGCTAAGGGA	210	TCACCCGTGAGATCGTGCCACCTAggatccAGGCTAAGGGActaacctttacaattgtgagcgctcacaattatgatagattcaattggaTTAATTAAAGAGGAGAAAGGTACCCatgCgcatgaatattaatcatgcTgtgagcaagggcgaggaggataacatggccatcatcaaggagttcatgcgcttcaagGTGCACatggaggg	201	1
899	ms2_pre_Stem_notGC_0003_d1_4	gcatgaatattaatcatgc	ATACAGGAAG	210	TCACCCGTGAGATCGTGCCACCTAggatccAATACAGGAAGctaacctttacaattgtgagcgctcacaattatgatagattcaattggaTTAATTAAAGAGGAGAAAGGTACCCatgCgcatgaatattaatcatgcTgtgagcaagggcgaggaggataacatggccatcatcaaggagttcatgcgcttcaagGTGCACatggaggg	201	1
900	ms2_pre_Stem_notGC_0003_d1_5	gcatgaatattaatcatgc	GATCGTGTCC	210	TCACCCGTGAGATCGTGCCACCTAggatccAGATCGTGTCCctaacctttacaattgtgagcgctcacaattatgatagattcaattggaTTAATTAAAGAGGAGAAAGGTACCCatgCgcatgaatattaatcatgcTgtgagcaagggcgaggaggataacatggccatcatcaaggagttcatgcgcttcaagGTGCACatggaggg	201	1
901	ms2_pre_Stem_notGC_0004_d1_1	acacgattattaaacgtgt	GCCCTCCAAA	210	TCACCCGTGAGATCGTGCCACCTAggatccAGCCCTCCAAActaacctttacaattgtgagcgctcacaattatgatagattcaattggaTTAATTAAAGAGGAGAAAGGTACCCatgCacacgattattaaacgtgtTgtgagcaagggcgaggaggataacatggccatcatcaaggagttcatgcgcttcaagGTGCACatggaggg	201	1
902	ms2_pre_Stem_notGC_0004_d1_2	acacgattattaaacgtgt	CAGGGTAGTC	210	TCACCCGTGAGATCGTGCCACCTAggatccACAGGGTAGTCctaacctttacaattgtgagcgctcacaattatgatagattcaattggaTTAATTAAAGAGGAGAAAGGTACCCatgCacacgattattaaacgtgtTgtgagcaagggcgaggaggataacatggccatcatcaaggagttcatgcgcttcaagGTGCACatggaggg	201	1
903	ms2_pre_Stem_notGC_0004_d1_3	acacgattattaaacgtgt	GGAATGGAGC	210	TCACCCGTGAGATCGTGCCACCTAggatccAGGAATGGAGCctaacctttacaattgtgagcgctcacaattatgatagattcaattggaTTAATTAAAGAGGAGAAAGGTACCCatgCacacgattattaaacgtgtTgtgagcaagggcgaggaggataacatggccatcatcaaggagttcatgcgcttcaagGTGCACatggaggg	201	1
904	ms2_pre_Stem_notGC_0004_d1_4	acacgattattaaacgtgt	GCTCTCTTCG	210	TCACCCGTGAGATCGTGCCACCTAggatccAGCTCTCTTCGctaacctttacaattgtgagcgctcacaattatgatagattcaattggaTTAATTAAAGAGGAGAAAGGTACCCatgCacacgattattaaacgtgtTgtgagcaagggcgaggaggataacatggccatcatcaaggagttcatgcgcttcaagGTGCACatggaggg	201	1
905	ms2_pre_Stem_notGC_0004_d1_5	acacgattattaaacgtgt	GTCCATTGCG	210	TCACCCGTGAGATCGTGCCACCTAggatccAGTCCATTGCGctaacctttacaattgtgagcgctcacaattatgatagattcaattggaTTAATTAAAGAGGAGAAAGGTACCCatgCacacgattattaaacgtgtTgtgagcaagggcgaggaggataacatggccatcatcaaggagttcatgcgcttcaagGTGCACatggaggg	201	1
906	ms2_pre_Stem_notGC_0005_d1_1	ccacgagaattatccgtgg	TTTGATGACC	210	TCACCCGTGAGATCGTGCCACCTAggatccATTTGATGACCctaacctttacaattgtgagcgctcacaattatgatagattcaattggaTTAATTAAAGAGGAGAAAGGTACCCatgCccacgagaattatccgtggTgtgagcaagggcgaggaggataacatggccatcatcaaggagttcatgcgcttcaagGTGCACatggaggg	201	1
907	ms2_pre_Stem_notGC_0005_d1_2	ccacgagaattatccgtgg	GGGAAATGAT	210	TCACCCGTGAGATCGTGCCACCTAggatccAGGGAAATGATctaacctttacaattgtgagcgctcacaattatgatagattcaattggaTTAATTAAAGAGGAGAAAGGTACCCatgCccacgagaattatccgtggTgtgagcaagggcgaggaggataacatggccatcatcaaggagttcatgcgcttcaagGTGCACatggaggg	201	1
908	ms2_pre_Stem_notGC_0005_d1_3	ccacgagaattatccgtgg	CAAGAAATCC	210	TCACCCGTGAGATCGTGCCACCTAggatccACAAGAAATCCctaacctttacaattgtgagcgctcacaattatgatagattcaattggaTTAATTAAAGAGGAGAAAGGTACCCatgCccacgagaattatccgtggTgtgagcaagggcgaggaggataacatggccatcatcaaggagttcatgcgcttcaagGTGCACatggaggg	201	1
909	ms2_pre_Stem_notGC_0005_d1_4	ccacgagaattatccgtgg	TTGACCCGTG	210	TCACCCGTGAGATCGTGCCACCTAggatccATTGACCCGTGctaacctttacaattgtgagcgctcacaattatgatagattcaattggaTTAATTAAAGAGGAGAAAGGTACCCatgCccacgagaattatccgtggTgtgagcaagggcgaggaggataacatggccatcatcaaggagttcatgcgcttcaagGTGCACatggaggg	201	1
910	ms2_pre_Stem_notGC_0005_d1_5	ccacgagaattatccgtgg	CGGTTAGTAA	210	TCACCCGTGAGATCGTGCCACCTAggatccACGGTTAGTAActaacctttacaattgtgagcgctcacaattatgatagattcaattggaTTAATTAAAGAGGAGAAAGGTACCCatgCccacgagaattatccgtggTgtgagcaagggcgaggaggataacatggccatcatcaaggagttcatgcgcttcaagGTGCACatggaggg	201	1
911	ms2_pre_Stem_notGC_0006_d1_1	acacaagaattatctgtgt	AGATGGAGCG	210	TCACCCGTGAGATCGTGCCACCTAggatccAAGATGGAGCGctaacctttacaattgtgagcgctcacaattatgatagattcaattggaTTAATTAAAGAGGAGAAAGGTACCCatgCacacaagaattatctgtgtTgtgagcaagggcgaggaggataacatggccatcatcaaggagttcatgcgcttcaagGTGCACatggaggg	201	1
912	ms2_pre_Stem_notGC_0006_d1_2	acacaagaattatctgtgt	TAAACACTCG	210	TCACCCGTGAGATCGTGCCACCTAggatccATAAACACTCGctaacctttacaattgtgagcgctcacaattatgatagattcaattggaTTAATTAAAGAGGAGAAAGGTACCCatgCacacaagaattatctgtgtTgtgagcaagggcgaggaggataacatggccatcatcaaggagttcatgcgcttcaagGTGCACatggaggg	201	1
913	ms2_pre_Stem_notGC_0006_d1_3	acacaagaattatctgtgt	TTTACTCTGG	210	TCACCCGTGAGATCGTGCCACCTAggatccATTTACTCTGGctaacctttacaattgtgagcgctcacaattatgatagattcaattggaTTAATTAAAGAGGAGAAAGGTACCCatgCacacaagaattatctgtgtTgtgagcaagggcgaggaggataacatggccatcatcaaggagttcatgcgcttcaagGTGCACatggaggg	201	1
914	ms2_pre_Stem_notGC_0006_d1_4	acacaagaattatctgtgt	GTATTTGCAG	210	TCACCCGTGAGATCGTGCCACCTAggatccAGTATTTGCAGctaacctttacaattgtgagcgctcacaattatgatagattcaattggaTTAATTAAAGAGGAGAAAGGTACCCatgCacacaagaattatctgtgtTgtgagcaagggcgaggaggataacatggccatcatcaaggagttcatgcgcttcaagGTGCACatggaggg	201	1
915	ms2_pre_Stem_notGC_0006_d1_5	acacaagaattatctgtgt	GTACCTTTGA	210	TCACCCGTGAGATCGTGCCACCTAggatccAGTACCTTTGActaacctttacaattgtgagcgctcacaattatgatagattcaattggaTTAATTAAAGAGGAGAAAGGTACCCatgCacacaagaattatctgtgtTgtgagcaagggcgaggaggataacatggccatcatcaaggagttcatgcgcttcaagGTGCACatggaggg	201	1
916	ms2_pre_Stem_notGC_0007_d1_1	caatgaagattactcattg	TGTCCTAATG	210	TCACCCGTGAGATCGTGCCACCTAggatccATGTCCTAATGctaacctttacaattgtgagcgctcacaattatgatagattcaattggaTTAATTAAAGAGGAGAAAGGTACCCatgCcaatgaagattactcattgTgtgagcaagggcgaggaggataacatggccatcatcaaggagttcatgcgcttcaagGTGCACatggaggg	201	1
917	ms2_pre_Stem_notGC_0007_d1_2	caatgaagattactcattg	AGAATTGCGT	210	TCACCCGTGAGATCGTGCCACCTAggatccAAGAATTGCGTctaacctttacaattgtgagcgctcacaattatgatagattcaattggaTTAATTAAAGAGGAGAAAGGTACCCatgCcaatgaagattactcattgTgtgagcaagggcgaggaggataacatggccatcatcaaggagttcatgcgcttcaagGTGCACatggaggg	201	1
918	ms2_pre_Stem_notGC_0007_d1_3	caatgaagattactcattg	ACAAGACGTT	210	TCACCCGTGAGATCGTGCCACCTAggatccAACAAGACGTTctaacctttacaattgtgagcgctcacaattatgatagattcaattggaTTAATTAAAGAGGAGAAAGGTACCCatgCcaatgaagattactcattgTgtgagcaagggcgaggaggataacatggccatcatcaaggagttcatgcgcttcaagGTGCACatggaggg	201	1
919	ms2_pre_Stem_notGC_0007_d1_4	caatgaagattactcattg	TATGTCCTAG	210	TCACCCGTGAGATCGTGCCACCTAggatccATATGTCCTAGctaacctttacaattgtgagcgctcacaattatgatagattcaattggaTTAATTAAAGAGGAGAAAGGTACCCatgCcaatgaagattactcattgTgtgagcaagggcgaggaggataacatggccatcatcaaggagttcatgcgcttcaagGTGCACatggaggg	201	1
920	ms2_pre_Stem_notGC_0007_d1_5	caatgaagattactcattg	CCGTTAGCGT	210	TCACCCGTGAGATCGTGCCACCTAggatccACCGTTAGCGTctaacctttacaattgtgagcgctcacaattatgatagattcaattggaTTAATTAAAGAGGAGAAAGGTACCCatgCcaatgaagattactcattgTgtgagcaagggcgaggaggataacatggccatcatcaaggagttcatgcgcttcaagGTGCACatggaggg	201	1
921	ms2_pre_Stem_notGC_0008_d1_1	atacgatgattacacgtat	GACGAGTGCT	210	TCACCCGTGAGATCGTGCCACCTAggatccAGACGAGTGCTctaacctttacaattgtgagcgctcacaattatgatagattcaattggaTTAATTAAAGAGGAGAAAGGTACCCatgCatacgatgattacacgtatTgtgagcaagggcgaggaggataacatggccatcatcaaggagttcatgcgcttcaagGTGCACatggaggg	201	1
922	ms2_pre_Stem_notGC_0008_d1_2	atacgatgattacacgtat	AACATTACCC	210	TCACCCGTGAGATCGTGCCACCTAggatccAAACATTACCCctaacctttacaattgtgagcgctcacaattatgatagattcaattggaTTAATTAAAGAGGAGAAAGGTACCCatgCatacgatgattacacgtatTgtgagcaagggcgaggaggataacatggccatcatcaaggagttcatgcgcttcaagGTGCACatggaggg	201	1
923	ms2_pre_Stem_notGC_0008_d1_3	atacgatgattacacgtat	GATAACTCCT	210	TCACCCGTGAGATCGTGCCACCTAggatccAGATAACTCCTctaacctttacaattgtgagcgctcacaattatgatagattcaattggaTTAATTAAAGAGGAGAAAGGTACCCatgCatacgatgattacacgtatTgtgagcaagggcgaggaggataacatggccatcatcaaggagttcatgcgcttcaagGTGCACatggaggg	201	1
924	ms2_pre_Stem_notGC_0008_d1_4	atacgatgattacacgtat	CTTGTCAGTA	210	TCACCCGTGAGATCGTGCCACCTAggatccACTTGTCAGTActaacctttacaattgtgagcgctcacaattatgatagattcaattggaTTAATTAAAGAGGAGAAAGGTACCCatgCatacgatgattacacgtatTgtgagcaagggcgaggaggataacatggccatcatcaaggagttcatgcgcttcaagGTGCACatggaggg	201	1
925	ms2_pre_Stem_notGC_0008_d1_5	atacgatgattacacgtat	ATCACGATCT	210	TCACCCGTGAGATCGTGCCACCTAggatccAATCACGATCTctaacctttacaattgtgagcgctcacaattatgatagattcaattggaTTAATTAAAGAGGAGAAAGGTACCCatgCatacgatgattacacgtatTgtgagcaagggcgaggaggataacatggccatcatcaaggagttcatgcgcttcaagGTGCACatggaggg	201	1
926	ms2_pre_Stem_notGC_0009_d1_1	gaatgagaattatccattc	CACCTTATAC	210	TCACCCGTGAGATCGTGCCACCTAggatccACACCTTATACctaacctttacaattgtgagcgctcacaattatgatagattcaattggaTTAATTAAAGAGGAGAAAGGTACCCatgCgaatgagaattatccattcTgtgagcaagggcgaggaggataacatggccatcatcaaggagttcatgcgcttcaagGTGCACatggaggg	201	1
927	ms2_pre_Stem_notGC_0009_d1_2	gaatgagaattatccattc	TAAGACCTGA	210	TCACCCGTGAGATCGTGCCACCTAggatccATAAGACCTGActaacctttacaattgtgagcgctcacaattatgatagattcaattggaTTAATTAAAGAGGAGAAAGGTACCCatgCgaatgagaattatccattcTgtgagcaagggcgaggaggataacatggccatcatcaaggagttcatgcgcttcaagGTGCACatggaggg	201	1
928	ms2_pre_Stem_notGC_0009_d1_3	gaatgagaattatccattc	ACAGTAGACT	210	TCACCCGTGAGATCGTGCCACCTAggatccAACAGTAGACTctaacctttacaattgtgagcgctcacaattatgatagattcaattggaTTAATTAAAGAGGAGAAAGGTACCCatgCgaatgagaattatccattcTgtgagcaagggcgaggaggataacatggccatcatcaaggagttcatgcgcttcaagGTGCACatggaggg	201	1
929	ms2_pre_Stem_notGC_0009_d1_4	gaatgagaattatccattc	CTTGCCGCAT	210	TCACCCGTGAGATCGTGCCACCTAggatccACTTGCCGCATctaacctttacaattgtgagcgctcacaattatgatagattcaattggaTTAATTAAAGAGGAGAAAGGTACCCatgCgaatgagaattatccattcTgtgagcaagggcgaggaggataacatggccatcatcaaggagttcatgcgcttcaagGTGCACatggaggg	201	1
930	ms2_pre_Stem_notGC_0009_d1_5	gaatgagaattatccattc	GACGTAGGTC	210	TCACCCGTGAGATCGTGCCACCTAggatccAGACGTAGGTCctaacctttacaattgtgagcgctcacaattatgatagattcaattggaTTAATTAAAGAGGAGAAAGGTACCCatgCgaatgagaattatccattcTgtgagcaagggcgaggaggataacatggccatcatcaaggagttcatgcgcttcaagGTGCACatggaggg	201	1
931	ms2_pre_Stem_notGC_0010_d1_1	acggtaggattaccaccgt	TCCGGTTCAG	210	TCACCCGTGAGATCGTGCCACCTAggatccATCCGGTTCAGctaacctttacaattgtgagcgctcacaattatgatagattcaattggaTTAATTAAAGAGGAGAAAGGTACCCatgCacggtaggattaccaccgtTgtgagcaagggcgaggaggataacatggccatcatcaaggagttcatgcgcttcaagGTGCACatggaggg	201	1
932	ms2_pre_Stem_notGC_0010_d1_2	acggtaggattaccaccgt	CACCAGTCCA	210	TCACCCGTGAGATCGTGCCACCTAggatccACACCAGTCCActaacctttacaattgtgagcgctcacaattatgatagattcaattggaTTAATTAAAGAGGAGAAAGGTACCCatgCacggtaggattaccaccgtTgtgagcaagggcgaggaggataacatggccatcatcaaggagttcatgcgcttcaagGTGCACatggaggg	201	1
933	ms2_pre_Stem_notGC_0010_d1_3	acggtaggattaccaccgt	TCAGTTGGCG	210	TCACCCGTGAGATCGTGCCACCTAggatccATCAGTTGGCGctaacctttacaattgtgagcgctcacaattatgatagattcaattggaTTAATTAAAGAGGAGAAAGGTACCCatgCacggtaggattaccaccgtTgtgagcaagggcgaggaggataacatggccatcatcaaggagttcatgcgcttcaagGTGCACatggaggg	201	1
934	ms2_pre_Stem_notGC_0010_d1_4	acggtaggattaccaccgt	TCATACAGAG	210	TCACCCGTGAGATCGTGCCACCTAggatccATCATACAGAGctaacctttacaattgtgagcgctcacaattatgatagattcaattggaTTAATTAAAGAGGAGAAAGGTACCCatgCacggtaggattaccaccgtTgtgagcaagggcgaggaggataacatggccatcatcaaggagttcatgcgcttcaagGTGCACatggaggg	201	1
935	ms2_pre_Stem_notGC_0010_d1_5	acggtaggattaccaccgt	TAGCGCTCAC	210	TCACCCGTGAGATCGTGCCACCTAggatccATAGCGCTCACctaacctttacaattgtgagcgctcacaattatgatagattcaattggaTTAATTAAAGAGGAGAAAGGTACCCatgCacggtaggattaccaccgtTgtgagcaagggcgaggaggataacatggccatcatcaaggagttcatgcgcttcaagGTGCACatggaggg	201	1
936	ms2_pre_Stem_notGC_0011_d1_1	gtattaggattaccaatac	GACCACTGGA	210	TCACCCGTGAGATCGTGCCACCTAggatccAGACCACTGGActaacctttacaattgtgagcgctcacaattatgatagattcaattggaTTAATTAAAGAGGAGAAAGGTACCCatgCgtattaggattaccaatacTgtgagcaagggcgaggaggataacatggccatcatcaaggagttcatgcgcttcaagGTGCACatggaggg	201	1
937	ms2_pre_Stem_notGC_0011_d1_2	gtattaggattaccaatac	AAACGTTCCT	210	TCACCCGTGAGATCGTGCCACCTAggatccAAAACGTTCCTctaacctttacaattgtgagcgctcacaattatgatagattcaattggaTTAATTAAAGAGGAGAAAGGTACCCatgCgtattaggattaccaatacTgtgagcaagggcgaggaggataacatggccatcatcaaggagttcatgcgcttcaagGTGCACatggaggg	201	1
938	ms2_pre_Stem_notGC_0011_d1_3	gtattaggattaccaatac	GCACAACGAC	210	TCACCCGTGAGATCGTGCCACCTAggatccAGCACAACGACctaacctttacaattgtgagcgctcacaattatgatagattcaattggaTTAATTAAAGAGGAGAAAGGTACCCatgCgtattaggattaccaatacTgtgagcaagggcgaggaggataacatggccatcatcaaggagttcatgcgcttcaagGTGCACatggaggg	201	1
939	ms2_pre_Stem_notGC_0011_d1_4	gtattaggattaccaatac	GTACAAGAGA	210	TCACCCGTGAGATCGTGCCACCTAggatccAGTACAAGAGActaacctttacaattgtgagcgctcacaattatgatagattcaattggaTTAATTAAAGAGGAGAAAGGTACCCatgCgtattaggattaccaatacTgtgagcaagggcgaggaggataacatggccatcatcaaggagttcatgcgcttcaagGTGCACatggaggg	201	1
940	ms2_pre_Stem_notGC_0011_d1_5	gtattaggattaccaatac	TGCATCTTAG	210	TCACCCGTGAGATCGTGCCACCTAggatccATGCATCTTAGctaacctttacaattgtgagcgctcacaattatgatagattcaattggaTTAATTAAAGAGGAGAAAGGTACCCatgCgtattaggattaccaatacTgtgagcaagggcgaggaggataacatggccatcatcaaggagttcatgcgcttcaagGTGCACatggaggg	201	1
941	ms2_pre_Stem_notGC_0012_d1_1	gtaggaggattacccctac	TGCTGCGCTA	210	TCACCCGTGAGATCGTGCCACCTAggatccATGCTGCGCTActaacctttacaattgtgagcgctcacaattatgatagattcaattggaTTAATTAAAGAGGAGAAAGGTACCCatgCgtaggaggattacccctacTgtgagcaagggcgaggaggataacatggccatcatcaaggagttcatgcgcttcaagGTGCACatggaggg	201	1
942	ms2_pre_Stem_notGC_0012_d1_2	gtaggaggattacccctac	ATCCATTTGG	210	TCACCCGTGAGATCGTGCCACCTAggatccAATCCATTTGGctaacctttacaattgtgagcgctcacaattatgatagattcaattggaTTAATTAAAGAGGAGAAAGGTACCCatgCgtaggaggattacccctacTgtgagcaagggcgaggaggataacatggccatcatcaaggagttcatgcgcttcaagGTGCACatggaggg	201	1
943	ms2_pre_Stem_notGC_0012_d1_3	gtaggaggattacccctac	GAGTGTGGTC	210	TCACCCGTGAGATCGTGCCACCTAggatccAGAGTGTGGTCctaacctttacaattgtgagcgctcacaattatgatagattcaattggaTTAATTAAAGAGGAGAAAGGTACCCatgCgtaggaggattacccctacTgtgagcaagggcgaggaggataacatggccatcatcaaggagttcatgcgcttcaagGTGCACatggaggg	201	1
944	ms2_pre_Stem_notGC_0012_d1_4	gtaggaggattacccctac	GTCGACACAG	210	TCACCCGTGAGATCGTGCCACCTAggatccAGTCGACACAGctaacctttacaattgtgagcgctcacaattatgatagattcaattggaTTAATTAAAGAGGAGAAAGGTACCCatgCgtaggaggattacccctacTgtgagcaagggcgaggaggataacatggccatcatcaaggagttcatgcgcttcaagGTGCACatggaggg	201	1
945	ms2_pre_Stem_notGC_0012_d1_5	gtaggaggattacccctac	AACGTGAGGG	210	TCACCCGTGAGATCGTGCCACCTAggatccAAACGTGAGGGctaacctttacaattgtgagcgctcacaattatgatagattcaattggaTTAATTAAAGAGGAGAAAGGTACCCatgCgtaggaggattacccctacTgtgagcaagggcgaggaggataacatggccatcatcaaggagttcatgcgcttcaagGTGCACatggaggg	201	1
946	ms2_pre_Stem_notGC_0013_d1_1	acgggatgattacacccgt	TTCCTGTGCC	210	TCACCCGTGAGATCGTGCCACCTAggatccATTCCTGTGCCctaacctttacaattgtgagcgctcacaattatgatagattcaattggaTTAATTAAAGAGGAGAAAGGTACCCatgCacgggatgattacacccgtTgtgagcaagggcgaggaggataacatggccatcatcaaggagttcatgcgcttcaagGTGCACatggaggg	201	1
947	ms2_pre_Stem_notGC_0013_d1_2	acgggatgattacacccgt	AGCTAATTGC	210	TCACCCGTGAGATCGTGCCACCTAggatccAAGCTAATTGCctaacctttacaattgtgagcgctcacaattatgatagattcaattggaTTAATTAAAGAGGAGAAAGGTACCCatgCacgggatgattacacccgtTgtgagcaagggcgaggaggataacatggccatcatcaaggagttcatgcgcttcaagGTGCACatggaggg	201	1
948	ms2_pre_Stem_notGC_0013_d1_3	acgggatgattacacccgt	TTTCGTTAGG	210	TCACCCGTGAGATCGTGCCACCTAggatccATTTCGTTAGGctaacctttacaattgtgagcgctcacaattatgatagattcaattggaTTAATTAAAGAGGAGAAAGGTACCCatgCacgggatgattacacccgtTgtgagcaagggcgaggaggataacatggccatcatcaaggagttcatgcgcttcaagGTGCACatggaggg	201	1
949	ms2_pre_Stem_notGC_0013_d1_4	acgggatgattacacccgt	TCCTACTATC	210	TCACCCGTGAGATCGTGCCACCTAggatccATCCTACTATCctaacctttacaattgtgagcgctcacaattatgatagattcaattggaTTAATTAAAGAGGAGAAAGGTACCCatgCacgggatgattacacccgtTgtgagcaagggcgaggaggataacatggccatcatcaaggagttcatgcgcttcaagGTGCACatggaggg	201	1
950	ms2_pre_Stem_notGC_0013_d1_5	acgggatgattacacccgt	AAGCGCAGAG	210	TCACCCGTGAGATCGTGCCACCTAggatccAAAGCGCAGAGctaacctttacaattgtgagcgctcacaattatgatagattcaattggaTTAATTAAAGAGGAGAAAGGTACCCatgCacgggatgattacacccgtTgtgagcaagggcgaggaggataacatggccatcatcaaggagttcatgcgcttcaagGTGCACatggaggg	201	1
951	ms2_pre_Stem_notGC_0014_d1_1	gcactaggattaccagtgc	CTCGGACAAG	210	TCACCCGTGAGATCGTGCCACCTAggatccACTCGGACAAGctaacctttacaattgtgagcgctcacaattatgatagattcaattggaTTAATTAAAGAGGAGAAAGGTACCCatgCgcactaggattaccagtgcTgtgagcaagggcgaggaggataacatggccatcatcaaggagttcatgcgcttcaagGTGCACatggaggg	201	1
952	ms2_pre_Stem_notGC_0014_d1_2	gcactaggattaccagtgc	ACTTCACACA	210	TCACCCGTGAGATCGTGCCACCTAggatccAACTTCACACActaacctttacaattgtgagcgctcacaattatgatagattcaattggaTTAATTAAAGAGGAGAAAGGTACCCatgCgcactaggattaccagtgcTgtgagcaagggcgaggaggataacatggccatcatcaaggagttcatgcgcttcaagGTGCACatggaggg	201	1
953	ms2_pre_Stem_notGC_0014_d1_3	gcactaggattaccagtgc	AGCCTACTCG	210	TCACCCGTGAGATCGTGCCACCTAggatccAAGCCTACTCGctaacctttacaattgtgagcgctcacaattatgatagattcaattggaTTAATTAAAGAGGAGAAAGGTACCCatgCgcactaggattaccagtgcTgtgagcaagggcgaggaggataacatggccatcatcaaggagttcatgcgcttcaagGTGCACatggaggg	201	1
954	ms2_pre_Stem_notGC_0014_d1_4	gcactaggattaccagtgc	AGTTGTGGTA	210	TCACCCGTGAGATCGTGCCACCTAggatccAAGTTGTGGTActaacctttacaattgtgagcgctcacaattatgatagattcaattggaTTAATTAAAGAGGAGAAAGGTACCCatgCgcactaggattaccagtgcTgtgagcaagggcgaggaggataacatggccatcatcaaggagttcatgcgcttcaagGTGCACatggaggg	201	1
955	ms2_pre_Stem_notGC_0014_d1_5	gcactaggattaccagtgc	AACGGACTCG	210	TCACCCGTGAGATCGTGCCACCTAggatccAAACGGACTCGctaacctttacaattgtgagcgctcacaattatgatagattcaattggaTTAATTAAAGAGGAGAAAGGTACCCatgCgcactaggattaccagtgcTgtgagcaagggcgaggaggataacatggccatcatcaaggagttcatgcgcttcaagGTGCACatggaggg	201	1
956	ms2_pre_Stem_notGC_0015_d1_1	acccgatgattacacgggt	GGTTCCTGAC	210	TCACCCGTGAGATCGTGCCACCTAggatccAGGTTCCTGACctaacctttacaattgtgagcgctcacaattatgatagattcaattggaTTAATTAAAGAGGAGAAAGGTACCCatgCacccgatgattacacgggtTgtgagcaagggcgaggaggataacatggccatcatcaaggagttcatgcgcttcaagGTGCACatggaggg	201	1
957	ms2_pre_Stem_notGC_0015_d1_2	acccgatgattacacgggt	CTACTCGCCT	210	TCACCCGTGAGATCGTGCCACCTAggatccACTACTCGCCTctaacctttacaattgtgagcgctcacaattatgatagattcaattggaTTAATTAAAGAGGAGAAAGGTACCCatgCacccgatgattacacgggtTgtgagcaagggcgaggaggataacatggccatcatcaaggagttcatgcgcttcaagGTGCACatggaggg	201	1
958	ms2_pre_Stem_notGC_0015_d1_3	acccgatgattacacgggt	TACCCCGAAG	210	TCACCCGTGAGATCGTGCCACCTAggatccATACCCCGAAGctaacctttacaattgtgagcgctcacaattatgatagattcaattggaTTAATTAAAGAGGAGAAAGGTACCCatgCacccgatgattacacgggtTgtgagcaagggcgaggaggataacatggccatcatcaaggagttcatgcgcttcaagGTGCACatggaggg	201	1
959	ms2_pre_Stem_notGC_0015_d1_4	acccgatgattacacgggt	TACGAGTCAA	210	TCACCCGTGAGATCGTGCCACCTAggatccATACGAGTCAActaacctttacaattgtgagcgctcacaattatgatagattcaattggaTTAATTAAAGAGGAGAAAGGTACCCatgCacccgatgattacacgggtTgtgagcaagggcgaggaggataacatggccatcatcaaggagttcatgcgcttcaagGTGCACatggaggg	201	1
960	ms2_pre_Stem_notGC_0015_d1_5	acccgatgattacacgggt	CATACCTCTT	210	TCACCCGTGAGATCGTGCCACCTAggatccACATACCTCTTctaacctttacaattgtgagcgctcacaattatgatagattcaattggaTTAATTAAAGAGGAGAAAGGTACCCatgCacccgatgattacacgggtTgtgagcaagggcgaggaggataacatggccatcatcaaggagttcatgcgcttcaagGTGCACatggaggg	201	1
961	ms2_pre_Stem_notGC_0016_d1_1	acctgattattaaacaggt	ACCCTAAACT	210	TCACCCGTGAGATCGTGCCACCTAggatccAACCCTAAACTctaacctttacaattgtgagcgctcacaattatgatagattcaattggaTTAATTAAAGAGGAGAAAGGTACCCatgCacctgattattaaacaggtTgtgagcaagggcgaggaggataacatggccatcatcaaggagttcatgcgcttcaagGTGCACatggaggg	201	1
962	ms2_pre_Stem_notGC_0016_d1_2	acctgattattaaacaggt	GTCTGAACAA	210	TCACCCGTGAGATCGTGCCACCTAggatccAGTCTGAACAActaacctttacaattgtgagcgctcacaattatgatagattcaattggaTTAATTAAAGAGGAGAAAGGTACCCatgCacctgattattaaacaggtTgtgagcaagggcgaggaggataacatggccatcatcaaggagttcatgcgcttcaagGTGCACatggaggg	201	1
963	ms2_pre_Stem_notGC_0016_d1_3	acctgattattaaacaggt	CTTACGCGAC	210	TCACCCGTGAGATCGTGCCACCTAggatccACTTACGCGACctaacctttacaattgtgagcgctcacaattatgatagattcaattggaTTAATTAAAGAGGAGAAAGGTACCCatgCacctgattattaaacaggtTgtgagcaagggcgaggaggataacatggccatcatcaaggagttcatgcgcttcaagGTGCACatggaggg	201	1
964	ms2_pre_Stem_notGC_0016_d1_4	acctgattattaaacaggt	AGGAGCCACT	210	TCACCCGTGAGATCGTGCCACCTAggatccAAGGAGCCACTctaacctttacaattgtgagcgctcacaattatgatagattcaattggaTTAATTAAAGAGGAGAAAGGTACCCatgCacctgattattaaacaggtTgtgagcaagggcgaggaggataacatggccatcatcaaggagttcatgcgcttcaagGTGCACatggaggg	201	1
965	ms2_pre_Stem_notGC_0016_d1_5	acctgattattaaacaggt	TTTTATGGGC	210	TCACCCGTGAGATCGTGCCACCTAggatccATTTTATGGGCctaacctttacaattgtgagcgctcacaattatgatagattcaattggaTTAATTAAAGAGGAGAAAGGTACCCatgCacctgattattaaacaggtTgtgagcaagggcgaggaggataacatggccatcatcaaggagttcatgcgcttcaagGTGCACatggaggg	201	1
966	ms2_pre_Stem_notGC_0017_d1_1	gcgcgaggattacccgcgc	AGCTCCCTCT	210	TCACCCGTGAGATCGTGCCACCTAggatccAAGCTCCCTCTctaacctttacaattgtgagcgctcacaattatgatagattcaattggaTTAATTAAAGAGGAGAAAGGTACCCatgCgcgcgaggattacccgcgcTgtgagcaagggcgaggaggataacatggccatcatcaaggagttcatgcgcttcaagGTGCACatggaggg	201	1
967	ms2_pre_Stem_notGC_0017_d1_2	gcgcgaggattacccgcgc	TCGTACTCGG	210	TCACCCGTGAGATCGTGCCACCTAggatccATCGTACTCGGctaacctttacaattgtgagcgctcacaattatgatagattcaattggaTTAATTAAAGAGGAGAAAGGTACCCatgCgcgcgaggattacccgcgcTgtgagcaagggcgaggaggataacatggccatcatcaaggagttcatgcgcttcaagGTGCACatggaggg	201	1
968	ms2_pre_Stem_notGC_0017_d1_3	gcgcgaggattacccgcgc	ATTCCGGAGG	210	TCACCCGTGAGATCGTGCCACCTAggatccAATTCCGGAGGctaacctttacaattgtgagcgctcacaattatgatagattcaattggaTTAATTAAAGAGGAGAAAGGTACCCatgCgcgcgaggattacccgcgcTgtgagcaagggcgaggaggataacatggccatcatcaaggagttcatgcgcttcaagGTGCACatggaggg	201	1
969	ms2_pre_Stem_notGC_0017_d1_4	gcgcgaggattacccgcgc	AGAACGTCCG	210	TCACCCGTGAGATCGTGCCACCTAggatccAAGAACGTCCGctaacctttacaattgtgagcgctcacaattatgatagattcaattggaTTAATTAAAGAGGAGAAAGGTACCCatgCgcgcgaggattacccgcgcTgtgagcaagggcgaggaggataacatggccatcatcaaggagttcatgcgcttcaagGTGCACatggaggg	201	1
970	ms2_pre_Stem_notGC_0017_d1_5	gcgcgaggattacccgcgc	ACCAGCGGAT	210	TCACCCGTGAGATCGTGCCACCTAggatccAACCAGCGGATctaacctttacaattgtgagcgctcacaattatgatagattcaattggaTTAATTAAAGAGGAGAAAGGTACCCatgCgcgcgaggattacccgcgcTgtgagcaagggcgaggaggataacatggccatcatcaaggagttcatgcgcttcaagGTGCACatggaggg	201	1
971	ms2_pre_Stem_notGC_0018_d1_1	ctataaggattacctatag	TCGGGTCAGA	210	TCACCCGTGAGATCGTGCCACCTAggatccATCGGGTCAGActaacctttacaattgtgagcgctcacaattatgatagattcaattggaTTAATTAAAGAGGAGAAAGGTACCCatgCctataaggattacctatagTgtgagcaagggcgaggaggataacatggccatcatcaaggagttcatgcgcttcaagGTGCACatggaggg	201	1
972	ms2_pre_Stem_notGC_0018_d1_2	ctataaggattacctatag	GTCTGCTCTC	210	TCACCCGTGAGATCGTGCCACCTAggatccAGTCTGCTCTCctaacctttacaattgtgagcgctcacaattatgatagattcaattggaTTAATTAAAGAGGAGAAAGGTACCCatgCctataaggattacctatagTgtgagcaagggcgaggaggataacatggccatcatcaaggagttcatgcgcttcaagGTGCACatggaggg	201	1
973	ms2_pre_Stem_notGC_0018_d1_3	ctataaggattacctatag	GTATCCGGTC	210	TCACCCGTGAGATCGTGCCACCTAggatccAGTATCCGGTCctaacctttacaattgtgagcgctcacaattatgatagattcaattggaTTAATTAAAGAGGAGAAAGGTACCCatgCctataaggattacctatagTgtgagcaagggcgaggaggataacatggccatcatcaaggagttcatgcgcttcaagGTGCACatggaggg	201	1
974	ms2_pre_Stem_notGC_0018_d1_4	ctataaggattacctatag	GAATGCTTTC	210	TCACCCGTGAGATCGTGCCACCTAggatccAGAATGCTTTCctaacctttacaattgtgagcgctcacaattatgatagattcaattggaTTAATTAAAGAGGAGAAAGGTACCCatgCctataaggattacctatagTgtgagcaagggcgaggaggataacatggccatcatcaaggagttcatgcgcttcaagGTGCACatggaggg	201	1
975	ms2_pre_Stem_notGC_0018_d1_5	ctataaggattacctatag	AGGTGCAGGA	210	TCACCCGTGAGATCGTGCCACCTAggatccAAGGTGCAGGActaacctttacaattgtgagcgctcacaattatgatagattcaattggaTTAATTAAAGAGGAGAAAGGTACCCatgCctataaggattacctatagTgtgagcaagggcgaggaggataacatggccatcatcaaggagttcatgcgcttcaagGTGCACatggaggg	201	1
976	ms2_pre_Stem_notGC_0019_d1_1	acccgagaattatccgggt	CGAACTTCGC	210	TCACCCGTGAGATCGTGCCACCTAggatccACGAACTTCGCctaacctttacaattgtgagcgctcacaattatgatagattcaattggaTTAATTAAAGAGGAGAAAGGTACCCatgCacccgagaattatccgggtTgtgagcaagggcgaggaggataacatggccatcatcaaggagttcatgcgcttcaagGTGCACatggaggg	201	1
977	ms2_pre_Stem_notGC_0019_d1_2	acccgagaattatccgggt	CGACATGGGT	210	TCACCCGTGAGATCGTGCCACCTAggatccACGACATGGGTctaacctttacaattgtgagcgctcacaattatgatagattcaattggaTTAATTAAAGAGGAGAAAGGTACCCatgCacccgagaattatccgggtTgtgagcaagggcgaggaggataacatggccatcatcaaggagttcatgcgcttcaagGTGCACatggaggg	201	1
978	ms2_pre_Stem_notGC_0019_d1_3	acccgagaattatccgggt	TATTACGACG	210	TCACCCGTGAGATCGTGCCACCTAggatccATATTACGACGctaacctttacaattgtgagcgctcacaattatgatagattcaattggaTTAATTAAAGAGGAGAAAGGTACCCatgCacccgagaattatccgggtTgtgagcaagggcgaggaggataacatggccatcatcaaggagttcatgcgcttcaagGTGCACatggaggg	201	1
979	ms2_pre_Stem_notGC_0019_d1_4	acccgagaattatccgggt	GAACTTTCAC	210	TCACCCGTGAGATCGTGCCACCTAggatccAGAACTTTCACctaacctttacaattgtgagcgctcacaattatgatagattcaattggaTTAATTAAAGAGGAGAAAGGTACCCatgCacccgagaattatccgggtTgtgagcaagggcgaggaggataacatggccatcatcaaggagttcatgcgcttcaagGTGCACatggaggg	201	1
980	ms2_pre_Stem_notGC_0019_d1_5	acccgagaattatccgggt	TGAAGGTGAA	210	TCACCCGTGAGATCGTGCCACCTAggatccATGAAGGTGAActaacctttacaattgtgagcgctcacaattatgatagattcaattggaTTAATTAAAGAGGAGAAAGGTACCCatgCacccgagaattatccgggtTgtgagcaagggcgaggaggataacatggccatcatcaaggagttcatgcgcttcaagGTGCACatggaggg	201	1
981	ms2_pre_Stem_notGC_0020_d1_1	gcctgaagattactcaggc	CAGCCTATCG	210	TCACCCGTGAGATCGTGCCACCTAggatccACAGCCTATCGctaacctttacaattgtgagcgctcacaattatgatagattcaattggaTTAATTAAAGAGGAGAAAGGTACCCatgCgcctgaagattactcaggcTgtgagcaagggcgaggaggataacatggccatcatcaaggagttcatgcgcttcaagGTGCACatggaggg	201	1
982	ms2_pre_Stem_notGC_0020_d1_2	gcctgaagattactcaggc	CGGGAAGTCT	210	TCACCCGTGAGATCGTGCCACCTAggatccACGGGAAGTCTctaacctttacaattgtgagcgctcacaattatgatagattcaattggaTTAATTAAAGAGGAGAAAGGTACCCatgCgcctgaagattactcaggcTgtgagcaagggcgaggaggataacatggccatcatcaaggagttcatgcgcttcaagGTGCACatggaggg	201	1
983	ms2_pre_Stem_notGC_0020_d1_3	gcctgaagattactcaggc	TTCAGTGTGT	210	TCACCCGTGAGATCGTGCCACCTAggatccATTCAGTGTGTctaacctttacaattgtgagcgctcacaattatgatagattcaattggaTTAATTAAAGAGGAGAAAGGTACCCatgCgcctgaagattactcaggcTgtgagcaagggcgaggaggataacatggccatcatcaaggagttcatgcgcttcaagGTGCACatggaggg	201	1
984	ms2_pre_Stem_notGC_0020_d1_4	gcctgaagattactcaggc	CGAAGGACAG	210	TCACCCGTGAGATCGTGCCACCTAggatccACGAAGGACAGctaacctttacaattgtgagcgctcacaattatgatagattcaattggaTTAATTAAAGAGGAGAAAGGTACCCatgCgcctgaagattactcaggcTgtgagcaagggcgaggaggataacatggccatcatcaaggagttcatgcgcttcaagGTGCACatggaggg	201	1
985	ms2_pre_Stem_notGC_0020_d1_5	gcctgaagattactcaggc	CTCGGTGGAA	210	TCACCCGTGAGATCGTGCCACCTAggatccACTCGGTGGAActaacctttacaattgtgagcgctcacaattatgatagattcaattggaTTAATTAAAGAGGAGAAAGGTACCCatgCgcctgaagattactcaggcTgtgagcaagggcgaggaggataacatggccatcatcaaggagttcatgcgcttcaagGTGCACatggaggg	201	1
986	ms2_pre_Stem_notGC_0021_d1_1	acacaaagattacttgtgt	TTACTCATGG	210	TCACCCGTGAGATCGTGCCACCTAggatccATTACTCATGGctaacctttacaattgtgagcgctcacaattatgatagattcaattggaTTAATTAAAGAGGAGAAAGGTACCCatgCacacaaagattacttgtgtTgtgagcaagggcgaggaggataacatggccatcatcaaggagttcatgcgcttcaagGTGCACatggaggg	201	1
987	ms2_pre_Stem_notGC_0021_d1_2	acacaaagattacttgtgt	ACCAGTGGCA	210	TCACCCGTGAGATCGTGCCACCTAggatccAACCAGTGGCActaacctttacaattgtgagcgctcacaattatgatagattcaattggaTTAATTAAAGAGGAGAAAGGTACCCatgCacacaaagattacttgtgtTgtgagcaagggcgaggaggataacatggccatcatcaaggagttcatgcgcttcaagGTGCACatggaggg	201	1
988	ms2_pre_Stem_notGC_0021_d1_3	acacaaagattacttgtgt	CGCGTCACTA	210	TCACCCGTGAGATCGTGCCACCTAggatccACGCGTCACTActaacctttacaattgtgagcgctcacaattatgatagattcaattggaTTAATTAAAGAGGAGAAAGGTACCCatgCacacaaagattacttgtgtTgtgagcaagggcgaggaggataacatggccatcatcaaggagttcatgcgcttcaagGTGCACatggaggg	201	1
989	ms2_pre_Stem_notGC_0021_d1_4	acacaaagattacttgtgt	TTCAGGATGA	210	TCACCCGTGAGATCGTGCCACCTAggatccATTCAGGATGActaacctttacaattgtgagcgctcacaattatgatagattcaattggaTTAATTAAAGAGGAGAAAGGTACCCatgCacacaaagattacttgtgtTgtgagcaagggcgaggaggataacatggccatcatcaaggagttcatgcgcttcaagGTGCACatggaggg	201	1
990	ms2_pre_Stem_notGC_0021_d1_5	acacaaagattacttgtgt	GGCTGAAGTC	210	TCACCCGTGAGATCGTGCCACCTAggatccAGGCTGAAGTCctaacctttacaattgtgagcgctcacaattatgatagattcaattggaTTAATTAAAGAGGAGAAAGGTACCCatgCacacaaagattacttgtgtTgtgagcaagggcgaggaggataacatggccatcatcaaggagttcatgcgcttcaagGTGCACatggaggg	201	1
991	ms2_pre_Stem_notGC_0022_d1_1	gcattaagattactaatgc	TACGAGCGTG	210	TCACCCGTGAGATCGTGCCACCTAggatccATACGAGCGTGctaacctttacaattgtgagcgctcacaattatgatagattcaattggaTTAATTAAAGAGGAGAAAGGTACCCatgCgcattaagattactaatgcTgtgagcaagggcgaggaggataacatggccatcatcaaggagttcatgcgcttcaagGTGCACatggaggg	201	1
992	ms2_pre_Stem_notGC_0022_d1_2	gcattaagattactaatgc	CGTCAGCTAC	210	TCACCCGTGAGATCGTGCCACCTAggatccACGTCAGCTACctaacctttacaattgtgagcgctcacaattatgatagattcaattggaTTAATTAAAGAGGAGAAAGGTACCCatgCgcattaagattactaatgcTgtgagcaagggcgaggaggataacatggccatcatcaaggagttcatgcgcttcaagGTGCACatggaggg	201	1
993	ms2_pre_Stem_notGC_0022_d1_3	gcattaagattactaatgc	ATTGAATCGG	210	TCACCCGTGAGATCGTGCCACCTAggatccAATTGAATCGGctaacctttacaattgtgagcgctcacaattatgatagattcaattggaTTAATTAAAGAGGAGAAAGGTACCCatgCgcattaagattactaatgcTgtgagcaagggcgaggaggataacatggccatcatcaaggagttcatgcgcttcaagGTGCACatggaggg	201	1
994	ms2_pre_Stem_notGC_0022_d1_4	gcattaagattactaatgc	ACTCGGAAAT	210	TCACCCGTGAGATCGTGCCACCTAggatccAACTCGGAAATctaacctttacaattgtgagcgctcacaattatgatagattcaattggaTTAATTAAAGAGGAGAAAGGTACCCatgCgcattaagattactaatgcTgtgagcaagggcgaggaggataacatggccatcatcaaggagttcatgcgcttcaagGTGCACatggaggg	201	1
995	ms2_pre_Stem_notGC_0022_d1_5	gcattaagattactaatgc	CGACCGGAAT	210	TCACCCGTGAGATCGTGCCACCTAggatccACGACCGGAATctaacctttacaattgtgagcgctcacaattatgatagattcaattggaTTAATTAAAGAGGAGAAAGGTACCCatgCgcattaagattactaatgcTgtgagcaagggcgaggaggataacatggccatcatcaaggagttcatgcgcttcaagGTGCACatggaggg	201	1
996	ms2_pre_Stem_notGC_0023_d1_1	gcgtgagaattatccacgc	GAACTCATGA	210	TCACCCGTGAGATCGTGCCACCTAggatccAGAACTCATGActaacctttacaattgtgagcgctcacaattatgatagattcaattggaTTAATTAAAGAGGAGAAAGGTACCCatgCgcgtgagaattatccacgcTgtgagcaagggcgaggaggataacatggccatcatcaaggagttcatgcgcttcaagGTGCACatggaggg	201	1
997	ms2_pre_Stem_notGC_0023_d1_2	gcgtgagaattatccacgc	CTCGACTCGA	210	TCACCCGTGAGATCGTGCCACCTAggatccACTCGACTCGActaacctttacaattgtgagcgctcacaattatgatagattcaattggaTTAATTAAAGAGGAGAAAGGTACCCatgCgcgtgagaattatccacgcTgtgagcaagggcgaggaggataacatggccatcatcaaggagttcatgcgcttcaagGTGCACatggaggg	201	1
998	ms2_pre_Stem_notGC_0023_d1_3	gcgtgagaattatccacgc	AACTACGGGG	210	TCACCCGTGAGATCGTGCCACCTAggatccAAACTACGGGGctaacctttacaattgtgagcgctcacaattatgatagattcaattggaTTAATTAAAGAGGAGAAAGGTACCCatgCgcgtgagaattatccacgcTgtgagcaagggcgaggaggataacatggccatcatcaaggagttcatgcgcttcaagGTGCACatggaggg	201	1
999	ms2_pre_Stem_notGC_0023_d1_4	gcgtgagaattatccacgc	ACTCGGCTGT	210	TCACCCGTGAGATCGTGCCACCTAggatccAACTCGGCTGTctaacctttacaattgtgagcgctcacaattatgatagattcaattggaTTAATTAAAGAGGAGAAAGGTACCCatgCgcgtgagaattatccacgcTgtgagcaagggcgaggaggataacatggccatcatcaaggagttcatgcgcttcaagGTGCACatggaggg	201	1
1000	ms2_pre_Stem_notGC_0023_d1_5	gcgtgagaattatccacgc	CAAACCCAGG	210	TCACCCGTGAGATCGTGCCACCTAggatccACAAACCCAGGctaacctttacaattgtgagcgctcacaattatgatagattcaattggaTTAATTAAAGAGGAGAAAGGTACCCatgCgcgtgagaattatccacgcTgtgagcaagggcgaggaggataacatggccatcatcaaggagttcatgcgcttcaagGTGCACatggaggg	201	1
1001	ms2_pre_Stem_notGC_0024_d1_1	ccgtgagtattaaccacgg	GTGTCCCTTC	210	TCACCCGTGAGATCGTGCCACCTAggatccAGTGTCCCTTCctaacctttacaattgtgagcgctcacaattatgatagattcaattggaTTAATTAAAGAGGAGAAAGGTACCCatgCccgtgagtattaaccacggTgtgagcaagggcgaggaggataacatggccatcatcaaggagttcatgcgcttcaagGTGCACatggaggg	201	1
1002	ms2_pre_Stem_notGC_0024_d1_2	ccgtgagtattaaccacgg	CATTCATGTG	210	TCACCCGTGAGATCGTGCCACCTAggatccACATTCATGTGctaacctttacaattgtgagcgctcacaattatgatagattcaattggaTTAATTAAAGAGGAGAAAGGTACCCatgCccgtgagtattaaccacggTgtgagcaagggcgaggaggataacatggccatcatcaaggagttcatgcgcttcaagGTGCACatggaggg	201	1
1003	ms2_pre_Stem_notGC_0024_d1_3	ccgtgagtattaaccacgg	ATCAGGCTCC	210	TCACCCGTGAGATCGTGCCACCTAggatccAATCAGGCTCCctaacctttacaattgtgagcgctcacaattatgatagattcaattggaTTAATTAAAGAGGAGAAAGGTACCCatgCccgtgagtattaaccacggTgtgagcaagggcgaggaggataacatggccatcatcaaggagttcatgcgcttcaagGTGCACatggaggg	201	1
1004	ms2_pre_Stem_notGC_0024_d1_4	ccgtgagtattaaccacgg	GAGTACGGGA	210	TCACCCGTGAGATCGTGCCACCTAggatccAGAGTACGGGActaacctttacaattgtgagcgctcacaattatgatagattcaattggaTTAATTAAAGAGGAGAAAGGTACCCatgCccgtgagtattaaccacggTgtgagcaagggcgaggaggataacatggccatcatcaaggagttcatgcgcttcaagGTGCACatggaggg	201	1
1005	ms2_pre_Stem_notGC_0024_d1_5	ccgtgagtattaaccacgg	GTTCCGAAAA	210	TCACCCGTGAGATCGTGCCACCTAggatccAGTTCCGAAAActaacctttacaattgtgagcgctcacaattatgatagattcaattggaTTAATTAAAGAGGAGAAAGGTACCCatgCccgtgagtattaaccacggTgtgagcaagggcgaggaggataacatggccatcatcaaggagttcatgcgcttcaagGTGCACatggaggg	201	1
1006	ms2_pre_Stem_notGC_0025_d1_1	aactgagaattatccagtt	CATAATCCCT	210	TCACCCGTGAGATCGTGCCACCTAggatccACATAATCCCTctaacctttacaattgtgagcgctcacaattatgatagattcaattggaTTAATTAAAGAGGAGAAAGGTACCCatgCaactgagaattatccagttTgtgagcaagggcgaggaggataacatggccatcatcaaggagttcatgcgcttcaagGTGCACatggaggg	201	1
1007	ms2_pre_Stem_notGC_0025_d1_2	aactgagaattatccagtt	ACCTTGAGCC	210	TCACCCGTGAGATCGTGCCACCTAggatccAACCTTGAGCCctaacctttacaattgtgagcgctcacaattatgatagattcaattggaTTAATTAAAGAGGAGAAAGGTACCCatgCaactgagaattatccagttTgtgagcaagggcgaggaggataacatggccatcatcaaggagttcatgcgcttcaagGTGCACatggaggg	201	1
1008	ms2_pre_Stem_notGC_0025_d1_3	aactgagaattatccagtt	GAAGAAGGTT	210	TCACCCGTGAGATCGTGCCACCTAggatccAGAAGAAGGTTctaacctttacaattgtgagcgctcacaattatgatagattcaattggaTTAATTAAAGAGGAGAAAGGTACCCatgCaactgagaattatccagttTgtgagcaagggcgaggaggataacatggccatcatcaaggagttcatgcgcttcaagGTGCACatggaggg	201	1
1009	ms2_pre_Stem_notGC_0025_d1_4	aactgagaattatccagtt	CGCTTGCAAC	210	TCACCCGTGAGATCGTGCCACCTAggatccACGCTTGCAACctaacctttacaattgtgagcgctcacaattatgatagattcaattggaTTAATTAAAGAGGAGAAAGGTACCCatgCaactgagaattatccagttTgtgagcaagggcgaggaggataacatggccatcatcaaggagttcatgcgcttcaagGTGCACatggaggg	201	1
1010	ms2_pre_Stem_notGC_0025_d1_5	aactgagaattatccagtt	GTCCGGTCTA	210	TCACCCGTGAGATCGTGCCACCTAggatccAGTCCGGTCTActaacctttacaattgtgagcgctcacaattatgatagattcaattggaTTAATTAAAGAGGAGAAAGGTACCCatgCaactgagaattatccagttTgtgagcaagggcgaggaggataacatggccatcatcaaggagttcatgcgcttcaagGTGCACatggaggg	201	1
1011	ms2_pre_Stem_notGC_0026_d1_1	acagtagtattaacactgt	TCATATCCCT	210	TCACCCGTGAGATCGTGCCACCTAggatccATCATATCCCTctaacctttacaattgtgagcgctcacaattatgatagattcaattggaTTAATTAAAGAGGAGAAAGGTACCCatgCacagtagtattaacactgtTgtgagcaagggcgaggaggataacatggccatcatcaaggagttcatgcgcttcaagGTGCACatggaggg	201	1
1012	ms2_pre_Stem_notGC_0026_d1_2	acagtagtattaacactgt	TGGAAGCACC	210	TCACCCGTGAGATCGTGCCACCTAggatccATGGAAGCACCctaacctttacaattgtgagcgctcacaattatgatagattcaattggaTTAATTAAAGAGGAGAAAGGTACCCatgCacagtagtattaacactgtTgtgagcaagggcgaggaggataacatggccatcatcaaggagttcatgcgcttcaagGTGCACatggaggg	201	1
1013	ms2_pre_Stem_notGC_0026_d1_3	acagtagtattaacactgt	TCATACGGCG	210	TCACCCGTGAGATCGTGCCACCTAggatccATCATACGGCGctaacctttacaattgtgagcgctcacaattatgatagattcaattggaTTAATTAAAGAGGAGAAAGGTACCCatgCacagtagtattaacactgtTgtgagcaagggcgaggaggataacatggccatcatcaaggagttcatgcgcttcaagGTGCACatggaggg	201	1
1014	ms2_pre_Stem_notGC_0026_d1_4	acagtagtattaacactgt	ACTTCTACAG	210	TCACCCGTGAGATCGTGCCACCTAggatccAACTTCTACAGctaacctttacaattgtgagcgctcacaattatgatagattcaattggaTTAATTAAAGAGGAGAAAGGTACCCatgCacagtagtattaacactgtTgtgagcaagggcgaggaggataacatggccatcatcaaggagttcatgcgcttcaagGTGCACatggaggg	201	1
1015	ms2_pre_Stem_notGC_0026_d1_5	acagtagtattaacactgt	CAGAAGACCC	210	TCACCCGTGAGATCGTGCCACCTAggatccACAGAAGACCCctaacctttacaattgtgagcgctcacaattatgatagattcaattggaTTAATTAAAGAGGAGAAAGGTACCCatgCacagtagtattaacactgtTgtgagcaagggcgaggaggataacatggccatcatcaaggagttcatgcgcttcaagGTGCACatggaggg	201	1
1016	ms2_pre_Stem_notGC_0027_d1_1	ccaggaagattactcctgg	GGTTTTCGGG	210	TCACCCGTGAGATCGTGCCACCTAggatccAGGTTTTCGGGctaacctttacaattgtgagcgctcacaattatgatagattcaattggaTTAATTAAAGAGGAGAAAGGTACCCatgCccaggaagattactcctggTgtgagcaagggcgaggaggataacatggccatcatcaaggagttcatgcgcttcaagGTGCACatggaggg	201	1
1017	ms2_pre_Stem_notGC_0027_d1_2	ccaggaagattactcctgg	CTCGGTCGTA	210	TCACCCGTGAGATCGTGCCACCTAggatccACTCGGTCGTActaacctttacaattgtgagcgctcacaattatgatagattcaattggaTTAATTAAAGAGGAGAAAGGTACCCatgCccaggaagattactcctggTgtgagcaagggcgaggaggataacatggccatcatcaaggagttcatgcgcttcaagGTGCACatggaggg	201	1
1018	ms2_pre_Stem_notGC_0027_d1_3	ccaggaagattactcctgg	AGCCCGTTCT	210	TCACCCGTGAGATCGTGCCACCTAggatccAAGCCCGTTCTctaacctttacaattgtgagcgctcacaattatgatagattcaattggaTTAATTAAAGAGGAGAAAGGTACCCatgCccaggaagattactcctggTgtgagcaagggcgaggaggataacatggccatcatcaaggagttcatgcgcttcaagGTGCACatggaggg	201	1
1019	ms2_pre_Stem_notGC_0027_d1_4	ccaggaagattactcctgg	CGCCTTGCAA	210	TCACCCGTGAGATCGTGCCACCTAggatccACGCCTTGCAActaacctttacaattgtgagcgctcacaattatgatagattcaattggaTTAATTAAAGAGGAGAAAGGTACCCatgCccaggaagattactcctggTgtgagcaagggcgaggaggataacatggccatcatcaaggagttcatgcgcttcaagGTGCACatggaggg	201	1
1020	ms2_pre_Stem_notGC_0027_d1_5	ccaggaagattactcctgg	CGCGGCTTAA	210	TCACCCGTGAGATCGTGCCACCTAggatccACGCGGCTTAActaacctttacaattgtgagcgctcacaattatgatagattcaattggaTTAATTAAAGAGGAGAAAGGTACCCatgCccaggaagattactcctggTgtgagcaagggcgaggaggataacatggccatcatcaaggagttcatgcgcttcaagGTGCACatggaggg	201	1
1021	ms2_pre_Stem_notGC_0028_d1_1	aaacgagaattatccgttt	AGGCTTGCTC	210	TCACCCGTGAGATCGTGCCACCTAggatccAAGGCTTGCTCctaacctttacaattgtgagcgctcacaattatgatagattcaattggaTTAATTAAAGAGGAGAAAGGTACCCatgCaaacgagaattatccgtttTgtgagcaagggcgaggaggataacatggccatcatcaaggagttcatgcgcttcaagGTGCACatggaggg	201	1
1022	ms2_pre_Stem_notGC_0028_d1_2	aaacgagaattatccgttt	GTTGGCTGAG	210	TCACCCGTGAGATCGTGCCACCTAggatccAGTTGGCTGAGctaacctttacaattgtgagcgctcacaattatgatagattcaattggaTTAATTAAAGAGGAGAAAGGTACCCatgCaaacgagaattatccgtttTgtgagcaagggcgaggaggataacatggccatcatcaaggagttcatgcgcttcaagGTGCACatggaggg	201	1
1023	ms2_pre_Stem_notGC_0028_d1_3	aaacgagaattatccgttt	GTTACGTGAA	210	TCACCCGTGAGATCGTGCCACCTAggatccAGTTACGTGAActaacctttacaattgtgagcgctcacaattatgatagattcaattggaTTAATTAAAGAGGAGAAAGGTACCCatgCaaacgagaattatccgtttTgtgagcaagggcgaggaggataacatggccatcatcaaggagttcatgcgcttcaagGTGCACatggaggg	201	1
1024	ms2_pre_Stem_notGC_0028_d1_4	aaacgagaattatccgttt	CAACCTTTTC	210	TCACCCGTGAGATCGTGCCACCTAggatccACAACCTTTTCctaacctttacaattgtgagcgctcacaattatgatagattcaattggaTTAATTAAAGAGGAGAAAGGTACCCatgCaaacgagaattatccgtttTgtgagcaagggcgaggaggataacatggccatcatcaaggagttcatgcgcttcaagGTGCACatggaggg	201	1
1025	ms2_pre_Stem_notGC_0028_d1_5	aaacgagaattatccgttt	GCAGATATCA	210	TCACCCGTGAGATCGTGCCACCTAggatccAGCAGATATCActaacctttacaattgtgagcgctcacaattatgatagattcaattggaTTAATTAAAGAGGAGAAAGGTACCCatgCaaacgagaattatccgtttTgtgagcaagggcgaggaggataacatggccatcatcaaggagttcatgcgcttcaagGTGCACatggaggg	201	1
1026	ms2_pre_Stem_notGC_0029_d1_1	caatgagtattaaccattg	GGAAACGACG	210	TCACCCGTGAGATCGTGCCACCTAggatccAGGAAACGACGctaacctttacaattgtgagcgctcacaattatgatagattcaattggaTTAATTAAAGAGGAGAAAGGTACCCatgCcaatgagtattaaccattgTgtgagcaagggcgaggaggataacatggccatcatcaaggagttcatgcgcttcaagGTGCACatggaggg	201	1
1027	ms2_pre_Stem_notGC_0029_d1_2	caatgagtattaaccattg	GAGAGACGGT	210	TCACCCGTGAGATCGTGCCACCTAggatccAGAGAGACGGTctaacctttacaattgtgagcgctcacaattatgatagattcaattggaTTAATTAAAGAGGAGAAAGGTACCCatgCcaatgagtattaaccattgTgtgagcaagggcgaggaggataacatggccatcatcaaggagttcatgcgcttcaagGTGCACatggaggg	201	1
1028	ms2_pre_Stem_notGC_0029_d1_3	caatgagtattaaccattg	CGTTGTAAGA	210	TCACCCGTGAGATCGTGCCACCTAggatccACGTTGTAAGActaacctttacaattgtgagcgctcacaattatgatagattcaattggaTTAATTAAAGAGGAGAAAGGTACCCatgCcaatgagtattaaccattgTgtgagcaagggcgaggaggataacatggccatcatcaaggagttcatgcgcttcaagGTGCACatggaggg	201	1
1029	ms2_pre_Stem_notGC_0029_d1_4	caatgagtattaaccattg	AGACGTAATC	210	TCACCCGTGAGATCGTGCCACCTAggatccAAGACGTAATCctaacctttacaattgtgagcgctcacaattatgatagattcaattggaTTAATTAAAGAGGAGAAAGGTACCCatgCcaatgagtattaaccattgTgtgagcaagggcgaggaggataacatggccatcatcaaggagttcatgcgcttcaagGTGCACatggaggg	201	1
1030	ms2_pre_Stem_notGC_0029_d1_5	caatgagtattaaccattg	GACTTATCAC	210	TCACCCGTGAGATCGTGCCACCTAggatccAGACTTATCACctaacctttacaattgtgagcgctcacaattatgatagattcaattggaTTAATTAAAGAGGAGAAAGGTACCCatgCcaatgagtattaaccattgTgtgagcaagggcgaggaggataacatggccatcatcaaggagttcatgcgcttcaagGTGCACatggaggg	201	1
1031	ms2_pre_Stem_notGC_0030_d1_1	cagtgaggattacccactg	ACCTCACGCA	210	TCACCCGTGAGATCGTGCCACCTAggatccAACCTCACGCActaacctttacaattgtgagcgctcacaattatgatagattcaattggaTTAATTAAAGAGGAGAAAGGTACCCatgCcagtgaggattacccactgTgtgagcaagggcgaggaggataacatggccatcatcaaggagttcatgcgcttcaagGTGCACatggaggg	201	1
1032	ms2_pre_Stem_notGC_0030_d1_2	cagtgaggattacccactg	TGTCTGCTCC	210	TCACCCGTGAGATCGTGCCACCTAggatccATGTCTGCTCCctaacctttacaattgtgagcgctcacaattatgatagattcaattggaTTAATTAAAGAGGAGAAAGGTACCCatgCcagtgaggattacccactgTgtgagcaagggcgaggaggataacatggccatcatcaaggagttcatgcgcttcaagGTGCACatggaggg	201	1
1033	ms2_pre_Stem_notGC_0030_d1_3	cagtgaggattacccactg	GACTTTAACG	210	TCACCCGTGAGATCGTGCCACCTAggatccAGACTTTAACGctaacctttacaattgtgagcgctcacaattatgatagattcaattggaTTAATTAAAGAGGAGAAAGGTACCCatgCcagtgaggattacccactgTgtgagcaagggcgaggaggataacatggccatcatcaaggagttcatgcgcttcaagGTGCACatggaggg	201	1
1034	ms2_pre_Stem_notGC_0030_d1_4	cagtgaggattacccactg	TTAGCACCGG	210	TCACCCGTGAGATCGTGCCACCTAggatccATTAGCACCGGctaacctttacaattgtgagcgctcacaattatgatagattcaattggaTTAATTAAAGAGGAGAAAGGTACCCatgCcagtgaggattacccactgTgtgagcaagggcgaggaggataacatggccatcatcaaggagttcatgcgcttcaagGTGCACatggaggg	201	1
1035	ms2_pre_Stem_notGC_0030_d1_5	cagtgaggattacccactg	TATACGCAAC	210	TCACCCGTGAGATCGTGCCACCTAggatccATATACGCAACctaacctttacaattgtgagcgctcacaattatgatagattcaattggaTTAATTAAAGAGGAGAAAGGTACCCatgCcagtgaggattacccactgTgtgagcaagggcgaggaggataacatggccatcatcaaggagttcatgcgcttcaagGTGCACatggaggg	201	1
1036	ms2_pre_Stem_notGC_0031_d1_1	accttagtattaacaaggt	GATAACTGGT	210	TCACCCGTGAGATCGTGCCACCTAggatccAGATAACTGGTctaacctttacaattgtgagcgctcacaattatgatagattcaattggaTTAATTAAAGAGGAGAAAGGTACCCatgCaccttagtattaacaaggtTgtgagcaagggcgaggaggataacatggccatcatcaaggagttcatgcgcttcaagGTGCACatggaggg	201	1
1037	ms2_pre_Stem_notGC_0031_d1_2	accttagtattaacaaggt	ATACCGTGGG	210	TCACCCGTGAGATCGTGCCACCTAggatccAATACCGTGGGctaacctttacaattgtgagcgctcacaattatgatagattcaattggaTTAATTAAAGAGGAGAAAGGTACCCatgCaccttagtattaacaaggtTgtgagcaagggcgaggaggataacatggccatcatcaaggagttcatgcgcttcaagGTGCACatggaggg	201	1
1038	ms2_pre_Stem_notGC_0031_d1_3	accttagtattaacaaggt	CACTCAGATT	210	TCACCCGTGAGATCGTGCCACCTAggatccACACTCAGATTctaacctttacaattgtgagcgctcacaattatgatagattcaattggaTTAATTAAAGAGGAGAAAGGTACCCatgCaccttagtattaacaaggtTgtgagcaagggcgaggaggataacatggccatcatcaaggagttcatgcgcttcaagGTGCACatggaggg	201	1
1039	ms2_pre_Stem_notGC_0031_d1_4	accttagtattaacaaggt	GGGCAGTATC	210	TCACCCGTGAGATCGTGCCACCTAggatccAGGGCAGTATCctaacctttacaattgtgagcgctcacaattatgatagattcaattggaTTAATTAAAGAGGAGAAAGGTACCCatgCaccttagtattaacaaggtTgtgagcaagggcgaggaggataacatggccatcatcaaggagttcatgcgcttcaagGTGCACatggaggg	201	1
1040	ms2_pre_Stem_notGC_0031_d1_5	accttagtattaacaaggt	GACGAAACTT	210	TCACCCGTGAGATCGTGCCACCTAggatccAGACGAAACTTctaacctttacaattgtgagcgctcacaattatgatagattcaattggaTTAATTAAAGAGGAGAAAGGTACCCatgCaccttagtattaacaaggtTgtgagcaagggcgaggaggataacatggccatcatcaaggagttcatgcgcttcaagGTGCACatggaggg	201	1
1041	ms2_pre_Stem_notGC_0032_d1_1	aagcgaggattacccgctt	TGTACTTAGC	210	TCACCCGTGAGATCGTGCCACCTAggatccATGTACTTAGCctaacctttacaattgtgagcgctcacaattatgatagattcaattggaTTAATTAAAGAGGAGAAAGGTACCCatgCaagcgaggattacccgcttTgtgagcaagggcgaggaggataacatggccatcatcaaggagttcatgcgcttcaagGTGCACatggaggg	201	1
1042	ms2_pre_Stem_notGC_0032_d1_2	aagcgaggattacccgctt	TCTTAGCCCG	210	TCACCCGTGAGATCGTGCCACCTAggatccATCTTAGCCCGctaacctttacaattgtgagcgctcacaattatgatagattcaattggaTTAATTAAAGAGGAGAAAGGTACCCatgCaagcgaggattacccgcttTgtgagcaagggcgaggaggataacatggccatcatcaaggagttcatgcgcttcaagGTGCACatggaggg	201	1
1043	ms2_pre_Stem_notGC_0032_d1_3	aagcgaggattacccgctt	GCAGCGAGTT	210	TCACCCGTGAGATCGTGCCACCTAggatccAGCAGCGAGTTctaacctttacaattgtgagcgctcacaattatgatagattcaattggaTTAATTAAAGAGGAGAAAGGTACCCatgCaagcgaggattacccgcttTgtgagcaagggcgaggaggataacatggccatcatcaaggagttcatgcgcttcaagGTGCACatggaggg	201	1
1044	ms2_pre_Stem_notGC_0032_d1_4	aagcgaggattacccgctt	TGGCCTATCG	210	TCACCCGTGAGATCGTGCCACCTAggatccATGGCCTATCGctaacctttacaattgtgagcgctcacaattatgatagattcaattggaTTAATTAAAGAGGAGAAAGGTACCCatgCaagcgaggattacccgcttTgtgagcaagggcgaggaggataacatggccatcatcaaggagttcatgcgcttcaagGTGCACatggaggg	201	1
1045	ms2_pre_Stem_notGC_0032_d1_5	aagcgaggattacccgctt	ACGAAAGGTA	210	TCACCCGTGAGATCGTGCCACCTAggatccAACGAAAGGTActaacctttacaattgtgagcgctcacaattatgatagattcaattggaTTAATTAAAGAGGAGAAAGGTACCCatgCaagcgaggattacccgcttTgtgagcaagggcgaggaggataacatggccatcatcaaggagttcatgcgcttcaagGTGCACatggaggg	201	1
1046	ms2_pre_Stem_notGC_0033_d1_1	atacaaggattacctgtat	AAACCTAACG	210	TCACCCGTGAGATCGTGCCACCTAggatccAAAACCTAACGctaacctttacaattgtgagcgctcacaattatgatagattcaattggaTTAATTAAAGAGGAGAAAGGTACCCatgCatacaaggattacctgtatTgtgagcaagggcgaggaggataacatggccatcatcaaggagttcatgcgcttcaagGTGCACatggaggg	201	1
1047	ms2_pre_Stem_notGC_0033_d1_2	atacaaggattacctgtat	GCTGATCTGC	210	TCACCCGTGAGATCGTGCCACCTAggatccAGCTGATCTGCctaacctttacaattgtgagcgctcacaattatgatagattcaattggaTTAATTAAAGAGGAGAAAGGTACCCatgCatacaaggattacctgtatTgtgagcaagggcgaggaggataacatggccatcatcaaggagttcatgcgcttcaagGTGCACatggaggg	201	1
1048	ms2_pre_Stem_notGC_0033_d1_3	atacaaggattacctgtat	GAACAGGTGG	210	TCACCCGTGAGATCGTGCCACCTAggatccAGAACAGGTGGctaacctttacaattgtgagcgctcacaattatgatagattcaattggaTTAATTAAAGAGGAGAAAGGTACCCatgCatacaaggattacctgtatTgtgagcaagggcgaggaggataacatggccatcatcaaggagttcatgcgcttcaagGTGCACatggaggg	201	1
1049	ms2_pre_Stem_notGC_0033_d1_4	atacaaggattacctgtat	GAAACGCATT	210	TCACCCGTGAGATCGTGCCACCTAggatccAGAAACGCATTctaacctttacaattgtgagcgctcacaattatgatagattcaattggaTTAATTAAAGAGGAGAAAGGTACCCatgCatacaaggattacctgtatTgtgagcaagggcgaggaggataacatggccatcatcaaggagttcatgcgcttcaagGTGCACatggaggg	201	1
1050	ms2_pre_Stem_notGC_0033_d1_5	atacaaggattacctgtat	GATGTCTGAA	210	TCACCCGTGAGATCGTGCCACCTAggatccAGATGTCTGAActaacctttacaattgtgagcgctcacaattatgatagattcaattggaTTAATTAAAGAGGAGAAAGGTACCCatgCatacaaggattacctgtatTgtgagcaagggcgaggaggataacatggccatcatcaaggagttcatgcgcttcaagGTGCACatggaggg	201	1
1051	ms2_pre_Stem_notGC_0034_d1_1	acaggaaaattattcctgt	GGGATTCACG	210	TCACCCGTGAGATCGTGCCACCTAggatccAGGGATTCACGctaacctttacaattgtgagcgctcacaattatgatagattcaattggaTTAATTAAAGAGGAGAAAGGTACCCatgCacaggaaaattattcctgtTgtgagcaagggcgaggaggataacatggccatcatcaaggagttcatgcgcttcaagGTGCACatggaggg	201	1
1052	ms2_pre_Stem_notGC_0034_d1_2	acaggaaaattattcctgt	CGGTGTCGAA	210	TCACCCGTGAGATCGTGCCACCTAggatccACGGTGTCGAActaacctttacaattgtgagcgctcacaattatgatagattcaattggaTTAATTAAAGAGGAGAAAGGTACCCatgCacaggaaaattattcctgtTgtgagcaagggcgaggaggataacatggccatcatcaaggagttcatgcgcttcaagGTGCACatggaggg	201	1
1053	ms2_pre_Stem_notGC_0034_d1_3	acaggaaaattattcctgt	ATCCGTTACA	210	TCACCCGTGAGATCGTGCCACCTAggatccAATCCGTTACActaacctttacaattgtgagcgctcacaattatgatagattcaattggaTTAATTAAAGAGGAGAAAGGTACCCatgCacaggaaaattattcctgtTgtgagcaagggcgaggaggataacatggccatcatcaaggagttcatgcgcttcaagGTGCACatggaggg	201	1
1054	ms2_pre_Stem_notGC_0034_d1_4	acaggaaaattattcctgt	TTCCTGACTT	210	TCACCCGTGAGATCGTGCCACCTAggatccATTCCTGACTTctaacctttacaattgtgagcgctcacaattatgatagattcaattggaTTAATTAAAGAGGAGAAAGGTACCCatgCacaggaaaattattcctgtTgtgagcaagggcgaggaggataacatggccatcatcaaggagttcatgcgcttcaagGTGCACatggaggg	201	1
1055	ms2_pre_Stem_notGC_0034_d1_5	acaggaaaattattcctgt	ATTTGGAGCT	210	TCACCCGTGAGATCGTGCCACCTAggatccAATTTGGAGCTctaacctttacaattgtgagcgctcacaattatgatagattcaattggaTTAATTAAAGAGGAGAAAGGTACCCatgCacaggaaaattattcctgtTgtgagcaagggcgaggaggataacatggccatcatcaaggagttcatgcgcttcaagGTGCACatggaggg	201	1
1056	ms2_pre_Stem_notGC_0035_d1_1	ctatgatgattacacatag	CTCCCATCAC	210	TCACCCGTGAGATCGTGCCACCTAggatccACTCCCATCACctaacctttacaattgtgagcgctcacaattatgatagattcaattggaTTAATTAAAGAGGAGAAAGGTACCCatgCctatgatgattacacatagTgtgagcaagggcgaggaggataacatggccatcatcaaggagttcatgcgcttcaagGTGCACatggaggg	201	1
1057	ms2_pre_Stem_notGC_0035_d1_2	ctatgatgattacacatag	TTGGTGATGA	210	TCACCCGTGAGATCGTGCCACCTAggatccATTGGTGATGActaacctttacaattgtgagcgctcacaattatgatagattcaattggaTTAATTAAAGAGGAGAAAGGTACCCatgCctatgatgattacacatagTgtgagcaagggcgaggaggataacatggccatcatcaaggagttcatgcgcttcaagGTGCACatggaggg	201	1
1058	ms2_pre_Stem_notGC_0035_d1_3	ctatgatgattacacatag	GCTAGAGTTA	210	TCACCCGTGAGATCGTGCCACCTAggatccAGCTAGAGTTActaacctttacaattgtgagcgctcacaattatgatagattcaattggaTTAATTAAAGAGGAGAAAGGTACCCatgCctatgatgattacacatagTgtgagcaagggcgaggaggataacatggccatcatcaaggagttcatgcgcttcaagGTGCACatggaggg	201	1
1059	ms2_pre_Stem_notGC_0035_d1_4	ctatgatgattacacatag	AAGACAGCGC	210	TCACCCGTGAGATCGTGCCACCTAggatccAAAGACAGCGCctaacctttacaattgtgagcgctcacaattatgatagattcaattggaTTAATTAAAGAGGAGAAAGGTACCCatgCctatgatgattacacatagTgtgagcaagggcgaggaggataacatggccatcatcaaggagttcatgcgcttcaagGTGCACatggaggg	201	1
1060	ms2_pre_Stem_notGC_0035_d1_5	ctatgatgattacacatag	TAGGTTGAAC	210	TCACCCGTGAGATCGTGCCACCTAggatccATAGGTTGAACctaacctttacaattgtgagcgctcacaattatgatagattcaattggaTTAATTAAAGAGGAGAAAGGTACCCatgCctatgatgattacacatagTgtgagcaagggcgaggaggataacatggccatcatcaaggagttcatgcgcttcaagGTGCACatggaggg	201	1
1061	ms2_pre_Stem_notGC_0036_d1_1	acgtaagtattaactacgt	GAACTAAGGA	210	TCACCCGTGAGATCGTGCCACCTAggatccAGAACTAAGGActaacctttacaattgtgagcgctcacaattatgatagattcaattggaTTAATTAAAGAGGAGAAAGGTACCCatgCacgtaagtattaactacgtTgtgagcaagggcgaggaggataacatggccatcatcaaggagttcatgcgcttcaagGTGCACatggaggg	201	1
1062	ms2_pre_Stem_notGC_0036_d1_2	acgtaagtattaactacgt	GACTCAGGCA	210	TCACCCGTGAGATCGTGCCACCTAggatccAGACTCAGGCActaacctttacaattgtgagcgctcacaattatgatagattcaattggaTTAATTAAAGAGGAGAAAGGTACCCatgCacgtaagtattaactacgtTgtgagcaagggcgaggaggataacatggccatcatcaaggagttcatgcgcttcaagGTGCACatggaggg	201	1
1063	ms2_pre_Stem_notGC_0036_d1_3	acgtaagtattaactacgt	GGCAAGTTCG	210	TCACCCGTGAGATCGTGCCACCTAggatccAGGCAAGTTCGctaacctttacaattgtgagcgctcacaattatgatagattcaattggaTTAATTAAAGAGGAGAAAGGTACCCatgCacgtaagtattaactacgtTgtgagcaagggcgaggaggataacatggccatcatcaaggagttcatgcgcttcaagGTGCACatggaggg	201	1
1064	ms2_pre_Stem_notGC_0036_d1_4	acgtaagtattaactacgt	TTTGTAAGCC	210	TCACCCGTGAGATCGTGCCACCTAggatccATTTGTAAGCCctaacctttacaattgtgagcgctcacaattatgatagattcaattggaTTAATTAAAGAGGAGAAAGGTACCCatgCacgtaagtattaactacgtTgtgagcaagggcgaggaggataacatggccatcatcaaggagttcatgcgcttcaagGTGCACatggaggg	201	1
1065	ms2_pre_Stem_notGC_0036_d1_5	acgtaagtattaactacgt	CAACTATCTG	210	TCACCCGTGAGATCGTGCCACCTAggatccACAACTATCTGctaacctttacaattgtgagcgctcacaattatgatagattcaattggaTTAATTAAAGAGGAGAAAGGTACCCatgCacgtaagtattaactacgtTgtgagcaagggcgaggaggataacatggccatcatcaaggagttcatgcgcttcaagGTGCACatggaggg	201	1
1066	ms2_pre_Stem_notGC_0037_d1_1	atgcgaggattacccgcat	GCACGTAATT	210	TCACCCGTGAGATCGTGCCACCTAggatccAGCACGTAATTctaacctttacaattgtgagcgctcacaattatgatagattcaattggaTTAATTAAAGAGGAGAAAGGTACCCatgCatgcgaggattacccgcatTgtgagcaagggcgaggaggataacatggccatcatcaaggagttcatgcgcttcaagGTGCACatggaggg	201	1
1067	ms2_pre_Stem_notGC_0037_d1_2	atgcgaggattacccgcat	AACAGCTAAC	210	TCACCCGTGAGATCGTGCCACCTAggatccAAACAGCTAACctaacctttacaattgtgagcgctcacaattatgatagattcaattggaTTAATTAAAGAGGAGAAAGGTACCCatgCatgcgaggattacccgcatTgtgagcaagggcgaggaggataacatggccatcatcaaggagttcatgcgcttcaagGTGCACatggaggg	201	1
1068	ms2_pre_Stem_notGC_0037_d1_3	atgcgaggattacccgcat	GTGCTCAACC	210	TCACCCGTGAGATCGTGCCACCTAggatccAGTGCTCAACCctaacctttacaattgtgagcgctcacaattatgatagattcaattggaTTAATTAAAGAGGAGAAAGGTACCCatgCatgcgaggattacccgcatTgtgagcaagggcgaggaggataacatggccatcatcaaggagttcatgcgcttcaagGTGCACatggaggg	201	1
1069	ms2_pre_Stem_notGC_0037_d1_4	atgcgaggattacccgcat	TGTCGAATGA	210	TCACCCGTGAGATCGTGCCACCTAggatccATGTCGAATGActaacctttacaattgtgagcgctcacaattatgatagattcaattggaTTAATTAAAGAGGAGAAAGGTACCCatgCatgcgaggattacccgcatTgtgagcaagggcgaggaggataacatggccatcatcaaggagttcatgcgcttcaagGTGCACatggaggg	201	1
1070	ms2_pre_Stem_notGC_0037_d1_5	atgcgaggattacccgcat	TGTGGTCAAA	210	TCACCCGTGAGATCGTGCCACCTAggatccATGTGGTCAAActaacctttacaattgtgagcgctcacaattatgatagattcaattggaTTAATTAAAGAGGAGAAAGGTACCCatgCatgcgaggattacccgcatTgtgagcaagggcgaggaggataacatggccatcatcaaggagttcatgcgcttcaagGTGCACatggaggg	201	1
1071	ms2_pre_Stem_notGC_0038_d1_1	gcaggaagattactcctgc	GTTCATTGGT	210	TCACCCGTGAGATCGTGCCACCTAggatccAGTTCATTGGTctaacctttacaattgtgagcgctcacaattatgatagattcaattggaTTAATTAAAGAGGAGAAAGGTACCCatgCgcaggaagattactcctgcTgtgagcaagggcgaggaggataacatggccatcatcaaggagttcatgcgcttcaagGTGCACatggaggg	201	1
1072	ms2_pre_Stem_notGC_0038_d1_2	gcaggaagattactcctgc	GCAGTGTTTT	210	TCACCCGTGAGATCGTGCCACCTAggatccAGCAGTGTTTTctaacctttacaattgtgagcgctcacaattatgatagattcaattggaTTAATTAAAGAGGAGAAAGGTACCCatgCgcaggaagattactcctgcTgtgagcaagggcgaggaggataacatggccatcatcaaggagttcatgcgcttcaagGTGCACatggaggg	201	1
1073	ms2_pre_Stem_notGC_0038_d1_3	gcaggaagattactcctgc	TCGTCTCCGT	210	TCACCCGTGAGATCGTGCCACCTAggatccATCGTCTCCGTctaacctttacaattgtgagcgctcacaattatgatagattcaattggaTTAATTAAAGAGGAGAAAGGTACCCatgCgcaggaagattactcctgcTgtgagcaagggcgaggaggataacatggccatcatcaaggagttcatgcgcttcaagGTGCACatggaggg	201	1
1074	ms2_pre_Stem_notGC_0038_d1_4	gcaggaagattactcctgc	AGGTGCGTTG	210	TCACCCGTGAGATCGTGCCACCTAggatccAAGGTGCGTTGctaacctttacaattgtgagcgctcacaattatgatagattcaattggaTTAATTAAAGAGGAGAAAGGTACCCatgCgcaggaagattactcctgcTgtgagcaagggcgaggaggataacatggccatcatcaaggagttcatgcgcttcaagGTGCACatggaggg	201	1
1075	ms2_pre_Stem_notGC_0038_d1_5	gcaggaagattactcctgc	TATCTCGGTA	210	TCACCCGTGAGATCGTGCCACCTAggatccATATCTCGGTActaacctttacaattgtgagcgctcacaattatgatagattcaattggaTTAATTAAAGAGGAGAAAGGTACCCatgCgcaggaagattactcctgcTgtgagcaagggcgaggaggataacatggccatcatcaaggagttcatgcgcttcaagGTGCACatggaggg	201	1
1076	ms2_pre_Stem_notGC_0039_d1_1	acagtaagattactactgt	GCCAACCTGT	210	TCACCCGTGAGATCGTGCCACCTAggatccAGCCAACCTGTctaacctttacaattgtgagcgctcacaattatgatagattcaattggaTTAATTAAAGAGGAGAAAGGTACCCatgCacagtaagattactactgtTgtgagcaagggcgaggaggataacatggccatcatcaaggagttcatgcgcttcaagGTGCACatggaggg	201	1
1077	ms2_pre_Stem_notGC_0039_d1_2	acagtaagattactactgt	TTGACCTATG	210	TCACCCGTGAGATCGTGCCACCTAggatccATTGACCTATGctaacctttacaattgtgagcgctcacaattatgatagattcaattggaTTAATTAAAGAGGAGAAAGGTACCCatgCacagtaagattactactgtTgtgagcaagggcgaggaggataacatggccatcatcaaggagttcatgcgcttcaagGTGCACatggaggg	201	1
1078	ms2_pre_Stem_notGC_0039_d1_3	acagtaagattactactgt	GTAATAGGAC	210	TCACCCGTGAGATCGTGCCACCTAggatccAGTAATAGGACctaacctttacaattgtgagcgctcacaattatgatagattcaattggaTTAATTAAAGAGGAGAAAGGTACCCatgCacagtaagattactactgtTgtgagcaagggcgaggaggataacatggccatcatcaaggagttcatgcgcttcaagGTGCACatggaggg	201	1
1079	ms2_pre_Stem_notGC_0039_d1_4	acagtaagattactactgt	GACAACTTAG	210	TCACCCGTGAGATCGTGCCACCTAggatccAGACAACTTAGctaacctttacaattgtgagcgctcacaattatgatagattcaattggaTTAATTAAAGAGGAGAAAGGTACCCatgCacagtaagattactactgtTgtgagcaagggcgaggaggataacatggccatcatcaaggagttcatgcgcttcaagGTGCACatggaggg	201	1
1080	ms2_pre_Stem_notGC_0039_d1_5	acagtaagattactactgt	GACTTCAACT	210	TCACCCGTGAGATCGTGCCACCTAggatccAGACTTCAACTctaacctttacaattgtgagcgctcacaattatgatagattcaattggaTTAATTAAAGAGGAGAAAGGTACCCatgCacagtaagattactactgtTgtgagcaagggcgaggaggataacatggccatcatcaaggagttcatgcgcttcaagGTGCACatggaggg	201	1
1081	ms2_pre_Stem_notGC_0040_d1_1	acagtagaattatcactgt	GGGCAAGTTC	210	TCACCCGTGAGATCGTGCCACCTAggatccAGGGCAAGTTCctaacctttacaattgtgagcgctcacaattatgatagattcaattggaTTAATTAAAGAGGAGAAAGGTACCCatgCacagtagaattatcactgtTgtgagcaagggcgaggaggataacatggccatcatcaaggagttcatgcgcttcaagGTGCACatggaggg	201	1
1082	ms2_pre_Stem_notGC_0040_d1_2	acagtagaattatcactgt	TGAGAGTTCA	210	TCACCCGTGAGATCGTGCCACCTAggatccATGAGAGTTCActaacctttacaattgtgagcgctcacaattatgatagattcaattggaTTAATTAAAGAGGAGAAAGGTACCCatgCacagtagaattatcactgtTgtgagcaagggcgaggaggataacatggccatcatcaaggagttcatgcgcttcaagGTGCACatggaggg	201	1
1083	ms2_pre_Stem_notGC_0040_d1_3	acagtagaattatcactgt	AACTCAACGA	210	TCACCCGTGAGATCGTGCCACCTAggatccAAACTCAACGActaacctttacaattgtgagcgctcacaattatgatagattcaattggaTTAATTAAAGAGGAGAAAGGTACCCatgCacagtagaattatcactgtTgtgagcaagggcgaggaggataacatggccatcatcaaggagttcatgcgcttcaagGTGCACatggaggg	201	1
1084	ms2_pre_Stem_notGC_0040_d1_4	acagtagaattatcactgt	CTCACTACGG	210	TCACCCGTGAGATCGTGCCACCTAggatccACTCACTACGGctaacctttacaattgtgagcgctcacaattatgatagattcaattggaTTAATTAAAGAGGAGAAAGGTACCCatgCacagtagaattatcactgtTgtgagcaagggcgaggaggataacatggccatcatcaaggagttcatgcgcttcaagGTGCACatggaggg	201	1
1085	ms2_pre_Stem_notGC_0040_d1_5	acagtagaattatcactgt	GCCTTATTTG	210	TCACCCGTGAGATCGTGCCACCTAggatccAGCCTTATTTGctaacctttacaattgtgagcgctcacaattatgatagattcaattggaTTAATTAAAGAGGAGAAAGGTACCCatgCacagtagaattatcactgtTgtgagcaagggcgaggaggataacatggccatcatcaaggagttcatgcgcttcaagGTGCACatggaggg	201	1
1086	ms2_pre_Stem_notGC_0041_d1_1	atgtaaggattacctacat	GGTTGCTAGG	210	TCACCCGTGAGATCGTGCCACCTAggatccAGGTTGCTAGGctaacctttacaattgtgagcgctcacaattatgatagattcaattggaTTAATTAAAGAGGAGAAAGGTACCCatgCatgtaaggattacctacatTgtgagcaagggcgaggaggataacatggccatcatcaaggagttcatgcgcttcaagGTGCACatggaggg	201	1
1087	ms2_pre_Stem_notGC_0041_d1_2	atgtaaggattacctacat	GGTCGCAATG	210	TCACCCGTGAGATCGTGCCACCTAggatccAGGTCGCAATGctaacctttacaattgtgagcgctcacaattatgatagattcaattggaTTAATTAAAGAGGAGAAAGGTACCCatgCatgtaaggattacctacatTgtgagcaagggcgaggaggataacatggccatcatcaaggagttcatgcgcttcaagGTGCACatggaggg	201	1
1088	ms2_pre_Stem_notGC_0041_d1_3	atgtaaggattacctacat	TCTACCAATG	210	TCACCCGTGAGATCGTGCCACCTAggatccATCTACCAATGctaacctttacaattgtgagcgctcacaattatgatagattcaattggaTTAATTAAAGAGGAGAAAGGTACCCatgCatgtaaggattacctacatTgtgagcaagggcgaggaggataacatggccatcatcaaggagttcatgcgcttcaagGTGCACatggaggg	201	1
1089	ms2_pre_Stem_notGC_0041_d1_4	atgtaaggattacctacat	TGCGAGCAAC	210	TCACCCGTGAGATCGTGCCACCTAggatccATGCGAGCAACctaacctttacaattgtgagcgctcacaattatgatagattcaattggaTTAATTAAAGAGGAGAAAGGTACCCatgCatgtaaggattacctacatTgtgagcaagggcgaggaggataacatggccatcatcaaggagttcatgcgcttcaagGTGCACatggaggg	201	1
1090	ms2_pre_Stem_notGC_0041_d1_5	atgtaaggattacctacat	CGGTTCTAAT	210	TCACCCGTGAGATCGTGCCACCTAggatccACGGTTCTAATctaacctttacaattgtgagcgctcacaattatgatagattcaattggaTTAATTAAAGAGGAGAAAGGTACCCatgCatgtaaggattacctacatTgtgagcaagggcgaggaggataacatggccatcatcaaggagttcatgcgcttcaagGTGCACatggaggg	201	1
1091	ms2_pre_Stem_notGC_0042_d1_1	gcctgatgattacacaggc	GAACAGAATG	210	TCACCCGTGAGATCGTGCCACCTAggatccAGAACAGAATGctaacctttacaattgtgagcgctcacaattatgatagattcaattggaTTAATTAAAGAGGAGAAAGGTACCCatgCgcctgatgattacacaggcTgtgagcaagggcgaggaggataacatggccatcatcaaggagttcatgcgcttcaagGTGCACatggaggg	201	1
1092	ms2_pre_Stem_notGC_0042_d1_2	gcctgatgattacacaggc	TCACTGAAAG	210	TCACCCGTGAGATCGTGCCACCTAggatccATCACTGAAAGctaacctttacaattgtgagcgctcacaattatgatagattcaattggaTTAATTAAAGAGGAGAAAGGTACCCatgCgcctgatgattacacaggcTgtgagcaagggcgaggaggataacatggccatcatcaaggagttcatgcgcttcaagGTGCACatggaggg	201	1
1093	ms2_pre_Stem_notGC_0042_d1_3	gcctgatgattacacaggc	CATATAGGTC	210	TCACCCGTGAGATCGTGCCACCTAggatccACATATAGGTCctaacctttacaattgtgagcgctcacaattatgatagattcaattggaTTAATTAAAGAGGAGAAAGGTACCCatgCgcctgatgattacacaggcTgtgagcaagggcgaggaggataacatggccatcatcaaggagttcatgcgcttcaagGTGCACatggaggg	201	1
1094	ms2_pre_Stem_notGC_0042_d1_4	gcctgatgattacacaggc	GAGACATGGG	210	TCACCCGTGAGATCGTGCCACCTAggatccAGAGACATGGGctaacctttacaattgtgagcgctcacaattatgatagattcaattggaTTAATTAAAGAGGAGAAAGGTACCCatgCgcctgatgattacacaggcTgtgagcaagggcgaggaggataacatggccatcatcaaggagttcatgcgcttcaagGTGCACatggaggg	201	1
1095	ms2_pre_Stem_notGC_0042_d1_5	gcctgatgattacacaggc	GACTACAGAT	210	TCACCCGTGAGATCGTGCCACCTAggatccAGACTACAGATctaacctttacaattgtgagcgctcacaattatgatagattcaattggaTTAATTAAAGAGGAGAAAGGTACCCatgCgcctgatgattacacaggcTgtgagcaagggcgaggaggataacatggccatcatcaaggagttcatgcgcttcaagGTGCACatggaggg	201	1
1096	ms2_pre_Stem_notGC_0043_d1_1	accgtaggattaccacggt	TGAGGACTTA	210	TCACCCGTGAGATCGTGCCACCTAggatccATGAGGACTTActaacctttacaattgtgagcgctcacaattatgatagattcaattggaTTAATTAAAGAGGAGAAAGGTACCCatgCaccgtaggattaccacggtTgtgagcaagggcgaggaggataacatggccatcatcaaggagttcatgcgcttcaagGTGCACatggaggg	201	1
1097	ms2_pre_Stem_notGC_0043_d1_2	accgtaggattaccacggt	GACGGCAGAA	210	TCACCCGTGAGATCGTGCCACCTAggatccAGACGGCAGAActaacctttacaattgtgagcgctcacaattatgatagattcaattggaTTAATTAAAGAGGAGAAAGGTACCCatgCaccgtaggattaccacggtTgtgagcaagggcgaggaggataacatggccatcatcaaggagttcatgcgcttcaagGTGCACatggaggg	201	1
1098	ms2_pre_Stem_notGC_0043_d1_3	accgtaggattaccacggt	CACTGTCGTG	210	TCACCCGTGAGATCGTGCCACCTAggatccACACTGTCGTGctaacctttacaattgtgagcgctcacaattatgatagattcaattggaTTAATTAAAGAGGAGAAAGGTACCCatgCaccgtaggattaccacggtTgtgagcaagggcgaggaggataacatggccatcatcaaggagttcatgcgcttcaagGTGCACatggaggg	201	1
1099	ms2_pre_Stem_notGC_0043_d1_4	accgtaggattaccacggt	CCAGTATCTA	210	TCACCCGTGAGATCGTGCCACCTAggatccACCAGTATCTActaacctttacaattgtgagcgctcacaattatgatagattcaattggaTTAATTAAAGAGGAGAAAGGTACCCatgCaccgtaggattaccacggtTgtgagcaagggcgaggaggataacatggccatcatcaaggagttcatgcgcttcaagGTGCACatggaggg	201	1
1100	ms2_pre_Stem_notGC_0043_d1_5	accgtaggattaccacggt	TGTGAAAAGG	210	TCACCCGTGAGATCGTGCCACCTAggatccATGTGAAAAGGctaacctttacaattgtgagcgctcacaattatgatagattcaattggaTTAATTAAAGAGGAGAAAGGTACCCatgCaccgtaggattaccacggtTgtgagcaagggcgaggaggataacatggccatcatcaaggagttcatgcgcttcaagGTGCACatggaggg	201	1
1101	ms2_pre_Stem_notGC_0044_d1_1	caacgaggattacccgttg	TCCCGCCTAA	210	TCACCCGTGAGATCGTGCCACCTAggatccATCCCGCCTAActaacctttacaattgtgagcgctcacaattatgatagattcaattggaTTAATTAAAGAGGAGAAAGGTACCCatgCcaacgaggattacccgttgTgtgagcaagggcgaggaggataacatggccatcatcaaggagttcatgcgcttcaagGTGCACatggaggg	201	1
1102	ms2_pre_Stem_notGC_0044_d1_2	caacgaggattacccgttg	GACAATACTG	210	TCACCCGTGAGATCGTGCCACCTAggatccAGACAATACTGctaacctttacaattgtgagcgctcacaattatgatagattcaattggaTTAATTAAAGAGGAGAAAGGTACCCatgCcaacgaggattacccgttgTgtgagcaagggcgaggaggataacatggccatcatcaaggagttcatgcgcttcaagGTGCACatggaggg	201	1
1103	ms2_pre_Stem_notGC_0044_d1_3	caacgaggattacccgttg	TGCACTGTTA	210	TCACCCGTGAGATCGTGCCACCTAggatccATGCACTGTTActaacctttacaattgtgagcgctcacaattatgatagattcaattggaTTAATTAAAGAGGAGAAAGGTACCCatgCcaacgaggattacccgttgTgtgagcaagggcgaggaggataacatggccatcatcaaggagttcatgcgcttcaagGTGCACatggaggg	201	1
1104	ms2_pre_Stem_notGC_0044_d1_4	caacgaggattacccgttg	TCATGGAGTA	210	TCACCCGTGAGATCGTGCCACCTAggatccATCATGGAGTActaacctttacaattgtgagcgctcacaattatgatagattcaattggaTTAATTAAAGAGGAGAAAGGTACCCatgCcaacgaggattacccgttgTgtgagcaagggcgaggaggataacatggccatcatcaaggagttcatgcgcttcaagGTGCACatggaggg	201	1
1105	ms2_pre_Stem_notGC_0044_d1_5	caacgaggattacccgttg	GAGTAATGGA	210	TCACCCGTGAGATCGTGCCACCTAggatccAGAGTAATGGActaacctttacaattgtgagcgctcacaattatgatagattcaattggaTTAATTAAAGAGGAGAAAGGTACCCatgCcaacgaggattacccgttgTgtgagcaagggcgaggaggataacatggccatcatcaaggagttcatgcgcttcaagGTGCACatggaggg	201	1
1106	ms2_pre_Stem_notGC_0045_d1_1	aaactaggattaccagttt	ACTGTCGATT	210	TCACCCGTGAGATCGTGCCACCTAggatccAACTGTCGATTctaacctttacaattgtgagcgctcacaattatgatagattcaattggaTTAATTAAAGAGGAGAAAGGTACCCatgCaaactaggattaccagtttTgtgagcaagggcgaggaggataacatggccatcatcaaggagttcatgcgcttcaagGTGCACatggaggg	201	1
1107	ms2_pre_Stem_notGC_0045_d1_2	aaactaggattaccagttt	ATAGTCGCTT	210	TCACCCGTGAGATCGTGCCACCTAggatccAATAGTCGCTTctaacctttacaattgtgagcgctcacaattatgatagattcaattggaTTAATTAAAGAGGAGAAAGGTACCCatgCaaactaggattaccagtttTgtgagcaagggcgaggaggataacatggccatcatcaaggagttcatgcgcttcaagGTGCACatggaggg	201	1
1108	ms2_pre_Stem_notGC_0045_d1_3	aaactaggattaccagttt	CCGGGTTCAA	210	TCACCCGTGAGATCGTGCCACCTAggatccACCGGGTTCAActaacctttacaattgtgagcgctcacaattatgatagattcaattggaTTAATTAAAGAGGAGAAAGGTACCCatgCaaactaggattaccagtttTgtgagcaagggcgaggaggataacatggccatcatcaaggagttcatgcgcttcaagGTGCACatggaggg	201	1
1109	ms2_pre_Stem_notGC_0045_d1_4	aaactaggattaccagttt	TATCGATGCT	210	TCACCCGTGAGATCGTGCCACCTAggatccATATCGATGCTctaacctttacaattgtgagcgctcacaattatgatagattcaattggaTTAATTAAAGAGGAGAAAGGTACCCatgCaaactaggattaccagtttTgtgagcaagggcgaggaggataacatggccatcatcaaggagttcatgcgcttcaagGTGCACatggaggg	201	1
1110	ms2_pre_Stem_notGC_0045_d1_5	aaactaggattaccagttt	CAAGATCGGG	210	TCACCCGTGAGATCGTGCCACCTAggatccACAAGATCGGGctaacctttacaattgtgagcgctcacaattatgatagattcaattggaTTAATTAAAGAGGAGAAAGGTACCCatgCaaactaggattaccagtttTgtgagcaagggcgaggaggataacatggccatcatcaaggagttcatgcgcttcaagGTGCACatggaggg	201	1
1111	ms2_pre_Stem_notGC_0046_d1_1	atatgattattaaacatat	TACATGCGTT	210	TCACCCGTGAGATCGTGCCACCTAggatccATACATGCGTTctaacctttacaattgtgagcgctcacaattatgatagattcaattggaTTAATTAAAGAGGAGAAAGGTACCCatgCatatgattattaaacatatTgtgagcaagggcgaggaggataacatggccatcatcaaggagttcatgcgcttcaagGTGCACatggaggg	201	1
1112	ms2_pre_Stem_notGC_0046_d1_2	atatgattattaaacatat	TCTATCTGTC	210	TCACCCGTGAGATCGTGCCACCTAggatccATCTATCTGTCctaacctttacaattgtgagcgctcacaattatgatagattcaattggaTTAATTAAAGAGGAGAAAGGTACCCatgCatatgattattaaacatatTgtgagcaagggcgaggaggataacatggccatcatcaaggagttcatgcgcttcaagGTGCACatggaggg	201	1
1113	ms2_pre_Stem_notGC_0046_d1_3	atatgattattaaacatat	TCAGAAGTTG	210	TCACCCGTGAGATCGTGCCACCTAggatccATCAGAAGTTGctaacctttacaattgtgagcgctcacaattatgatagattcaattggaTTAATTAAAGAGGAGAAAGGTACCCatgCatatgattattaaacatatTgtgagcaagggcgaggaggataacatggccatcatcaaggagttcatgcgcttcaagGTGCACatggaggg	201	1
1114	ms2_pre_Stem_notGC_0046_d1_4	atatgattattaaacatat	ACATACGTAG	210	TCACCCGTGAGATCGTGCCACCTAggatccAACATACGTAGctaacctttacaattgtgagcgctcacaattatgatagattcaattggaTTAATTAAAGAGGAGAAAGGTACCCatgCatatgattattaaacatatTgtgagcaagggcgaggaggataacatggccatcatcaaggagttcatgcgcttcaagGTGCACatggaggg	201	1
1115	ms2_pre_Stem_notGC_0046_d1_5	atatgattattaaacatat	TACGATCATC	210	TCACCCGTGAGATCGTGCCACCTAggatccATACGATCATCctaacctttacaattgtgagcgctcacaattatgatagattcaattggaTTAATTAAAGAGGAGAAAGGTACCCatgCatatgattattaaacatatTgtgagcaagggcgaggaggataacatggccatcatcaaggagttcatgcgcttcaagGTGCACatggaggg	201	1
1116	ms2_pre_Stem_notGC_0047_d1_1	acgtaagaattatctacgt	ATCAACTCCA	210	TCACCCGTGAGATCGTGCCACCTAggatccAATCAACTCCActaacctttacaattgtgagcgctcacaattatgatagattcaattggaTTAATTAAAGAGGAGAAAGGTACCCatgCacgtaagaattatctacgtTgtgagcaagggcgaggaggataacatggccatcatcaaggagttcatgcgcttcaagGTGCACatggaggg	201	1
1117	ms2_pre_Stem_notGC_0047_d1_2	acgtaagaattatctacgt	CAGTCTCTTT	210	TCACCCGTGAGATCGTGCCACCTAggatccACAGTCTCTTTctaacctttacaattgtgagcgctcacaattatgatagattcaattggaTTAATTAAAGAGGAGAAAGGTACCCatgCacgtaagaattatctacgtTgtgagcaagggcgaggaggataacatggccatcatcaaggagttcatgcgcttcaagGTGCACatggaggg	201	1
1118	ms2_pre_Stem_notGC_0047_d1_3	acgtaagaattatctacgt	GTAGGATGAA	210	TCACCCGTGAGATCGTGCCACCTAggatccAGTAGGATGAActaacctttacaattgtgagcgctcacaattatgatagattcaattggaTTAATTAAAGAGGAGAAAGGTACCCatgCacgtaagaattatctacgtTgtgagcaagggcgaggaggataacatggccatcatcaaggagttcatgcgcttcaagGTGCACatggaggg	201	1
1119	ms2_pre_Stem_notGC_0047_d1_4	acgtaagaattatctacgt	CGTTAGGGGT	210	TCACCCGTGAGATCGTGCCACCTAggatccACGTTAGGGGTctaacctttacaattgtgagcgctcacaattatgatagattcaattggaTTAATTAAAGAGGAGAAAGGTACCCatgCacgtaagaattatctacgtTgtgagcaagggcgaggaggataacatggccatcatcaaggagttcatgcgcttcaagGTGCACatggaggg	201	1
1120	ms2_pre_Stem_notGC_0047_d1_5	acgtaagaattatctacgt	GCCGTACCTA	210	TCACCCGTGAGATCGTGCCACCTAggatccAGCCGTACCTActaacctttacaattgtgagcgctcacaattatgatagattcaattggaTTAATTAAAGAGGAGAAAGGTACCCatgCacgtaagaattatctacgtTgtgagcaagggcgaggaggataacatggccatcatcaaggagttcatgcgcttcaagGTGCACatggaggg	201	1
1121	ms2_pre_Stem_notGC_0048_d1_1	accggagaattatcccggt	AAGTACACGT	210	TCACCCGTGAGATCGTGCCACCTAggatccAAAGTACACGTctaacctttacaattgtgagcgctcacaattatgatagattcaattggaTTAATTAAAGAGGAGAAAGGTACCCatgCaccggagaattatcccggtTgtgagcaagggcgaggaggataacatggccatcatcaaggagttcatgcgcttcaagGTGCACatggaggg	201	1
1122	ms2_pre_Stem_notGC_0048_d1_2	accggagaattatcccggt	TGGGCGTTGT	210	TCACCCGTGAGATCGTGCCACCTAggatccATGGGCGTTGTctaacctttacaattgtgagcgctcacaattatgatagattcaattggaTTAATTAAAGAGGAGAAAGGTACCCatgCaccggagaattatcccggtTgtgagcaagggcgaggaggataacatggccatcatcaaggagttcatgcgcttcaagGTGCACatggaggg	201	1
1123	ms2_pre_Stem_notGC_0048_d1_3	accggagaattatcccggt	AGCGCGTCAT	210	TCACCCGTGAGATCGTGCCACCTAggatccAAGCGCGTCATctaacctttacaattgtgagcgctcacaattatgatagattcaattggaTTAATTAAAGAGGAGAAAGGTACCCatgCaccggagaattatcccggtTgtgagcaagggcgaggaggataacatggccatcatcaaggagttcatgcgcttcaagGTGCACatggaggg	201	1
1124	ms2_pre_Stem_notGC_0048_d1_4	accggagaattatcccggt	TCTCAATGGT	210	TCACCCGTGAGATCGTGCCACCTAggatccATCTCAATGGTctaacctttacaattgtgagcgctcacaattatgatagattcaattggaTTAATTAAAGAGGAGAAAGGTACCCatgCaccggagaattatcccggtTgtgagcaagggcgaggaggataacatggccatcatcaaggagttcatgcgcttcaagGTGCACatggaggg	201	1
1125	ms2_pre_Stem_notGC_0048_d1_5	accggagaattatcccggt	TCAATCACCA	210	TCACCCGTGAGATCGTGCCACCTAggatccATCAATCACCActaacctttacaattgtgagcgctcacaattatgatagattcaattggaTTAATTAAAGAGGAGAAAGGTACCCatgCaccggagaattatcccggtTgtgagcaagggcgaggaggataacatggccatcatcaaggagttcatgcgcttcaagGTGCACatggaggg	201	1
1126	ms2_pre_Stem_notGC_0049_d1_1	gcataagaattatctatgc	CCCTGCACTT	210	TCACCCGTGAGATCGTGCCACCTAggatccACCCTGCACTTctaacctttacaattgtgagcgctcacaattatgatagattcaattggaTTAATTAAAGAGGAGAAAGGTACCCatgCgcataagaattatctatgcTgtgagcaagggcgaggaggataacatggccatcatcaaggagttcatgcgcttcaagGTGCACatggaggg	201	1
1127	ms2_pre_Stem_notGC_0049_d1_2	gcataagaattatctatgc	GGGAGTTAAT	210	TCACCCGTGAGATCGTGCCACCTAggatccAGGGAGTTAATctaacctttacaattgtgagcgctcacaattatgatagattcaattggaTTAATTAAAGAGGAGAAAGGTACCCatgCgcataagaattatctatgcTgtgagcaagggcgaggaggataacatggccatcatcaaggagttcatgcgcttcaagGTGCACatggaggg	201	1
1128	ms2_pre_Stem_notGC_0049_d1_3	gcataagaattatctatgc	AGGTTGGCAC	210	TCACCCGTGAGATCGTGCCACCTAggatccAAGGTTGGCACctaacctttacaattgtgagcgctcacaattatgatagattcaattggaTTAATTAAAGAGGAGAAAGGTACCCatgCgcataagaattatctatgcTgtgagcaagggcgaggaggataacatggccatcatcaaggagttcatgcgcttcaagGTGCACatggaggg	201	1
1129	ms2_pre_Stem_notGC_0049_d1_4	gcataagaattatctatgc	AGTGATTCCT	210	TCACCCGTGAGATCGTGCCACCTAggatccAAGTGATTCCTctaacctttacaattgtgagcgctcacaattatgatagattcaattggaTTAATTAAAGAGGAGAAAGGTACCCatgCgcataagaattatctatgcTgtgagcaagggcgaggaggataacatggccatcatcaaggagttcatgcgcttcaagGTGCACatggaggg	201	1
1130	ms2_pre_Stem_notGC_0049_d1_5	gcataagaattatctatgc	GCAGAGGAGT	210	TCACCCGTGAGATCGTGCCACCTAggatccAGCAGAGGAGTctaacctttacaattgtgagcgctcacaattatgatagattcaattggaTTAATTAAAGAGGAGAAAGGTACCCatgCgcataagaattatctatgcTgtgagcaagggcgaggaggataacatggccatcatcaaggagttcatgcgcttcaagGTGCACatggaggg	201	1
1131	ms2_pre_Stem_notGC_0050_d1_1	caataaggattacctattg	AAACAATCCG	210	TCACCCGTGAGATCGTGCCACCTAggatccAAAACAATCCGctaacctttacaattgtgagcgctcacaattatgatagattcaattggaTTAATTAAAGAGGAGAAAGGTACCCatgCcaataaggattacctattgTgtgagcaagggcgaggaggataacatggccatcatcaaggagttcatgcgcttcaagGTGCACatggaggg	201	1
1132	ms2_pre_Stem_notGC_0050_d1_2	caataaggattacctattg	CGAAGTCTTT	210	TCACCCGTGAGATCGTGCCACCTAggatccACGAAGTCTTTctaacctttacaattgtgagcgctcacaattatgatagattcaattggaTTAATTAAAGAGGAGAAAGGTACCCatgCcaataaggattacctattgTgtgagcaagggcgaggaggataacatggccatcatcaaggagttcatgcgcttcaagGTGCACatggaggg	201	1
1133	ms2_pre_Stem_notGC_0050_d1_3	caataaggattacctattg	GAGTGTTTCT	210	TCACCCGTGAGATCGTGCCACCTAggatccAGAGTGTTTCTctaacctttacaattgtgagcgctcacaattatgatagattcaattggaTTAATTAAAGAGGAGAAAGGTACCCatgCcaataaggattacctattgTgtgagcaagggcgaggaggataacatggccatcatcaaggagttcatgcgcttcaagGTGCACatggaggg	201	1
1134	ms2_pre_Stem_notGC_0050_d1_4	caataaggattacctattg	GGCGCTAAGA	210	TCACCCGTGAGATCGTGCCACCTAggatccAGGCGCTAAGActaacctttacaattgtgagcgctcacaattatgatagattcaattggaTTAATTAAAGAGGAGAAAGGTACCCatgCcaataaggattacctattgTgtgagcaagggcgaggaggataacatggccatcatcaaggagttcatgcgcttcaagGTGCACatggaggg	201	1
1135	ms2_pre_Stem_notGC_0050_d1_5	caataaggattacctattg	GTCAAGAACT	210	TCACCCGTGAGATCGTGCCACCTAggatccAGTCAAGAACTctaacctttacaattgtgagcgctcacaattatgatagattcaattggaTTAATTAAAGAGGAGAAAGGTACCCatgCcaataaggattacctattgTgtgagcaagggcgaggaggataacatggccatcatcaaggagttcatgcgcttcaagGTGCACatggaggg	201	1
1136	ms2_pre_Stem_notGC_0051_d1_1	gcagtaggattaccactgc	TGTAGGAGCC	210	TCACCCGTGAGATCGTGCCACCTAggatccATGTAGGAGCCctaacctttacaattgtgagcgctcacaattatgatagattcaattggaTTAATTAAAGAGGAGAAAGGTACCCatgCgcagtaggattaccactgcTgtgagcaagggcgaggaggataacatggccatcatcaaggagttcatgcgcttcaagGTGCACatggaggg	201	1
1137	ms2_pre_Stem_notGC_0051_d1_2	gcagtaggattaccactgc	AAAGCCTATG	210	TCACCCGTGAGATCGTGCCACCTAggatccAAAAGCCTATGctaacctttacaattgtgagcgctcacaattatgatagattcaattggaTTAATTAAAGAGGAGAAAGGTACCCatgCgcagtaggattaccactgcTgtgagcaagggcgaggaggataacatggccatcatcaaggagttcatgcgcttcaagGTGCACatggaggg	201	1
1138	ms2_pre_Stem_notGC_0051_d1_3	gcagtaggattaccactgc	GAGGGAAATA	210	TCACCCGTGAGATCGTGCCACCTAggatccAGAGGGAAATActaacctttacaattgtgagcgctcacaattatgatagattcaattggaTTAATTAAAGAGGAGAAAGGTACCCatgCgcagtaggattaccactgcTgtgagcaagggcgaggaggataacatggccatcatcaaggagttcatgcgcttcaagGTGCACatggaggg	201	1
1139	ms2_pre_Stem_notGC_0051_d1_4	gcagtaggattaccactgc	TGGCGGCTTA	210	TCACCCGTGAGATCGTGCCACCTAggatccATGGCGGCTTActaacctttacaattgtgagcgctcacaattatgatagattcaattggaTTAATTAAAGAGGAGAAAGGTACCCatgCgcagtaggattaccactgcTgtgagcaagggcgaggaggataacatggccatcatcaaggagttcatgcgcttcaagGTGCACatggaggg	201	1
1140	ms2_pre_Stem_notGC_0051_d1_5	gcagtaggattaccactgc	TTTACTGTGC	210	TCACCCGTGAGATCGTGCCACCTAggatccATTTACTGTGCctaacctttacaattgtgagcgctcacaattatgatagattcaattggaTTAATTAAAGAGGAGAAAGGTACCCatgCgcagtaggattaccactgcTgtgagcaagggcgaggaggataacatggccatcatcaaggagttcatgcgcttcaagGTGCACatggaggg	201	1
1141	ms2_pre_Stem_notGC_0052_d1_1	atgggaggattacccccat	CCGTCTCTGT	210	TCACCCGTGAGATCGTGCCACCTAggatccACCGTCTCTGTctaacctttacaattgtgagcgctcacaattatgatagattcaattggaTTAATTAAAGAGGAGAAAGGTACCCatgCatgggaggattacccccatTgtgagcaagggcgaggaggataacatggccatcatcaaggagttcatgcgcttcaagGTGCACatggaggg	201	1
1142	ms2_pre_Stem_notGC_0052_d1_2	atgggaggattacccccat	GTGCGGTACA	210	TCACCCGTGAGATCGTGCCACCTAggatccAGTGCGGTACActaacctttacaattgtgagcgctcacaattatgatagattcaattggaTTAATTAAAGAGGAGAAAGGTACCCatgCatgggaggattacccccatTgtgagcaagggcgaggaggataacatggccatcatcaaggagttcatgcgcttcaagGTGCACatggaggg	201	1
1143	ms2_pre_Stem_notGC_0052_d1_3	atgggaggattacccccat	TGTCGTAAGA	210	TCACCCGTGAGATCGTGCCACCTAggatccATGTCGTAAGActaacctttacaattgtgagcgctcacaattatgatagattcaattggaTTAATTAAAGAGGAGAAAGGTACCCatgCatgggaggattacccccatTgtgagcaagggcgaggaggataacatggccatcatcaaggagttcatgcgcttcaagGTGCACatggaggg	201	1
1144	ms2_pre_Stem_notGC_0052_d1_4	atgggaggattacccccat	GTGGGCGTTT	210	TCACCCGTGAGATCGTGCCACCTAggatccAGTGGGCGTTTctaacctttacaattgtgagcgctcacaattatgatagattcaattggaTTAATTAAAGAGGAGAAAGGTACCCatgCatgggaggattacccccatTgtgagcaagggcgaggaggataacatggccatcatcaaggagttcatgcgcttcaagGTGCACatggaggg	201	1
1145	ms2_pre_Stem_notGC_0052_d1_5	atgggaggattacccccat	TGGGAGCCAT	210	TCACCCGTGAGATCGTGCCACCTAggatccATGGGAGCCATctaacctttacaattgtgagcgctcacaattatgatagattcaattggaTTAATTAAAGAGGAGAAAGGTACCCatgCatgggaggattacccccatTgtgagcaagggcgaggaggataacatggccatcatcaaggagttcatgcgcttcaagGTGCACatggaggg	201	1
1146	ms2_pre_Stem_notGC_0053_d1_1	ccatgaaaattattcatgg	ACTATGCGTT	210	TCACCCGTGAGATCGTGCCACCTAggatccAACTATGCGTTctaacctttacaattgtgagcgctcacaattatgatagattcaattggaTTAATTAAAGAGGAGAAAGGTACCCatgCccatgaaaattattcatggTgtgagcaagggcgaggaggataacatggccatcatcaaggagttcatgcgcttcaagGTGCACatggaggg	201	1
1147	ms2_pre_Stem_notGC_0053_d1_2	ccatgaaaattattcatgg	GATGTACATG	210	TCACCCGTGAGATCGTGCCACCTAggatccAGATGTACATGctaacctttacaattgtgagcgctcacaattatgatagattcaattggaTTAATTAAAGAGGAGAAAGGTACCCatgCccatgaaaattattcatggTgtgagcaagggcgaggaggataacatggccatcatcaaggagttcatgcgcttcaagGTGCACatggaggg	201	1
1148	ms2_pre_Stem_notGC_0053_d1_3	ccatgaaaattattcatgg	CCATCATAAC	210	TCACCCGTGAGATCGTGCCACCTAggatccACCATCATAACctaacctttacaattgtgagcgctcacaattatgatagattcaattggaTTAATTAAAGAGGAGAAAGGTACCCatgCccatgaaaattattcatggTgtgagcaagggcgaggaggataacatggccatcatcaaggagttcatgcgcttcaagGTGCACatggaggg	201	1
1149	ms2_pre_Stem_notGC_0053_d1_4	ccatgaaaattattcatgg	GGTCGACACA	210	TCACCCGTGAGATCGTGCCACCTAggatccAGGTCGACACActaacctttacaattgtgagcgctcacaattatgatagattcaattggaTTAATTAAAGAGGAGAAAGGTACCCatgCccatgaaaattattcatggTgtgagcaagggcgaggaggataacatggccatcatcaaggagttcatgcgcttcaagGTGCACatggaggg	201	1
1150	ms2_pre_Stem_notGC_0053_d1_5	ccatgaaaattattcatgg	GCAATATCAC	210	TCACCCGTGAGATCGTGCCACCTAggatccAGCAATATCACctaacctttacaattgtgagcgctcacaattatgatagattcaattggaTTAATTAAAGAGGAGAAAGGTACCCatgCccatgaaaattattcatggTgtgagcaagggcgaggaggataacatggccatcatcaaggagttcatgcgcttcaagGTGCACatggaggg	201	1
1151	ms2_pre_Stem_notGC_0054_d1_1	ctctgaggattacccagag	AGGTAGAGAT	210	TCACCCGTGAGATCGTGCCACCTAggatccAAGGTAGAGATctaacctttacaattgtgagcgctcacaattatgatagattcaattggaTTAATTAAAGAGGAGAAAGGTACCCatgCctctgaggattacccagagTgtgagcaagggcgaggaggataacatggccatcatcaaggagttcatgcgcttcaagGTGCACatggaggg	201	1
1152	ms2_pre_Stem_notGC_0054_d1_2	ctctgaggattacccagag	CACTAGAAAC	210	TCACCCGTGAGATCGTGCCACCTAggatccACACTAGAAACctaacctttacaattgtgagcgctcacaattatgatagattcaattggaTTAATTAAAGAGGAGAAAGGTACCCatgCctctgaggattacccagagTgtgagcaagggcgaggaggataacatggccatcatcaaggagttcatgcgcttcaagGTGCACatggaggg	201	1
1153	ms2_pre_Stem_notGC_0054_d1_3	ctctgaggattacccagag	CAATCTCATG	210	TCACCCGTGAGATCGTGCCACCTAggatccACAATCTCATGctaacctttacaattgtgagcgctcacaattatgatagattcaattggaTTAATTAAAGAGGAGAAAGGTACCCatgCctctgaggattacccagagTgtgagcaagggcgaggaggataacatggccatcatcaaggagttcatgcgcttcaagGTGCACatggaggg	201	1
1154	ms2_pre_Stem_notGC_0054_d1_4	ctctgaggattacccagag	CTCTGATCTT	210	TCACCCGTGAGATCGTGCCACCTAggatccACTCTGATCTTctaacctttacaattgtgagcgctcacaattatgatagattcaattggaTTAATTAAAGAGGAGAAAGGTACCCatgCctctgaggattacccagagTgtgagcaagggcgaggaggataacatggccatcatcaaggagttcatgcgcttcaagGTGCACatggaggg	201	1
1155	ms2_pre_Stem_notGC_0054_d1_5	ctctgaggattacccagag	TTGTGCGTCG	210	TCACCCGTGAGATCGTGCCACCTAggatccATTGTGCGTCGctaacctttacaattgtgagcgctcacaattatgatagattcaattggaTTAATTAAAGAGGAGAAAGGTACCCatgCctctgaggattacccagagTgtgagcaagggcgaggaggataacatggccatcatcaaggagttcatgcgcttcaagGTGCACatggaggg	201	1
1156	ms2_pre_Stem_notGC_0055_d1_1	atataagtattaactatat	GGCTATGACG	210	TCACCCGTGAGATCGTGCCACCTAggatccAGGCTATGACGctaacctttacaattgtgagcgctcacaattatgatagattcaattggaTTAATTAAAGAGGAGAAAGGTACCCatgCatataagtattaactatatTgtgagcaagggcgaggaggataacatggccatcatcaaggagttcatgcgcttcaagGTGCACatggaggg	201	1
1157	ms2_pre_Stem_notGC_0055_d1_2	atataagtattaactatat	TAGAGCTTGA	210	TCACCCGTGAGATCGTGCCACCTAggatccATAGAGCTTGActaacctttacaattgtgagcgctcacaattatgatagattcaattggaTTAATTAAAGAGGAGAAAGGTACCCatgCatataagtattaactatatTgtgagcaagggcgaggaggataacatggccatcatcaaggagttcatgcgcttcaagGTGCACatggaggg	201	1
1158	ms2_pre_Stem_notGC_0055_d1_3	atataagtattaactatat	AGCCAGAGGA	210	TCACCCGTGAGATCGTGCCACCTAggatccAAGCCAGAGGActaacctttacaattgtgagcgctcacaattatgatagattcaattggaTTAATTAAAGAGGAGAAAGGTACCCatgCatataagtattaactatatTgtgagcaagggcgaggaggataacatggccatcatcaaggagttcatgcgcttcaagGTGCACatggaggg	201	1
1159	ms2_pre_Stem_notGC_0055_d1_4	atataagtattaactatat	GGCGCTAACT	210	TCACCCGTGAGATCGTGCCACCTAggatccAGGCGCTAACTctaacctttacaattgtgagcgctcacaattatgatagattcaattggaTTAATTAAAGAGGAGAAAGGTACCCatgCatataagtattaactatatTgtgagcaagggcgaggaggataacatggccatcatcaaggagttcatgcgcttcaagGTGCACatggaggg	201	1
1160	ms2_pre_Stem_notGC_0055_d1_5	atataagtattaactatat	AAAGCTTGTG	210	TCACCCGTGAGATCGTGCCACCTAggatccAAAAGCTTGTGctaacctttacaattgtgagcgctcacaattatgatagattcaattggaTTAATTAAAGAGGAGAAAGGTACCCatgCatataagtattaactatatTgtgagcaagggcgaggaggataacatggccatcatcaaggagttcatgcgcttcaagGTGCACatggaggg	201	1
1161	ms2_pre_Stem_notGC_0056_d1_1	acaggattattaaacctgt	AGAAGAGACT	210	TCACCCGTGAGATCGTGCCACCTAggatccAAGAAGAGACTctaacctttacaattgtgagcgctcacaattatgatagattcaattggaTTAATTAAAGAGGAGAAAGGTACCCatgCacaggattattaaacctgtTgtgagcaagggcgaggaggataacatggccatcatcaaggagttcatgcgcttcaagGTGCACatggaggg	201	1
1162	ms2_pre_Stem_notGC_0056_d1_2	acaggattattaaacctgt	TATTAGTCGG	210	TCACCCGTGAGATCGTGCCACCTAggatccATATTAGTCGGctaacctttacaattgtgagcgctcacaattatgatagattcaattggaTTAATTAAAGAGGAGAAAGGTACCCatgCacaggattattaaacctgtTgtgagcaagggcgaggaggataacatggccatcatcaaggagttcatgcgcttcaagGTGCACatggaggg	201	1
1163	ms2_pre_Stem_notGC_0056_d1_3	acaggattattaaacctgt	ATCTAAGGCA	210	TCACCCGTGAGATCGTGCCACCTAggatccAATCTAAGGCActaacctttacaattgtgagcgctcacaattatgatagattcaattggaTTAATTAAAGAGGAGAAAGGTACCCatgCacaggattattaaacctgtTgtgagcaagggcgaggaggataacatggccatcatcaaggagttcatgcgcttcaagGTGCACatggaggg	201	1
1164	ms2_pre_Stem_notGC_0056_d1_4	acaggattattaaacctgt	GACGACCGAT	210	TCACCCGTGAGATCGTGCCACCTAggatccAGACGACCGATctaacctttacaattgtgagcgctcacaattatgatagattcaattggaTTAATTAAAGAGGAGAAAGGTACCCatgCacaggattattaaacctgtTgtgagcaagggcgaggaggataacatggccatcatcaaggagttcatgcgcttcaagGTGCACatggaggg	201	1
1165	ms2_pre_Stem_notGC_0056_d1_5	acaggattattaaacctgt	TCATATCGAC	210	TCACCCGTGAGATCGTGCCACCTAggatccATCATATCGACctaacctttacaattgtgagcgctcacaattatgatagattcaattggaTTAATTAAAGAGGAGAAAGGTACCCatgCacaggattattaaacctgtTgtgagcaagggcgaggaggataacatggccatcatcaaggagttcatgcgcttcaagGTGCACatggaggg	201	1
1166	ms2_pre_Stem_notGC_0057_d1_1	ccactaggattaccagtgg	TCAACGCTGC	210	TCACCCGTGAGATCGTGCCACCTAggatccATCAACGCTGCctaacctttacaattgtgagcgctcacaattatgatagattcaattggaTTAATTAAAGAGGAGAAAGGTACCCatgCccactaggattaccagtggTgtgagcaagggcgaggaggataacatggccatcatcaaggagttcatgcgcttcaagGTGCACatggaggg	201	1
1167	ms2_pre_Stem_notGC_0057_d1_2	ccactaggattaccagtgg	ACAAGCATAC	210	TCACCCGTGAGATCGTGCCACCTAggatccAACAAGCATACctaacctttacaattgtgagcgctcacaattatgatagattcaattggaTTAATTAAAGAGGAGAAAGGTACCCatgCccactaggattaccagtggTgtgagcaagggcgaggaggataacatggccatcatcaaggagttcatgcgcttcaagGTGCACatggaggg	201	1
1168	ms2_pre_Stem_notGC_0057_d1_3	ccactaggattaccagtgg	TCATAGCGAA	210	TCACCCGTGAGATCGTGCCACCTAggatccATCATAGCGAActaacctttacaattgtgagcgctcacaattatgatagattcaattggaTTAATTAAAGAGGAGAAAGGTACCCatgCccactaggattaccagtggTgtgagcaagggcgaggaggataacatggccatcatcaaggagttcatgcgcttcaagGTGCACatggaggg	201	1
1169	ms2_pre_Stem_notGC_0057_d1_4	ccactaggattaccagtgg	GGGTGTAGAG	210	TCACCCGTGAGATCGTGCCACCTAggatccAGGGTGTAGAGctaacctttacaattgtgagcgctcacaattatgatagattcaattggaTTAATTAAAGAGGAGAAAGGTACCCatgCccactaggattaccagtggTgtgagcaagggcgaggaggataacatggccatcatcaaggagttcatgcgcttcaagGTGCACatggaggg	201	1
1170	ms2_pre_Stem_notGC_0057_d1_5	ccactaggattaccagtgg	TGACAATGTG	210	TCACCCGTGAGATCGTGCCACCTAggatccATGACAATGTGctaacctttacaattgtgagcgctcacaattatgatagattcaattggaTTAATTAAAGAGGAGAAAGGTACCCatgCccactaggattaccagtggTgtgagcaagggcgaggaggataacatggccatcatcaaggagttcatgcgcttcaagGTGCACatggaggg	201	1
1171	ms2_pre_Stem_notGC_0058_d1_1	gcatgaaaattattcatgc	TGGTACGCTC	210	TCACCCGTGAGATCGTGCCACCTAggatccATGGTACGCTCctaacctttacaattgtgagcgctcacaattatgatagattcaattggaTTAATTAAAGAGGAGAAAGGTACCCatgCgcatgaaaattattcatgcTgtgagcaagggcgaggaggataacatggccatcatcaaggagttcatgcgcttcaagGTGCACatggaggg	201	1
1172	ms2_pre_Stem_notGC_0058_d1_2	gcatgaaaattattcatgc	GTAAACGCAT	210	TCACCCGTGAGATCGTGCCACCTAggatccAGTAAACGCATctaacctttacaattgtgagcgctcacaattatgatagattcaattggaTTAATTAAAGAGGAGAAAGGTACCCatgCgcatgaaaattattcatgcTgtgagcaagggcgaggaggataacatggccatcatcaaggagttcatgcgcttcaagGTGCACatggaggg	201	1
1173	ms2_pre_Stem_notGC_0058_d1_3	gcatgaaaattattcatgc	CTCGTTTTAG	210	TCACCCGTGAGATCGTGCCACCTAggatccACTCGTTTTAGctaacctttacaattgtgagcgctcacaattatgatagattcaattggaTTAATTAAAGAGGAGAAAGGTACCCatgCgcatgaaaattattcatgcTgtgagcaagggcgaggaggataacatggccatcatcaaggagttcatgcgcttcaagGTGCACatggaggg	201	1
1174	ms2_pre_Stem_notGC_0058_d1_4	gcatgaaaattattcatgc	CGCTGCATGT	210	TCACCCGTGAGATCGTGCCACCTAggatccACGCTGCATGTctaacctttacaattgtgagcgctcacaattatgatagattcaattggaTTAATTAAAGAGGAGAAAGGTACCCatgCgcatgaaaattattcatgcTgtgagcaagggcgaggaggataacatggccatcatcaaggagttcatgcgcttcaagGTGCACatggaggg	201	1
1175	ms2_pre_Stem_notGC_0058_d1_5	gcatgaaaattattcatgc	ACCATATGGA	210	TCACCCGTGAGATCGTGCCACCTAggatccAACCATATGGActaacctttacaattgtgagcgctcacaattatgatagattcaattggaTTAATTAAAGAGGAGAAAGGTACCCatgCgcatgaaaattattcatgcTgtgagcaagggcgaggaggataacatggccatcatcaaggagttcatgcgcttcaagGTGCACatggaggg	201	1
1176	ms2_pre_Stem_notGC_0059_d1_1	accgaaggattacctcggt	ACCGAGATTA	210	TCACCCGTGAGATCGTGCCACCTAggatccAACCGAGATTActaacctttacaattgtgagcgctcacaattatgatagattcaattggaTTAATTAAAGAGGAGAAAGGTACCCatgCaccgaaggattacctcggtTgtgagcaagggcgaggaggataacatggccatcatcaaggagttcatgcgcttcaagGTGCACatggaggg	201	1
1177	ms2_pre_Stem_notGC_0059_d1_2	accgaaggattacctcggt	TTCGGCGGTA	210	TCACCCGTGAGATCGTGCCACCTAggatccATTCGGCGGTActaacctttacaattgtgagcgctcacaattatgatagattcaattggaTTAATTAAAGAGGAGAAAGGTACCCatgCaccgaaggattacctcggtTgtgagcaagggcgaggaggataacatggccatcatcaaggagttcatgcgcttcaagGTGCACatggaggg	201	1
1178	ms2_pre_Stem_notGC_0059_d1_3	accgaaggattacctcggt	GGGTTATCAA	210	TCACCCGTGAGATCGTGCCACCTAggatccAGGGTTATCAActaacctttacaattgtgagcgctcacaattatgatagattcaattggaTTAATTAAAGAGGAGAAAGGTACCCatgCaccgaaggattacctcggtTgtgagcaagggcgaggaggataacatggccatcatcaaggagttcatgcgcttcaagGTGCACatggaggg	201	1
1179	ms2_pre_Stem_notGC_0059_d1_4	accgaaggattacctcggt	CTTATGTGGT	210	TCACCCGTGAGATCGTGCCACCTAggatccACTTATGTGGTctaacctttacaattgtgagcgctcacaattatgatagattcaattggaTTAATTAAAGAGGAGAAAGGTACCCatgCaccgaaggattacctcggtTgtgagcaagggcgaggaggataacatggccatcatcaaggagttcatgcgcttcaagGTGCACatggaggg	201	1
1180	ms2_pre_Stem_notGC_0059_d1_5	accgaaggattacctcggt	TCAAACCAGA	210	TCACCCGTGAGATCGTGCCACCTAggatccATCAAACCAGActaacctttacaattgtgagcgctcacaattatgatagattcaattggaTTAATTAAAGAGGAGAAAGGTACCCatgCaccgaaggattacctcggtTgtgagcaagggcgaggaggataacatggccatcatcaaggagttcatgcgcttcaagGTGCACatggaggg	201	1
1181	ms2_pre_Stem_notGC_0060_d1_1	ctatgagtattaaccatag	GAGTAAGATG	210	TCACCCGTGAGATCGTGCCACCTAggatccAGAGTAAGATGctaacctttacaattgtgagcgctcacaattatgatagattcaattggaTTAATTAAAGAGGAGAAAGGTACCCatgCctatgagtattaaccatagTgtgagcaagggcgaggaggataacatggccatcatcaaggagttcatgcgcttcaagGTGCACatggaggg	201	1
1182	ms2_pre_Stem_notGC_0060_d1_2	ctatgagtattaaccatag	ATCCTAATCG	210	TCACCCGTGAGATCGTGCCACCTAggatccAATCCTAATCGctaacctttacaattgtgagcgctcacaattatgatagattcaattggaTTAATTAAAGAGGAGAAAGGTACCCatgCctatgagtattaaccatagTgtgagcaagggcgaggaggataacatggccatcatcaaggagttcatgcgcttcaagGTGCACatggaggg	201	1
1183	ms2_pre_Stem_notGC_0060_d1_3	ctatgagtattaaccatag	CCCCTTCGAT	210	TCACCCGTGAGATCGTGCCACCTAggatccACCCCTTCGATctaacctttacaattgtgagcgctcacaattatgatagattcaattggaTTAATTAAAGAGGAGAAAGGTACCCatgCctatgagtattaaccatagTgtgagcaagggcgaggaggataacatggccatcatcaaggagttcatgcgcttcaagGTGCACatggaggg	201	1
1184	ms2_pre_Stem_notGC_0060_d1_4	ctatgagtattaaccatag	TCCTCGATAA	210	TCACCCGTGAGATCGTGCCACCTAggatccATCCTCGATAActaacctttacaattgtgagcgctcacaattatgatagattcaattggaTTAATTAAAGAGGAGAAAGGTACCCatgCctatgagtattaaccatagTgtgagcaagggcgaggaggataacatggccatcatcaaggagttcatgcgcttcaagGTGCACatggaggg	201	1
1185	ms2_pre_Stem_notGC_0060_d1_5	ctatgagtattaaccatag	ACACACACCC	210	TCACCCGTGAGATCGTGCCACCTAggatccAACACACACCCctaacctttacaattgtgagcgctcacaattatgatagattcaattggaTTAATTAAAGAGGAGAAAGGTACCCatgCctatgagtattaaccatagTgtgagcaagggcgaggaggataacatggccatcatcaaggagttcatgcgcttcaagGTGCACatggaggg	201	1
1186	ms2_pre_Stem_notGC_0061_d1_1	gcattaaaattattaatgc	TTACCGAAGA	210	TCACCCGTGAGATCGTGCCACCTAggatccATTACCGAAGActaacctttacaattgtgagcgctcacaattatgatagattcaattggaTTAATTAAAGAGGAGAAAGGTACCCatgCgcattaaaattattaatgcTgtgagcaagggcgaggaggataacatggccatcatcaaggagttcatgcgcttcaagGTGCACatggaggg	201	2
1187	ms2_pre_Stem_notGC_0061_d1_2	gcattaaaattattaatgc	AAGTCTAGTG	210	TCACCCGTGAGATCGTGCCACCTAggatccAAAGTCTAGTGctaacctttacaattgtgagcgctcacaattatgatagattcaattggaTTAATTAAAGAGGAGAAAGGTACCCatgCgcattaaaattattaatgcTgtgagcaagggcgaggaggataacatggccatcatcaaggagttcatgcgcttcaagGTGCACatggaggg	201	2
1188	ms2_pre_Stem_notGC_0061_d1_3	gcattaaaattattaatgc	CTGCGGCTTT	210	TCACCCGTGAGATCGTGCCACCTAggatccACTGCGGCTTTctaacctttacaattgtgagcgctcacaattatgatagattcaattggaTTAATTAAAGAGGAGAAAGGTACCCatgCgcattaaaattattaatgcTgtgagcaagggcgaggaggataacatggccatcatcaaggagttcatgcgcttcaagGTGCACatggaggg	201	2
1189	ms2_pre_Stem_notGC_0061_d1_4	gcattaaaattattaatgc	CCTCTAGTTT	210	TCACCCGTGAGATCGTGCCACCTAggatccACCTCTAGTTTctaacctttacaattgtgagcgctcacaattatgatagattcaattggaTTAATTAAAGAGGAGAAAGGTACCCatgCgcattaaaattattaatgcTgtgagcaagggcgaggaggataacatggccatcatcaaggagttcatgcgcttcaagGTGCACatggaggg	201	2
1190	ms2_pre_Stem_notGC_0061_d1_5	gcattaaaattattaatgc	TAGTATCTCG	210	TCACCCGTGAGATCGTGCCACCTAggatccATAGTATCTCGctaacctttacaattgtgagcgctcacaattatgatagattcaattggaTTAATTAAAGAGGAGAAAGGTACCCatgCgcattaaaattattaatgcTgtgagcaagggcgaggaggataacatggccatcatcaaggagttcatgcgcttcaagGTGCACatggaggg	201	2
1191	ms2_pre_Stem_notGC_0062_d1_1	cagtgaagattactcactg	GCTCTATACA	210	TCACCCGTGAGATCGTGCCACCTAggatccAGCTCTATACActaacctttacaattgtgagcgctcacaattatgatagattcaattggaTTAATTAAAGAGGAGAAAGGTACCCatgCcagtgaagattactcactgTgtgagcaagggcgaggaggataacatggccatcatcaaggagttcatgcgcttcaagGTGCACatggaggg	201	2
1192	ms2_pre_Stem_notGC_0062_d1_2	cagtgaagattactcactg	TATTGGACAC	210	TCACCCGTGAGATCGTGCCACCTAggatccATATTGGACACctaacctttacaattgtgagcgctcacaattatgatagattcaattggaTTAATTAAAGAGGAGAAAGGTACCCatgCcagtgaagattactcactgTgtgagcaagggcgaggaggataacatggccatcatcaaggagttcatgcgcttcaagGTGCACatggaggg	201	2
1193	ms2_pre_Stem_notGC_0062_d1_3	cagtgaagattactcactg	ATGGACGGCT	210	TCACCCGTGAGATCGTGCCACCTAggatccAATGGACGGCTctaacctttacaattgtgagcgctcacaattatgatagattcaattggaTTAATTAAAGAGGAGAAAGGTACCCatgCcagtgaagattactcactgTgtgagcaagggcgaggaggataacatggccatcatcaaggagttcatgcgcttcaagGTGCACatggaggg	201	2
1194	ms2_pre_Stem_notGC_0062_d1_4	cagtgaagattactcactg	ATCCCTCGTC	210	TCACCCGTGAGATCGTGCCACCTAggatccAATCCCTCGTCctaacctttacaattgtgagcgctcacaattatgatagattcaattggaTTAATTAAAGAGGAGAAAGGTACCCatgCcagtgaagattactcactgTgtgagcaagggcgaggaggataacatggccatcatcaaggagttcatgcgcttcaagGTGCACatggaggg	201	2
1195	ms2_pre_Stem_notGC_0062_d1_5	cagtgaagattactcactg	GTCTGTGTTA	210	TCACCCGTGAGATCGTGCCACCTAggatccAGTCTGTGTTActaacctttacaattgtgagcgctcacaattatgatagattcaattggaTTAATTAAAGAGGAGAAAGGTACCCatgCcagtgaagattactcactgTgtgagcaagggcgaggaggataacatggccatcatcaaggagttcatgcgcttcaagGTGCACatggaggg	201	2
1196	ms2_pre_Stem_notGC_0063_d1_1	aaacgataattatacgttt	TTCCAGTCCC	210	TCACCCGTGAGATCGTGCCACCTAggatccATTCCAGTCCCctaacctttacaattgtgagcgctcacaattatgatagattcaattggaTTAATTAAAGAGGAGAAAGGTACCCatgCaaacgataattatacgtttTgtgagcaagggcgaggaggataacatggccatcatcaaggagttcatgcgcttcaagGTGCACatggaggg	201	2
1197	ms2_pre_Stem_notGC_0063_d1_2	aaacgataattatacgttt	AGGCCTGTCT	210	TCACCCGTGAGATCGTGCCACCTAggatccAAGGCCTGTCTctaacctttacaattgtgagcgctcacaattatgatagattcaattggaTTAATTAAAGAGGAGAAAGGTACCCatgCaaacgataattatacgtttTgtgagcaagggcgaggaggataacatggccatcatcaaggagttcatgcgcttcaagGTGCACatggaggg	201	2
1198	ms2_pre_Stem_notGC_0063_d1_3	aaacgataattatacgttt	TCCCGCTGAT	210	TCACCCGTGAGATCGTGCCACCTAggatccATCCCGCTGATctaacctttacaattgtgagcgctcacaattatgatagattcaattggaTTAATTAAAGAGGAGAAAGGTACCCatgCaaacgataattatacgtttTgtgagcaagggcgaggaggataacatggccatcatcaaggagttcatgcgcttcaagGTGCACatggaggg	201	2
1199	ms2_pre_Stem_notGC_0063_d1_4	aaacgataattatacgttt	GTGGATTTAC	210	TCACCCGTGAGATCGTGCCACCTAggatccAGTGGATTTACctaacctttacaattgtgagcgctcacaattatgatagattcaattggaTTAATTAAAGAGGAGAAAGGTACCCatgCaaacgataattatacgtttTgtgagcaagggcgaggaggataacatggccatcatcaaggagttcatgcgcttcaagGTGCACatggaggg	201	2
1200	ms2_pre_Stem_notGC_0063_d1_5	aaacgataattatacgttt	GCACTAGTAA	210	TCACCCGTGAGATCGTGCCACCTAggatccAGCACTAGTAActaacctttacaattgtgagcgctcacaattatgatagattcaattggaTTAATTAAAGAGGAGAAAGGTACCCatgCaaacgataattatacgtttTgtgagcaagggcgaggaggataacatggccatcatcaaggagttcatgcgcttcaagGTGCACatggaggg	201	2
1201	ms2_pre_Stem_notGC_0064_d1_1	ctctgaagattactcagag	GCAATTAGAG	210	TCACCCGTGAGATCGTGCCACCTAggatccAGCAATTAGAGctaacctttacaattgtgagcgctcacaattatgatagattcaattggaTTAATTAAAGAGGAGAAAGGTACCCatgCctctgaagattactcagagTgtgagcaagggcgaggaggataacatggccatcatcaaggagttcatgcgcttcaagGTGCACatggaggg	201	2
1202	ms2_pre_Stem_notGC_0064_d1_2	ctctgaagattactcagag	CAGCACATAA	210	TCACCCGTGAGATCGTGCCACCTAggatccACAGCACATAActaacctttacaattgtgagcgctcacaattatgatagattcaattggaTTAATTAAAGAGGAGAAAGGTACCCatgCctctgaagattactcagagTgtgagcaagggcgaggaggataacatggccatcatcaaggagttcatgcgcttcaagGTGCACatggaggg	201	2
1203	ms2_pre_Stem_notGC_0064_d1_3	ctctgaagattactcagag	AAGGCAGCTC	210	TCACCCGTGAGATCGTGCCACCTAggatccAAAGGCAGCTCctaacctttacaattgtgagcgctcacaattatgatagattcaattggaTTAATTAAAGAGGAGAAAGGTACCCatgCctctgaagattactcagagTgtgagcaagggcgaggaggataacatggccatcatcaaggagttcatgcgcttcaagGTGCACatggaggg	201	2
1204	ms2_pre_Stem_notGC_0064_d1_4	ctctgaagattactcagag	GATTGTCGAA	210	TCACCCGTGAGATCGTGCCACCTAggatccAGATTGTCGAActaacctttacaattgtgagcgctcacaattatgatagattcaattggaTTAATTAAAGAGGAGAAAGGTACCCatgCctctgaagattactcagagTgtgagcaagggcgaggaggataacatggccatcatcaaggagttcatgcgcttcaagGTGCACatggaggg	201	2
1205	ms2_pre_Stem_notGC_0064_d1_5	ctctgaagattactcagag	GCCGTAGTCT	210	TCACCCGTGAGATCGTGCCACCTAggatccAGCCGTAGTCTctaacctttacaattgtgagcgctcacaattatgatagattcaattggaTTAATTAAAGAGGAGAAAGGTACCCatgCctctgaagattactcagagTgtgagcaagggcgaggaggataacatggccatcatcaaggagttcatgcgcttcaagGTGCACatggaggg	201	2
1206	ms2_pre_Stem_notGC_0065_d1_1	accgtaagattactacggt	CCCGGAAACT	210	TCACCCGTGAGATCGTGCCACCTAggatccACCCGGAAACTctaacctttacaattgtgagcgctcacaattatgatagattcaattggaTTAATTAAAGAGGAGAAAGGTACCCatgCaccgtaagattactacggtTgtgagcaagggcgaggaggataacatggccatcatcaaggagttcatgcgcttcaagGTGCACatggaggg	201	2
1207	ms2_pre_Stem_notGC_0065_d1_2	accgtaagattactacggt	CAGGACGTTG	210	TCACCCGTGAGATCGTGCCACCTAggatccACAGGACGTTGctaacctttacaattgtgagcgctcacaattatgatagattcaattggaTTAATTAAAGAGGAGAAAGGTACCCatgCaccgtaagattactacggtTgtgagcaagggcgaggaggataacatggccatcatcaaggagttcatgcgcttcaagGTGCACatggaggg	201	2
1208	ms2_pre_Stem_notGC_0065_d1_3	accgtaagattactacggt	CTTTACGCTT	210	TCACCCGTGAGATCGTGCCACCTAggatccACTTTACGCTTctaacctttacaattgtgagcgctcacaattatgatagattcaattggaTTAATTAAAGAGGAGAAAGGTACCCatgCaccgtaagattactacggtTgtgagcaagggcgaggaggataacatggccatcatcaaggagttcatgcgcttcaagGTGCACatggaggg	201	2
1209	ms2_pre_Stem_notGC_0065_d1_4	accgtaagattactacggt	CTGACACCCA	210	TCACCCGTGAGATCGTGCCACCTAggatccACTGACACCCActaacctttacaattgtgagcgctcacaattatgatagattcaattggaTTAATTAAAGAGGAGAAAGGTACCCatgCaccgtaagattactacggtTgtgagcaagggcgaggaggataacatggccatcatcaaggagttcatgcgcttcaagGTGCACatggaggg	201	2
1210	ms2_pre_Stem_notGC_0065_d1_5	accgtaagattactacggt	CAGTCGAGCA	210	TCACCCGTGAGATCGTGCCACCTAggatccACAGTCGAGCActaacctttacaattgtgagcgctcacaattatgatagattcaattggaTTAATTAAAGAGGAGAAAGGTACCCatgCaccgtaagattactacggtTgtgagcaagggcgaggaggataacatggccatcatcaaggagttcatgcgcttcaagGTGCACatggaggg	201	2
1211	ms2_pre_Stem_notGC_0066_d1_1	gcccgatgattacacgggc	ACCATCTTAG	210	TCACCCGTGAGATCGTGCCACCTAggatccAACCATCTTAGctaacctttacaattgtgagcgctcacaattatgatagattcaattggaTTAATTAAAGAGGAGAAAGGTACCCatgCgcccgatgattacacgggcTgtgagcaagggcgaggaggataacatggccatcatcaaggagttcatgcgcttcaagGTGCACatggaggg	201	2
1212	ms2_pre_Stem_notGC_0066_d1_2	gcccgatgattacacgggc	TAAAACCCGT	210	TCACCCGTGAGATCGTGCCACCTAggatccATAAAACCCGTctaacctttacaattgtgagcgctcacaattatgatagattcaattggaTTAATTAAAGAGGAGAAAGGTACCCatgCgcccgatgattacacgggcTgtgagcaagggcgaggaggataacatggccatcatcaaggagttcatgcgcttcaagGTGCACatggaggg	201	2
1213	ms2_pre_Stem_notGC_0066_d1_3	gcccgatgattacacgggc	GTGTACCAGG	210	TCACCCGTGAGATCGTGCCACCTAggatccAGTGTACCAGGctaacctttacaattgtgagcgctcacaattatgatagattcaattggaTTAATTAAAGAGGAGAAAGGTACCCatgCgcccgatgattacacgggcTgtgagcaagggcgaggaggataacatggccatcatcaaggagttcatgcgcttcaagGTGCACatggaggg	201	2
1214	ms2_pre_Stem_notGC_0066_d1_4	gcccgatgattacacgggc	TTATCATCGC	210	TCACCCGTGAGATCGTGCCACCTAggatccATTATCATCGCctaacctttacaattgtgagcgctcacaattatgatagattcaattggaTTAATTAAAGAGGAGAAAGGTACCCatgCgcccgatgattacacgggcTgtgagcaagggcgaggaggataacatggccatcatcaaggagttcatgcgcttcaagGTGCACatggaggg	201	2
1215	ms2_pre_Stem_notGC_0066_d1_5	gcccgatgattacacgggc	CCTCAAGTCG	210	TCACCCGTGAGATCGTGCCACCTAggatccACCTCAAGTCGctaacctttacaattgtgagcgctcacaattatgatagattcaattggaTTAATTAAAGAGGAGAAAGGTACCCatgCgcccgatgattacacgggcTgtgagcaagggcgaggaggataacatggccatcatcaaggagttcatgcgcttcaagGTGCACatggaggg	201	2
1216	ms2_pre_Stem_notGC_0067_d1_1	gcgttaagattactaacgc	CAATGGCGAC	210	TCACCCGTGAGATCGTGCCACCTAggatccACAATGGCGACctaacctttacaattgtgagcgctcacaattatgatagattcaattggaTTAATTAAAGAGGAGAAAGGTACCCatgCgcgttaagattactaacgcTgtgagcaagggcgaggaggataacatggccatcatcaaggagttcatgcgcttcaagGTGCACatggaggg	201	2
1217	ms2_pre_Stem_notGC_0067_d1_2	gcgttaagattactaacgc	TCTGAGACTT	210	TCACCCGTGAGATCGTGCCACCTAggatccATCTGAGACTTctaacctttacaattgtgagcgctcacaattatgatagattcaattggaTTAATTAAAGAGGAGAAAGGTACCCatgCgcgttaagattactaacgcTgtgagcaagggcgaggaggataacatggccatcatcaaggagttcatgcgcttcaagGTGCACatggaggg	201	2
1218	ms2_pre_Stem_notGC_0067_d1_3	gcgttaagattactaacgc	TAGCATCACT	210	TCACCCGTGAGATCGTGCCACCTAggatccATAGCATCACTctaacctttacaattgtgagcgctcacaattatgatagattcaattggaTTAATTAAAGAGGAGAAAGGTACCCatgCgcgttaagattactaacgcTgtgagcaagggcgaggaggataacatggccatcatcaaggagttcatgcgcttcaagGTGCACatggaggg	201	2
1219	ms2_pre_Stem_notGC_0067_d1_4	gcgttaagattactaacgc	CCTCACGGTA	210	TCACCCGTGAGATCGTGCCACCTAggatccACCTCACGGTActaacctttacaattgtgagcgctcacaattatgatagattcaattggaTTAATTAAAGAGGAGAAAGGTACCCatgCgcgttaagattactaacgcTgtgagcaagggcgaggaggataacatggccatcatcaaggagttcatgcgcttcaagGTGCACatggaggg	201	2
1220	ms2_pre_Stem_notGC_0067_d1_5	gcgttaagattactaacgc	TTCAGAGAGT	210	TCACCCGTGAGATCGTGCCACCTAggatccATTCAGAGAGTctaacctttacaattgtgagcgctcacaattatgatagattcaattggaTTAATTAAAGAGGAGAAAGGTACCCatgCgcgttaagattactaacgcTgtgagcaagggcgaggaggataacatggccatcatcaaggagttcatgcgcttcaagGTGCACatggaggg	201	2
1221	ms2_pre_Stem_notGC_0068_d1_1	gaataaagattacttattc	GACGGGCTTT	210	TCACCCGTGAGATCGTGCCACCTAggatccAGACGGGCTTTctaacctttacaattgtgagcgctcacaattatgatagattcaattggaTTAATTAAAGAGGAGAAAGGTACCCatgCgaataaagattacttattcTgtgagcaagggcgaggaggataacatggccatcatcaaggagttcatgcgcttcaagGTGCACatggaggg	201	2
1222	ms2_pre_Stem_notGC_0068_d1_2	gaataaagattacttattc	GGATTTGCGC	210	TCACCCGTGAGATCGTGCCACCTAggatccAGGATTTGCGCctaacctttacaattgtgagcgctcacaattatgatagattcaattggaTTAATTAAAGAGGAGAAAGGTACCCatgCgaataaagattacttattcTgtgagcaagggcgaggaggataacatggccatcatcaaggagttcatgcgcttcaagGTGCACatggaggg	201	2
1223	ms2_pre_Stem_notGC_0068_d1_3	gaataaagattacttattc	GGACATCTTT	210	TCACCCGTGAGATCGTGCCACCTAggatccAGGACATCTTTctaacctttacaattgtgagcgctcacaattatgatagattcaattggaTTAATTAAAGAGGAGAAAGGTACCCatgCgaataaagattacttattcTgtgagcaagggcgaggaggataacatggccatcatcaaggagttcatgcgcttcaagGTGCACatggaggg	201	2
1224	ms2_pre_Stem_notGC_0068_d1_4	gaataaagattacttattc	TTATCCCGCC	210	TCACCCGTGAGATCGTGCCACCTAggatccATTATCCCGCCctaacctttacaattgtgagcgctcacaattatgatagattcaattggaTTAATTAAAGAGGAGAAAGGTACCCatgCgaataaagattacttattcTgtgagcaagggcgaggaggataacatggccatcatcaaggagttcatgcgcttcaagGTGCACatggaggg	201	2
1225	ms2_pre_Stem_notGC_0068_d1_5	gaataaagattacttattc	GAGCTTGCGA	210	TCACCCGTGAGATCGTGCCACCTAggatccAGAGCTTGCGActaacctttacaattgtgagcgctcacaattatgatagattcaattggaTTAATTAAAGAGGAGAAAGGTACCCatgCgaataaagattacttattcTgtgagcaagggcgaggaggataacatggccatcatcaaggagttcatgcgcttcaagGTGCACatggaggg	201	2
1226	ms2_pre_Stem_notGC_0069_d1_1	ccgggaagattactcccgg	GTCTTTAACC	210	TCACCCGTGAGATCGTGCCACCTAggatccAGTCTTTAACCctaacctttacaattgtgagcgctcacaattatgatagattcaattggaTTAATTAAAGAGGAGAAAGGTACCCatgCccgggaagattactcccggTgtgagcaagggcgaggaggataacatggccatcatcaaggagttcatgcgcttcaagGTGCACatggaggg	201	2
1227	ms2_pre_Stem_notGC_0069_d1_2	ccgggaagattactcccgg	CTTAGCTGCG	210	TCACCCGTGAGATCGTGCCACCTAggatccACTTAGCTGCGctaacctttacaattgtgagcgctcacaattatgatagattcaattggaTTAATTAAAGAGGAGAAAGGTACCCatgCccgggaagattactcccggTgtgagcaagggcgaggaggataacatggccatcatcaaggagttcatgcgcttcaagGTGCACatggaggg	201	2
1228	ms2_pre_Stem_notGC_0069_d1_3	ccgggaagattactcccgg	ACACCTCGGT	210	TCACCCGTGAGATCGTGCCACCTAggatccAACACCTCGGTctaacctttacaattgtgagcgctcacaattatgatagattcaattggaTTAATTAAAGAGGAGAAAGGTACCCatgCccgggaagattactcccggTgtgagcaagggcgaggaggataacatggccatcatcaaggagttcatgcgcttcaagGTGCACatggaggg	201	2
1229	ms2_pre_Stem_notGC_0069_d1_4	ccgggaagattactcccgg	AAGGTCATTG	210	TCACCCGTGAGATCGTGCCACCTAggatccAAAGGTCATTGctaacctttacaattgtgagcgctcacaattatgatagattcaattggaTTAATTAAAGAGGAGAAAGGTACCCatgCccgggaagattactcccggTgtgagcaagggcgaggaggataacatggccatcatcaaggagttcatgcgcttcaagGTGCACatggaggg	201	2
1230	ms2_pre_Stem_notGC_0069_d1_5	ccgggaagattactcccgg	TACGCGCGAT	210	TCACCCGTGAGATCGTGCCACCTAggatccATACGCGCGATctaacctttacaattgtgagcgctcacaattatgatagattcaattggaTTAATTAAAGAGGAGAAAGGTACCCatgCccgggaagattactcccggTgtgagcaagggcgaggaggataacatggccatcatcaaggagttcatgcgcttcaagGTGCACatggaggg	201	2
1231	ms2_pre_Stem_notGC_0070_d1_1	gtacgatgattacacgtac	GTTTGTTCTC	210	TCACCCGTGAGATCGTGCCACCTAggatccAGTTTGTTCTCctaacctttacaattgtgagcgctcacaattatgatagattcaattggaTTAATTAAAGAGGAGAAAGGTACCCatgCgtacgatgattacacgtacTgtgagcaagggcgaggaggataacatggccatcatcaaggagttcatgcgcttcaagGTGCACatggaggg	201	2
1232	ms2_pre_Stem_notGC_0070_d1_2	gtacgatgattacacgtac	GATGTACTAG	210	TCACCCGTGAGATCGTGCCACCTAggatccAGATGTACTAGctaacctttacaattgtgagcgctcacaattatgatagattcaattggaTTAATTAAAGAGGAGAAAGGTACCCatgCgtacgatgattacacgtacTgtgagcaagggcgaggaggataacatggccatcatcaaggagttcatgcgcttcaagGTGCACatggaggg	201	2
1233	ms2_pre_Stem_notGC_0070_d1_3	gtacgatgattacacgtac	ATGTCGCTTA	210	TCACCCGTGAGATCGTGCCACCTAggatccAATGTCGCTTActaacctttacaattgtgagcgctcacaattatgatagattcaattggaTTAATTAAAGAGGAGAAAGGTACCCatgCgtacgatgattacacgtacTgtgagcaagggcgaggaggataacatggccatcatcaaggagttcatgcgcttcaagGTGCACatggaggg	201	2
1234	ms2_pre_Stem_notGC_0070_d1_4	gtacgatgattacacgtac	GTGAGTAATC	210	TCACCCGTGAGATCGTGCCACCTAggatccAGTGAGTAATCctaacctttacaattgtgagcgctcacaattatgatagattcaattggaTTAATTAAAGAGGAGAAAGGTACCCatgCgtacgatgattacacgtacTgtgagcaagggcgaggaggataacatggccatcatcaaggagttcatgcgcttcaagGTGCACatggaggg	201	2
1235	ms2_pre_Stem_notGC_0070_d1_5	gtacgatgattacacgtac	CCTAGCTGAC	210	TCACCCGTGAGATCGTGCCACCTAggatccACCTAGCTGACctaacctttacaattgtgagcgctcacaattatgatagattcaattggaTTAATTAAAGAGGAGAAAGGTACCCatgCgtacgatgattacacgtacTgtgagcaagggcgaggaggataacatggccatcatcaaggagttcatgcgcttcaagGTGCACatggaggg	201	2
1236	ms2_pre_Stem_notGC_0071_d1_1	gaattagaattatcaattc	TCCACGGCAT	210	TCACCCGTGAGATCGTGCCACCTAggatccATCCACGGCATctaacctttacaattgtgagcgctcacaattatgatagattcaattggaTTAATTAAAGAGGAGAAAGGTACCCatgCgaattagaattatcaattcTgtgagcaagggcgaggaggataacatggccatcatcaaggagttcatgcgcttcaagGTGCACatggaggg	201	2
1237	ms2_pre_Stem_notGC_0071_d1_2	gaattagaattatcaattc	GTAGGTGCTG	210	TCACCCGTGAGATCGTGCCACCTAggatccAGTAGGTGCTGctaacctttacaattgtgagcgctcacaattatgatagattcaattggaTTAATTAAAGAGGAGAAAGGTACCCatgCgaattagaattatcaattcTgtgagcaagggcgaggaggataacatggccatcatcaaggagttcatgcgcttcaagGTGCACatggaggg	201	2
1238	ms2_pre_Stem_notGC_0071_d1_3	gaattagaattatcaattc	GTTGGTATAG	210	TCACCCGTGAGATCGTGCCACCTAggatccAGTTGGTATAGctaacctttacaattgtgagcgctcacaattatgatagattcaattggaTTAATTAAAGAGGAGAAAGGTACCCatgCgaattagaattatcaattcTgtgagcaagggcgaggaggataacatggccatcatcaaggagttcatgcgcttcaagGTGCACatggaggg	201	2
1239	ms2_pre_Stem_notGC_0071_d1_4	gaattagaattatcaattc	GATCCTCGGT	210	TCACCCGTGAGATCGTGCCACCTAggatccAGATCCTCGGTctaacctttacaattgtgagcgctcacaattatgatagattcaattggaTTAATTAAAGAGGAGAAAGGTACCCatgCgaattagaattatcaattcTgtgagcaagggcgaggaggataacatggccatcatcaaggagttcatgcgcttcaagGTGCACatggaggg	201	2
1240	ms2_pre_Stem_notGC_0071_d1_5	gaattagaattatcaattc	GTTTGACGAA	210	TCACCCGTGAGATCGTGCCACCTAggatccAGTTTGACGAActaacctttacaattgtgagcgctcacaattatgatagattcaattggaTTAATTAAAGAGGAGAAAGGTACCCatgCgaattagaattatcaattcTgtgagcaagggcgaggaggataacatggccatcatcaaggagttcatgcgcttcaagGTGCACatggaggg	201	2
1241	ms2_pre_Stem_notGC_0072_d1_1	acctaaaaattatttaggt	CACCAGAGTG	210	TCACCCGTGAGATCGTGCCACCTAggatccACACCAGAGTGctaacctttacaattgtgagcgctcacaattatgatagattcaattggaTTAATTAAAGAGGAGAAAGGTACCCatgCacctaaaaattatttaggtTgtgagcaagggcgaggaggataacatggccatcatcaaggagttcatgcgcttcaagGTGCACatggaggg	201	2
1242	ms2_pre_Stem_notGC_0072_d1_2	acctaaaaattatttaggt	TTGATACGAG	210	TCACCCGTGAGATCGTGCCACCTAggatccATTGATACGAGctaacctttacaattgtgagcgctcacaattatgatagattcaattggaTTAATTAAAGAGGAGAAAGGTACCCatgCacctaaaaattatttaggtTgtgagcaagggcgaggaggataacatggccatcatcaaggagttcatgcgcttcaagGTGCACatggaggg	201	2
1243	ms2_pre_Stem_notGC_0072_d1_3	acctaaaaattatttaggt	TCATTCTCGT	210	TCACCCGTGAGATCGTGCCACCTAggatccATCATTCTCGTctaacctttacaattgtgagcgctcacaattatgatagattcaattggaTTAATTAAAGAGGAGAAAGGTACCCatgCacctaaaaattatttaggtTgtgagcaagggcgaggaggataacatggccatcatcaaggagttcatgcgcttcaagGTGCACatggaggg	201	2
1244	ms2_pre_Stem_notGC_0072_d1_4	acctaaaaattatttaggt	ATCACAAGGT	210	TCACCCGTGAGATCGTGCCACCTAggatccAATCACAAGGTctaacctttacaattgtgagcgctcacaattatgatagattcaattggaTTAATTAAAGAGGAGAAAGGTACCCatgCacctaaaaattatttaggtTgtgagcaagggcgaggaggataacatggccatcatcaaggagttcatgcgcttcaagGTGCACatggaggg	201	2
1245	ms2_pre_Stem_notGC_0072_d1_5	acctaaaaattatttaggt	GCGCGATTCA	210	TCACCCGTGAGATCGTGCCACCTAggatccAGCGCGATTCActaacctttacaattgtgagcgctcacaattatgatagattcaattggaTTAATTAAAGAGGAGAAAGGTACCCatgCacctaaaaattatttaggtTgtgagcaagggcgaggaggataacatggccatcatcaaggagttcatgcgcttcaagGTGCACatggaggg	201	2
1246	ms2_pre_Stem_notGC_0073_d1_1	ctaggatgattacacctag	ATGGCGACGT	210	TCACCCGTGAGATCGTGCCACCTAggatccAATGGCGACGTctaacctttacaattgtgagcgctcacaattatgatagattcaattggaTTAATTAAAGAGGAGAAAGGTACCCatgCctaggatgattacacctagTgtgagcaagggcgaggaggataacatggccatcatcaaggagttcatgcgcttcaagGTGCACatggaggg	201	2
1247	ms2_pre_Stem_notGC_0073_d1_2	ctaggatgattacacctag	GACTCAACAA	210	TCACCCGTGAGATCGTGCCACCTAggatccAGACTCAACAActaacctttacaattgtgagcgctcacaattatgatagattcaattggaTTAATTAAAGAGGAGAAAGGTACCCatgCctaggatgattacacctagTgtgagcaagggcgaggaggataacatggccatcatcaaggagttcatgcgcttcaagGTGCACatggaggg	201	2
1248	ms2_pre_Stem_notGC_0073_d1_3	ctaggatgattacacctag	AGCACCTGTC	210	TCACCCGTGAGATCGTGCCACCTAggatccAAGCACCTGTCctaacctttacaattgtgagcgctcacaattatgatagattcaattggaTTAATTAAAGAGGAGAAAGGTACCCatgCctaggatgattacacctagTgtgagcaagggcgaggaggataacatggccatcatcaaggagttcatgcgcttcaagGTGCACatggaggg	201	2
1249	ms2_pre_Stem_notGC_0073_d1_4	ctaggatgattacacctag	CCATCTTGTT	210	TCACCCGTGAGATCGTGCCACCTAggatccACCATCTTGTTctaacctttacaattgtgagcgctcacaattatgatagattcaattggaTTAATTAAAGAGGAGAAAGGTACCCatgCctaggatgattacacctagTgtgagcaagggcgaggaggataacatggccatcatcaaggagttcatgcgcttcaagGTGCACatggaggg	201	2
1250	ms2_pre_Stem_notGC_0073_d1_5	ctaggatgattacacctag	CGGGAATCCA	210	TCACCCGTGAGATCGTGCCACCTAggatccACGGGAATCCActaacctttacaattgtgagcgctcacaattatgatagattcaattggaTTAATTAAAGAGGAGAAAGGTACCCatgCctaggatgattacacctagTgtgagcaagggcgaggaggataacatggccatcatcaaggagttcatgcgcttcaagGTGCACatggaggg	201	2
1251	ms2_pre_Stem_notGC_0074_d1_1	accctagtattaacagggt	GGACTACGCA	210	TCACCCGTGAGATCGTGCCACCTAggatccAGGACTACGCActaacctttacaattgtgagcgctcacaattatgatagattcaattggaTTAATTAAAGAGGAGAAAGGTACCCatgCaccctagtattaacagggtTgtgagcaagggcgaggaggataacatggccatcatcaaggagttcatgcgcttcaagGTGCACatggaggg	201	2
1252	ms2_pre_Stem_notGC_0074_d1_2	accctagtattaacagggt	AAAGAATCGG	210	TCACCCGTGAGATCGTGCCACCTAggatccAAAAGAATCGGctaacctttacaattgtgagcgctcacaattatgatagattcaattggaTTAATTAAAGAGGAGAAAGGTACCCatgCaccctagtattaacagggtTgtgagcaagggcgaggaggataacatggccatcatcaaggagttcatgcgcttcaagGTGCACatggaggg	201	2
1253	ms2_pre_Stem_notGC_0074_d1_3	accctagtattaacagggt	TCCTGCCATC	210	TCACCCGTGAGATCGTGCCACCTAggatccATCCTGCCATCctaacctttacaattgtgagcgctcacaattatgatagattcaattggaTTAATTAAAGAGGAGAAAGGTACCCatgCaccctagtattaacagggtTgtgagcaagggcgaggaggataacatggccatcatcaaggagttcatgcgcttcaagGTGCACatggaggg	201	2
1254	ms2_pre_Stem_notGC_0074_d1_4	accctagtattaacagggt	TCACTTGTAG	210	TCACCCGTGAGATCGTGCCACCTAggatccATCACTTGTAGctaacctttacaattgtgagcgctcacaattatgatagattcaattggaTTAATTAAAGAGGAGAAAGGTACCCatgCaccctagtattaacagggtTgtgagcaagggcgaggaggataacatggccatcatcaaggagttcatgcgcttcaagGTGCACatggaggg	201	2
1255	ms2_pre_Stem_notGC_0074_d1_5	accctagtattaacagggt	TACCCCGAGA	210	TCACCCGTGAGATCGTGCCACCTAggatccATACCCCGAGActaacctttacaattgtgagcgctcacaattatgatagattcaattggaTTAATTAAAGAGGAGAAAGGTACCCatgCaccctagtattaacagggtTgtgagcaagggcgaggaggataacatggccatcatcaaggagttcatgcgcttcaagGTGCACatggaggg	201	2
1256	ms2_pre_Stem_notGC_0075_d1_1	gcacaagaattatctgtgc	CCGGCTATGA	210	TCACCCGTGAGATCGTGCCACCTAggatccACCGGCTATGActaacctttacaattgtgagcgctcacaattatgatagattcaattggaTTAATTAAAGAGGAGAAAGGTACCCatgCgcacaagaattatctgtgcTgtgagcaagggcgaggaggataacatggccatcatcaaggagttcatgcgcttcaagGTGCACatggaggg	201	2
1257	ms2_pre_Stem_notGC_0075_d1_2	gcacaagaattatctgtgc	GGTACGTTTT	210	TCACCCGTGAGATCGTGCCACCTAggatccAGGTACGTTTTctaacctttacaattgtgagcgctcacaattatgatagattcaattggaTTAATTAAAGAGGAGAAAGGTACCCatgCgcacaagaattatctgtgcTgtgagcaagggcgaggaggataacatggccatcatcaaggagttcatgcgcttcaagGTGCACatggaggg	201	2
1258	ms2_pre_Stem_notGC_0075_d1_3	gcacaagaattatctgtgc	TCGGGACGTA	210	TCACCCGTGAGATCGTGCCACCTAggatccATCGGGACGTActaacctttacaattgtgagcgctcacaattatgatagattcaattggaTTAATTAAAGAGGAGAAAGGTACCCatgCgcacaagaattatctgtgcTgtgagcaagggcgaggaggataacatggccatcatcaaggagttcatgcgcttcaagGTGCACatggaggg	201	2
1259	ms2_pre_Stem_notGC_0075_d1_4	gcacaagaattatctgtgc	GTCAGTGGGT	210	TCACCCGTGAGATCGTGCCACCTAggatccAGTCAGTGGGTctaacctttacaattgtgagcgctcacaattatgatagattcaattggaTTAATTAAAGAGGAGAAAGGTACCCatgCgcacaagaattatctgtgcTgtgagcaagggcgaggaggataacatggccatcatcaaggagttcatgcgcttcaagGTGCACatggaggg	201	2
1260	ms2_pre_Stem_notGC_0075_d1_5	gcacaagaattatctgtgc	ATTGGGAATC	210	TCACCCGTGAGATCGTGCCACCTAggatccAATTGGGAATCctaacctttacaattgtgagcgctcacaattatgatagattcaattggaTTAATTAAAGAGGAGAAAGGTACCCatgCgcacaagaattatctgtgcTgtgagcaagggcgaggaggataacatggccatcatcaaggagttcatgcgcttcaagGTGCACatggaggg	201	2
1261	ms2_pre_Stem_notGC_0076_d1_1	ccattaaaattattaatgg	TATGCCCGAG	210	TCACCCGTGAGATCGTGCCACCTAggatccATATGCCCGAGctaacctttacaattgtgagcgctcacaattatgatagattcaattggaTTAATTAAAGAGGAGAAAGGTACCCatgCccattaaaattattaatggTgtgagcaagggcgaggaggataacatggccatcatcaaggagttcatgcgcttcaagGTGCACatggaggg	201	2
1262	ms2_pre_Stem_notGC_0076_d1_2	ccattaaaattattaatgg	GACTCTACGC	210	TCACCCGTGAGATCGTGCCACCTAggatccAGACTCTACGCctaacctttacaattgtgagcgctcacaattatgatagattcaattggaTTAATTAAAGAGGAGAAAGGTACCCatgCccattaaaattattaatggTgtgagcaagggcgaggaggataacatggccatcatcaaggagttcatgcgcttcaagGTGCACatggaggg	201	2
1263	ms2_pre_Stem_notGC_0076_d1_3	ccattaaaattattaatgg	GACAATAGGA	210	TCACCCGTGAGATCGTGCCACCTAggatccAGACAATAGGActaacctttacaattgtgagcgctcacaattatgatagattcaattggaTTAATTAAAGAGGAGAAAGGTACCCatgCccattaaaattattaatggTgtgagcaagggcgaggaggataacatggccatcatcaaggagttcatgcgcttcaagGTGCACatggaggg	201	2
1264	ms2_pre_Stem_notGC_0076_d1_4	ccattaaaattattaatgg	GACTATTGAG	210	TCACCCGTGAGATCGTGCCACCTAggatccAGACTATTGAGctaacctttacaattgtgagcgctcacaattatgatagattcaattggaTTAATTAAAGAGGAGAAAGGTACCCatgCccattaaaattattaatggTgtgagcaagggcgaggaggataacatggccatcatcaaggagttcatgcgcttcaagGTGCACatggaggg	201	2
1265	ms2_pre_Stem_notGC_0076_d1_5	ccattaaaattattaatgg	GGGATAATTG	210	TCACCCGTGAGATCGTGCCACCTAggatccAGGGATAATTGctaacctttacaattgtgagcgctcacaattatgatagattcaattggaTTAATTAAAGAGGAGAAAGGTACCCatgCccattaaaattattaatggTgtgagcaagggcgaggaggataacatggccatcatcaaggagttcatgcgcttcaagGTGCACatggaggg	201	2
1266	ms2_pre_Stem_notGC_0077_d1_1	ccactaagattactagtgg	ATGCCAGCAG	210	TCACCCGTGAGATCGTGCCACCTAggatccAATGCCAGCAGctaacctttacaattgtgagcgctcacaattatgatagattcaattggaTTAATTAAAGAGGAGAAAGGTACCCatgCccactaagattactagtggTgtgagcaagggcgaggaggataacatggccatcatcaaggagttcatgcgcttcaagGTGCACatggaggg	201	2
1267	ms2_pre_Stem_notGC_0077_d1_2	ccactaagattactagtgg	ACCCGCTCAT	210	TCACCCGTGAGATCGTGCCACCTAggatccAACCCGCTCATctaacctttacaattgtgagcgctcacaattatgatagattcaattggaTTAATTAAAGAGGAGAAAGGTACCCatgCccactaagattactagtggTgtgagcaagggcgaggaggataacatggccatcatcaaggagttcatgcgcttcaagGTGCACatggaggg	201	2
1268	ms2_pre_Stem_notGC_0077_d1_3	ccactaagattactagtgg	TTCCTTAGAG	210	TCACCCGTGAGATCGTGCCACCTAggatccATTCCTTAGAGctaacctttacaattgtgagcgctcacaattatgatagattcaattggaTTAATTAAAGAGGAGAAAGGTACCCatgCccactaagattactagtggTgtgagcaagggcgaggaggataacatggccatcatcaaggagttcatgcgcttcaagGTGCACatggaggg	201	2
1269	ms2_pre_Stem_notGC_0077_d1_4	ccactaagattactagtgg	CCAGGAACTG	210	TCACCCGTGAGATCGTGCCACCTAggatccACCAGGAACTGctaacctttacaattgtgagcgctcacaattatgatagattcaattggaTTAATTAAAGAGGAGAAAGGTACCCatgCccactaagattactagtggTgtgagcaagggcgaggaggataacatggccatcatcaaggagttcatgcgcttcaagGTGCACatggaggg	201	2
1270	ms2_pre_Stem_notGC_0077_d1_5	ccactaagattactagtgg	ACTCCATCAA	210	TCACCCGTGAGATCGTGCCACCTAggatccAACTCCATCAActaacctttacaattgtgagcgctcacaattatgatagattcaattggaTTAATTAAAGAGGAGAAAGGTACCCatgCccactaagattactagtggTgtgagcaagggcgaggaggataacatggccatcatcaaggagttcatgcgcttcaagGTGCACatggaggg	201	2
1271	ms2_pre_Stem_notGC_0078_d1_1	aactgaatattaatcagtt	TGCTCTCGGA	210	TCACCCGTGAGATCGTGCCACCTAggatccATGCTCTCGGActaacctttacaattgtgagcgctcacaattatgatagattcaattggaTTAATTAAAGAGGAGAAAGGTACCCatgCaactgaatattaatcagttTgtgagcaagggcgaggaggataacatggccatcatcaaggagttcatgcgcttcaagGTGCACatggaggg	201	2
1272	ms2_pre_Stem_notGC_0078_d1_2	aactgaatattaatcagtt	TTGTCCTATC	210	TCACCCGTGAGATCGTGCCACCTAggatccATTGTCCTATCctaacctttacaattgtgagcgctcacaattatgatagattcaattggaTTAATTAAAGAGGAGAAAGGTACCCatgCaactgaatattaatcagttTgtgagcaagggcgaggaggataacatggccatcatcaaggagttcatgcgcttcaagGTGCACatggaggg	201	2
1273	ms2_pre_Stem_notGC_0078_d1_3	aactgaatattaatcagtt	AGGTCAGTTA	210	TCACCCGTGAGATCGTGCCACCTAggatccAAGGTCAGTTActaacctttacaattgtgagcgctcacaattatgatagattcaattggaTTAATTAAAGAGGAGAAAGGTACCCatgCaactgaatattaatcagttTgtgagcaagggcgaggaggataacatggccatcatcaaggagttcatgcgcttcaagGTGCACatggaggg	201	2
1274	ms2_pre_Stem_notGC_0078_d1_4	aactgaatattaatcagtt	GCCTTCGAGT	210	TCACCCGTGAGATCGTGCCACCTAggatccAGCCTTCGAGTctaacctttacaattgtgagcgctcacaattatgatagattcaattggaTTAATTAAAGAGGAGAAAGGTACCCatgCaactgaatattaatcagttTgtgagcaagggcgaggaggataacatggccatcatcaaggagttcatgcgcttcaagGTGCACatggaggg	201	2
1275	ms2_pre_Stem_notGC_0078_d1_5	aactgaatattaatcagtt	ACAATTGGTG	210	TCACCCGTGAGATCGTGCCACCTAggatccAACAATTGGTGctaacctttacaattgtgagcgctcacaattatgatagattcaattggaTTAATTAAAGAGGAGAAAGGTACCCatgCaactgaatattaatcagttTgtgagcaagggcgaggaggataacatggccatcatcaaggagttcatgcgcttcaagGTGCACatggaggg	201	2
1276	ms2_pre_Stem_notGC_0079_d1_1	gcctgataattatacaggc	ATACTGGAAC	210	TCACCCGTGAGATCGTGCCACCTAggatccAATACTGGAACctaacctttacaattgtgagcgctcacaattatgatagattcaattggaTTAATTAAAGAGGAGAAAGGTACCCatgCgcctgataattatacaggcTgtgagcaagggcgaggaggataacatggccatcatcaaggagttcatgcgcttcaagGTGCACatggaggg	201	2
1277	ms2_pre_Stem_notGC_0079_d1_2	gcctgataattatacaggc	CCCTAAGGTC	210	TCACCCGTGAGATCGTGCCACCTAggatccACCCTAAGGTCctaacctttacaattgtgagcgctcacaattatgatagattcaattggaTTAATTAAAGAGGAGAAAGGTACCCatgCgcctgataattatacaggcTgtgagcaagggcgaggaggataacatggccatcatcaaggagttcatgcgcttcaagGTGCACatggaggg	201	2
1278	ms2_pre_Stem_notGC_0079_d1_3	gcctgataattatacaggc	GATATCTACC	210	TCACCCGTGAGATCGTGCCACCTAggatccAGATATCTACCctaacctttacaattgtgagcgctcacaattatgatagattcaattggaTTAATTAAAGAGGAGAAAGGTACCCatgCgcctgataattatacaggcTgtgagcaagggcgaggaggataacatggccatcatcaaggagttcatgcgcttcaagGTGCACatggaggg	201	2
1279	ms2_pre_Stem_notGC_0079_d1_4	gcctgataattatacaggc	TGTCCAAATC	210	TCACCCGTGAGATCGTGCCACCTAggatccATGTCCAAATCctaacctttacaattgtgagcgctcacaattatgatagattcaattggaTTAATTAAAGAGGAGAAAGGTACCCatgCgcctgataattatacaggcTgtgagcaagggcgaggaggataacatggccatcatcaaggagttcatgcgcttcaagGTGCACatggaggg	201	2
1280	ms2_pre_Stem_notGC_0079_d1_5	gcctgataattatacaggc	AGGACCGTGT	210	TCACCCGTGAGATCGTGCCACCTAggatccAAGGACCGTGTctaacctttacaattgtgagcgctcacaattatgatagattcaattggaTTAATTAAAGAGGAGAAAGGTACCCatgCgcctgataattatacaggcTgtgagcaagggcgaggaggataacatggccatcatcaaggagttcatgcgcttcaagGTGCACatggaggg	201	2
1281	ms2_pre_Stem_notGC_0080_d1_1	gcgcgagaattatccgcgc	AGATCTTGGA	210	TCACCCGTGAGATCGTGCCACCTAggatccAAGATCTTGGActaacctttacaattgtgagcgctcacaattatgatagattcaattggaTTAATTAAAGAGGAGAAAGGTACCCatgCgcgcgagaattatccgcgcTgtgagcaagggcgaggaggataacatggccatcatcaaggagttcatgcgcttcaagGTGCACatggaggg	201	2
1282	ms2_pre_Stem_notGC_0080_d1_2	gcgcgagaattatccgcgc	ACTAAGGTGT	210	TCACCCGTGAGATCGTGCCACCTAggatccAACTAAGGTGTctaacctttacaattgtgagcgctcacaattatgatagattcaattggaTTAATTAAAGAGGAGAAAGGTACCCatgCgcgcgagaattatccgcgcTgtgagcaagggcgaggaggataacatggccatcatcaaggagttcatgcgcttcaagGTGCACatggaggg	201	2
1283	ms2_pre_Stem_notGC_0080_d1_3	gcgcgagaattatccgcgc	CACAGTTAAG	210	TCACCCGTGAGATCGTGCCACCTAggatccACACAGTTAAGctaacctttacaattgtgagcgctcacaattatgatagattcaattggaTTAATTAAAGAGGAGAAAGGTACCCatgCgcgcgagaattatccgcgcTgtgagcaagggcgaggaggataacatggccatcatcaaggagttcatgcgcttcaagGTGCACatggaggg	201	2
1284	ms2_pre_Stem_notGC_0080_d1_4	gcgcgagaattatccgcgc	CATACTCAGT	210	TCACCCGTGAGATCGTGCCACCTAggatccACATACTCAGTctaacctttacaattgtgagcgctcacaattatgatagattcaattggaTTAATTAAAGAGGAGAAAGGTACCCatgCgcgcgagaattatccgcgcTgtgagcaagggcgaggaggataacatggccatcatcaaggagttcatgcgcttcaagGTGCACatggaggg	201	2
1285	ms2_pre_Stem_notGC_0080_d1_5	gcgcgagaattatccgcgc	GGGTCTAAGC	210	TCACCCGTGAGATCGTGCCACCTAggatccAGGGTCTAAGCctaacctttacaattgtgagcgctcacaattatgatagattcaattggaTTAATTAAAGAGGAGAAAGGTACCCatgCgcgcgagaattatccgcgcTgtgagcaagggcgaggaggataacatggccatcatcaaggagttcatgcgcttcaagGTGCACatggaggg	201	2
1286	ms2_pre_Stem_notGC_0081_d1_1	acactaatattaatagtgt	CATTATAGCG	210	TCACCCGTGAGATCGTGCCACCTAggatccACATTATAGCGctaacctttacaattgtgagcgctcacaattatgatagattcaattggaTTAATTAAAGAGGAGAAAGGTACCCatgCacactaatattaatagtgtTgtgagcaagggcgaggaggataacatggccatcatcaaggagttcatgcgcttcaagGTGCACatggaggg	201	2
1287	ms2_pre_Stem_notGC_0081_d1_2	acactaatattaatagtgt	GGGACGAAAC	210	TCACCCGTGAGATCGTGCCACCTAggatccAGGGACGAAACctaacctttacaattgtgagcgctcacaattatgatagattcaattggaTTAATTAAAGAGGAGAAAGGTACCCatgCacactaatattaatagtgtTgtgagcaagggcgaggaggataacatggccatcatcaaggagttcatgcgcttcaagGTGCACatggaggg	201	2
1288	ms2_pre_Stem_notGC_0081_d1_3	acactaatattaatagtgt	GTATTACCAG	210	TCACCCGTGAGATCGTGCCACCTAggatccAGTATTACCAGctaacctttacaattgtgagcgctcacaattatgatagattcaattggaTTAATTAAAGAGGAGAAAGGTACCCatgCacactaatattaatagtgtTgtgagcaagggcgaggaggataacatggccatcatcaaggagttcatgcgcttcaagGTGCACatggaggg	201	2
1289	ms2_pre_Stem_notGC_0081_d1_4	acactaatattaatagtgt	CTTTGAAGGA	210	TCACCCGTGAGATCGTGCCACCTAggatccACTTTGAAGGActaacctttacaattgtgagcgctcacaattatgatagattcaattggaTTAATTAAAGAGGAGAAAGGTACCCatgCacactaatattaatagtgtTgtgagcaagggcgaggaggataacatggccatcatcaaggagttcatgcgcttcaagGTGCACatggaggg	201	2
1290	ms2_pre_Stem_notGC_0081_d1_5	acactaatattaatagtgt	TCAATTTGCC	210	TCACCCGTGAGATCGTGCCACCTAggatccATCAATTTGCCctaacctttacaattgtgagcgctcacaattatgatagattcaattggaTTAATTAAAGAGGAGAAAGGTACCCatgCacactaatattaatagtgtTgtgagcaagggcgaggaggataacatggccatcatcaaggagttcatgcgcttcaagGTGCACatggaggg	201	2
1291	ms2_pre_Stem_notGC_0082_d1_1	gcgcgaagattactcgcgc	TAGTATTGCC	210	TCACCCGTGAGATCGTGCCACCTAggatccATAGTATTGCCctaacctttacaattgtgagcgctcacaattatgatagattcaattggaTTAATTAAAGAGGAGAAAGGTACCCatgCgcgcgaagattactcgcgcTgtgagcaagggcgaggaggataacatggccatcatcaaggagttcatgcgcttcaagGTGCACatggaggg	201	2
1292	ms2_pre_Stem_notGC_0082_d1_2	gcgcgaagattactcgcgc	GAGTATGACT	210	TCACCCGTGAGATCGTGCCACCTAggatccAGAGTATGACTctaacctttacaattgtgagcgctcacaattatgatagattcaattggaTTAATTAAAGAGGAGAAAGGTACCCatgCgcgcgaagattactcgcgcTgtgagcaagggcgaggaggataacatggccatcatcaaggagttcatgcgcttcaagGTGCACatggaggg	201	2
1293	ms2_pre_Stem_notGC_0082_d1_3	gcgcgaagattactcgcgc	CCCATATGGC	210	TCACCCGTGAGATCGTGCCACCTAggatccACCCATATGGCctaacctttacaattgtgagcgctcacaattatgatagattcaattggaTTAATTAAAGAGGAGAAAGGTACCCatgCgcgcgaagattactcgcgcTgtgagcaagggcgaggaggataacatggccatcatcaaggagttcatgcgcttcaagGTGCACatggaggg	201	2
1294	ms2_pre_Stem_notGC_0082_d1_4	gcgcgaagattactcgcgc	TATAACGGTC	210	TCACCCGTGAGATCGTGCCACCTAggatccATATAACGGTCctaacctttacaattgtgagcgctcacaattatgatagattcaattggaTTAATTAAAGAGGAGAAAGGTACCCatgCgcgcgaagattactcgcgcTgtgagcaagggcgaggaggataacatggccatcatcaaggagttcatgcgcttcaagGTGCACatggaggg	201	2
1295	ms2_pre_Stem_notGC_0082_d1_5	gcgcgaagattactcgcgc	GTGCATCACC	210	TCACCCGTGAGATCGTGCCACCTAggatccAGTGCATCACCctaacctttacaattgtgagcgctcacaattatgatagattcaattggaTTAATTAAAGAGGAGAAAGGTACCCatgCgcgcgaagattactcgcgcTgtgagcaagggcgaggaggataacatggccatcatcaaggagttcatgcgcttcaagGTGCACatggaggg	201	2
1296	ms2_pre_Stem_notGC_0083_d1_1	ccattaatattaataatgg	GTCGTTGCTG	210	TCACCCGTGAGATCGTGCCACCTAggatccAGTCGTTGCTGctaacctttacaattgtgagcgctcacaattatgatagattcaattggaTTAATTAAAGAGGAGAAAGGTACCCatgCccattaatattaataatggTgtgagcaagggcgaggaggataacatggccatcatcaaggagttcatgcgcttcaagGTGCACatggaggg	201	2
1297	ms2_pre_Stem_notGC_0083_d1_2	ccattaatattaataatgg	GGTATAGCCC	210	TCACCCGTGAGATCGTGCCACCTAggatccAGGTATAGCCCctaacctttacaattgtgagcgctcacaattatgatagattcaattggaTTAATTAAAGAGGAGAAAGGTACCCatgCccattaatattaataatggTgtgagcaagggcgaggaggataacatggccatcatcaaggagttcatgcgcttcaagGTGCACatggaggg	201	2
1298	ms2_pre_Stem_notGC_0083_d1_3	ccattaatattaataatgg	GGGAAAGCGT	210	TCACCCGTGAGATCGTGCCACCTAggatccAGGGAAAGCGTctaacctttacaattgtgagcgctcacaattatgatagattcaattggaTTAATTAAAGAGGAGAAAGGTACCCatgCccattaatattaataatggTgtgagcaagggcgaggaggataacatggccatcatcaaggagttcatgcgcttcaagGTGCACatggaggg	201	2
1299	ms2_pre_Stem_notGC_0083_d1_4	ccattaatattaataatgg	CAGTTCGGGA	210	TCACCCGTGAGATCGTGCCACCTAggatccACAGTTCGGGActaacctttacaattgtgagcgctcacaattatgatagattcaattggaTTAATTAAAGAGGAGAAAGGTACCCatgCccattaatattaataatggTgtgagcaagggcgaggaggataacatggccatcatcaaggagttcatgcgcttcaagGTGCACatggaggg	201	2
1300	ms2_pre_Stem_notGC_0083_d1_5	ccattaatattaataatgg	TTAGCCTATG	210	TCACCCGTGAGATCGTGCCACCTAggatccATTAGCCTATGctaacctttacaattgtgagcgctcacaattatgatagattcaattggaTTAATTAAAGAGGAGAAAGGTACCCatgCccattaatattaataatggTgtgagcaagggcgaggaggataacatggccatcatcaaggagttcatgcgcttcaagGTGCACatggaggg	201	2
1301	ms2_pre_Stem_notGC_0084_d1_1	gcgcaaggattacctgcgc	GAGATCATTG	210	TCACCCGTGAGATCGTGCCACCTAggatccAGAGATCATTGctaacctttacaattgtgagcgctcacaattatgatagattcaattggaTTAATTAAAGAGGAGAAAGGTACCCatgCgcgcaaggattacctgcgcTgtgagcaagggcgaggaggataacatggccatcatcaaggagttcatgcgcttcaagGTGCACatggaggg	201	2
1302	ms2_pre_Stem_notGC_0084_d1_2	gcgcaaggattacctgcgc	GGCAGCCAAT	210	TCACCCGTGAGATCGTGCCACCTAggatccAGGCAGCCAATctaacctttacaattgtgagcgctcacaattatgatagattcaattggaTTAATTAAAGAGGAGAAAGGTACCCatgCgcgcaaggattacctgcgcTgtgagcaagggcgaggaggataacatggccatcatcaaggagttcatgcgcttcaagGTGCACatggaggg	201	2
1303	ms2_pre_Stem_notGC_0084_d1_3	gcgcaaggattacctgcgc	AGGCAAAAGT	210	TCACCCGTGAGATCGTGCCACCTAggatccAAGGCAAAAGTctaacctttacaattgtgagcgctcacaattatgatagattcaattggaTTAATTAAAGAGGAGAAAGGTACCCatgCgcgcaaggattacctgcgcTgtgagcaagggcgaggaggataacatggccatcatcaaggagttcatgcgcttcaagGTGCACatggaggg	201	2
1304	ms2_pre_Stem_notGC_0084_d1_4	gcgcaaggattacctgcgc	CACGTTACAT	210	TCACCCGTGAGATCGTGCCACCTAggatccACACGTTACATctaacctttacaattgtgagcgctcacaattatgatagattcaattggaTTAATTAAAGAGGAGAAAGGTACCCatgCgcgcaaggattacctgcgcTgtgagcaagggcgaggaggataacatggccatcatcaaggagttcatgcgcttcaagGTGCACatggaggg	201	2
1305	ms2_pre_Stem_notGC_0084_d1_5	gcgcaaggattacctgcgc	TTTCCCTATG	210	TCACCCGTGAGATCGTGCCACCTAggatccATTTCCCTATGctaacctttacaattgtgagcgctcacaattatgatagattcaattggaTTAATTAAAGAGGAGAAAGGTACCCatgCgcgcaaggattacctgcgcTgtgagcaagggcgaggaggataacatggccatcatcaaggagttcatgcgcttcaagGTGCACatggaggg	201	2
1306	ms2_pre_Stem_notGC_0085_d1_1	gcgctaggattaccagcgc	GGTGAATAGA	210	TCACCCGTGAGATCGTGCCACCTAggatccAGGTGAATAGActaacctttacaattgtgagcgctcacaattatgatagattcaattggaTTAATTAAAGAGGAGAAAGGTACCCatgCgcgctaggattaccagcgcTgtgagcaagggcgaggaggataacatggccatcatcaaggagttcatgcgcttcaagGTGCACatggaggg	201	2
1307	ms2_pre_Stem_notGC_0085_d1_2	gcgctaggattaccagcgc	ATTTTGGAGC	210	TCACCCGTGAGATCGTGCCACCTAggatccAATTTTGGAGCctaacctttacaattgtgagcgctcacaattatgatagattcaattggaTTAATTAAAGAGGAGAAAGGTACCCatgCgcgctaggattaccagcgcTgtgagcaagggcgaggaggataacatggccatcatcaaggagttcatgcgcttcaagGTGCACatggaggg	201	2
1308	ms2_pre_Stem_notGC_0085_d1_3	gcgctaggattaccagcgc	GGCAGAAGCA	210	TCACCCGTGAGATCGTGCCACCTAggatccAGGCAGAAGCActaacctttacaattgtgagcgctcacaattatgatagattcaattggaTTAATTAAAGAGGAGAAAGGTACCCatgCgcgctaggattaccagcgcTgtgagcaagggcgaggaggataacatggccatcatcaaggagttcatgcgcttcaagGTGCACatggaggg	201	2
1309	ms2_pre_Stem_notGC_0085_d1_4	gcgctaggattaccagcgc	TCTGGGTCAC	210	TCACCCGTGAGATCGTGCCACCTAggatccATCTGGGTCACctaacctttacaattgtgagcgctcacaattatgatagattcaattggaTTAATTAAAGAGGAGAAAGGTACCCatgCgcgctaggattaccagcgcTgtgagcaagggcgaggaggataacatggccatcatcaaggagttcatgcgcttcaagGTGCACatggaggg	201	2
1310	ms2_pre_Stem_notGC_0085_d1_5	gcgctaggattaccagcgc	AACACCAGTA	210	TCACCCGTGAGATCGTGCCACCTAggatccAAACACCAGTActaacctttacaattgtgagcgctcacaattatgatagattcaattggaTTAATTAAAGAGGAGAAAGGTACCCatgCgcgctaggattaccagcgcTgtgagcaagggcgaggaggataacatggccatcatcaaggagttcatgcgcttcaagGTGCACatggaggg	201	2
1311	ms2_pre_Stem_notGC_0086_d1_1	aacggagtattaacccgtt	GACTTCCAAT	210	TCACCCGTGAGATCGTGCCACCTAggatccAGACTTCCAATctaacctttacaattgtgagcgctcacaattatgatagattcaattggaTTAATTAAAGAGGAGAAAGGTACCCatgCaacggagtattaacccgttTgtgagcaagggcgaggaggataacatggccatcatcaaggagttcatgcgcttcaagGTGCACatggaggg	201	2
1312	ms2_pre_Stem_notGC_0086_d1_2	aacggagtattaacccgtt	GAGTAGTCCG	210	TCACCCGTGAGATCGTGCCACCTAggatccAGAGTAGTCCGctaacctttacaattgtgagcgctcacaattatgatagattcaattggaTTAATTAAAGAGGAGAAAGGTACCCatgCaacggagtattaacccgttTgtgagcaagggcgaggaggataacatggccatcatcaaggagttcatgcgcttcaagGTGCACatggaggg	201	2
1313	ms2_pre_Stem_notGC_0086_d1_3	aacggagtattaacccgtt	GCATTACAAG	210	TCACCCGTGAGATCGTGCCACCTAggatccAGCATTACAAGctaacctttacaattgtgagcgctcacaattatgatagattcaattggaTTAATTAAAGAGGAGAAAGGTACCCatgCaacggagtattaacccgttTgtgagcaagggcgaggaggataacatggccatcatcaaggagttcatgcgcttcaagGTGCACatggaggg	201	2
1314	ms2_pre_Stem_notGC_0086_d1_4	aacggagtattaacccgtt	TCCATATGAC	210	TCACCCGTGAGATCGTGCCACCTAggatccATCCATATGACctaacctttacaattgtgagcgctcacaattatgatagattcaattggaTTAATTAAAGAGGAGAAAGGTACCCatgCaacggagtattaacccgttTgtgagcaagggcgaggaggataacatggccatcatcaaggagttcatgcgcttcaagGTGCACatggaggg	201	2
1315	ms2_pre_Stem_notGC_0086_d1_5	aacggagtattaacccgtt	GGGCATCTGA	210	TCACCCGTGAGATCGTGCCACCTAggatccAGGGCATCTGActaacctttacaattgtgagcgctcacaattatgatagattcaattggaTTAATTAAAGAGGAGAAAGGTACCCatgCaacggagtattaacccgttTgtgagcaagggcgaggaggataacatggccatcatcaaggagttcatgcgcttcaagGTGCACatggaggg	201	2
1316	ms2_pre_Stem_notGC_0087_d1_1	cactgagaattatccagtg	TGTCCGTAAT	210	TCACCCGTGAGATCGTGCCACCTAggatccATGTCCGTAATctaacctttacaattgtgagcgctcacaattatgatagattcaattggaTTAATTAAAGAGGAGAAAGGTACCCatgCcactgagaattatccagtgTgtgagcaagggcgaggaggataacatggccatcatcaaggagttcatgcgcttcaagGTGCACatggaggg	201	2
1317	ms2_pre_Stem_notGC_0087_d1_2	cactgagaattatccagtg	TACTGAAGTG	210	TCACCCGTGAGATCGTGCCACCTAggatccATACTGAAGTGctaacctttacaattgtgagcgctcacaattatgatagattcaattggaTTAATTAAAGAGGAGAAAGGTACCCatgCcactgagaattatccagtgTgtgagcaagggcgaggaggataacatggccatcatcaaggagttcatgcgcttcaagGTGCACatggaggg	201	2
1318	ms2_pre_Stem_notGC_0087_d1_3	cactgagaattatccagtg	CGCGTGTTAC	210	TCACCCGTGAGATCGTGCCACCTAggatccACGCGTGTTACctaacctttacaattgtgagcgctcacaattatgatagattcaattggaTTAATTAAAGAGGAGAAAGGTACCCatgCcactgagaattatccagtgTgtgagcaagggcgaggaggataacatggccatcatcaaggagttcatgcgcttcaagGTGCACatggaggg	201	2
1319	ms2_pre_Stem_notGC_0087_d1_4	cactgagaattatccagtg	TAAGCGTGAT	210	TCACCCGTGAGATCGTGCCACCTAggatccATAAGCGTGATctaacctttacaattgtgagcgctcacaattatgatagattcaattggaTTAATTAAAGAGGAGAAAGGTACCCatgCcactgagaattatccagtgTgtgagcaagggcgaggaggataacatggccatcatcaaggagttcatgcgcttcaagGTGCACatggaggg	201	2
1320	ms2_pre_Stem_notGC_0087_d1_5	cactgagaattatccagtg	TCGGTTTCCC	210	TCACCCGTGAGATCGTGCCACCTAggatccATCGGTTTCCCctaacctttacaattgtgagcgctcacaattatgatagattcaattggaTTAATTAAAGAGGAGAAAGGTACCCatgCcactgagaattatccagtgTgtgagcaagggcgaggaggataacatggccatcatcaaggagttcatgcgcttcaagGTGCACatggaggg	201	2
1321	ms2_pre_Stem_notGC_0088_d1_1	gccttatgattacaaaggc	CCGATATACA	210	TCACCCGTGAGATCGTGCCACCTAggatccACCGATATACActaacctttacaattgtgagcgctcacaattatgatagattcaattggaTTAATTAAAGAGGAGAAAGGTACCCatgCgccttatgattacaaaggcTgtgagcaagggcgaggaggataacatggccatcatcaaggagttcatgcgcttcaagGTGCACatggaggg	201	2
1322	ms2_pre_Stem_notGC_0088_d1_2	gccttatgattacaaaggc	TTGCCCTGAG	210	TCACCCGTGAGATCGTGCCACCTAggatccATTGCCCTGAGctaacctttacaattgtgagcgctcacaattatgatagattcaattggaTTAATTAAAGAGGAGAAAGGTACCCatgCgccttatgattacaaaggcTgtgagcaagggcgaggaggataacatggccatcatcaaggagttcatgcgcttcaagGTGCACatggaggg	201	2
1323	ms2_pre_Stem_notGC_0088_d1_3	gccttatgattacaaaggc	ACTAGGGCGA	210	TCACCCGTGAGATCGTGCCACCTAggatccAACTAGGGCGActaacctttacaattgtgagcgctcacaattatgatagattcaattggaTTAATTAAAGAGGAGAAAGGTACCCatgCgccttatgattacaaaggcTgtgagcaagggcgaggaggataacatggccatcatcaaggagttcatgcgcttcaagGTGCACatggaggg	201	2
1324	ms2_pre_Stem_notGC_0088_d1_4	gccttatgattacaaaggc	GTTAGGCAGC	210	TCACCCGTGAGATCGTGCCACCTAggatccAGTTAGGCAGCctaacctttacaattgtgagcgctcacaattatgatagattcaattggaTTAATTAAAGAGGAGAAAGGTACCCatgCgccttatgattacaaaggcTgtgagcaagggcgaggaggataacatggccatcatcaaggagttcatgcgcttcaagGTGCACatggaggg	201	2
1325	ms2_pre_Stem_notGC_0088_d1_5	gccttatgattacaaaggc	AATCCTTAGC	210	TCACCCGTGAGATCGTGCCACCTAggatccAAATCCTTAGCctaacctttacaattgtgagcgctcacaattatgatagattcaattggaTTAATTAAAGAGGAGAAAGGTACCCatgCgccttatgattacaaaggcTgtgagcaagggcgaggaggataacatggccatcatcaaggagttcatgcgcttcaagGTGCACatggaggg	201	2
1326	ms2_pre_Stem_notGC_0089_d1_1	cactaaggattacctagtg	TATTCGATGG	210	TCACCCGTGAGATCGTGCCACCTAggatccATATTCGATGGctaacctttacaattgtgagcgctcacaattatgatagattcaattggaTTAATTAAAGAGGAGAAAGGTACCCatgCcactaaggattacctagtgTgtgagcaagggcgaggaggataacatggccatcatcaaggagttcatgcgcttcaagGTGCACatggaggg	201	2
1327	ms2_pre_Stem_notGC_0089_d1_2	cactaaggattacctagtg	GGCGTAGAGA	210	TCACCCGTGAGATCGTGCCACCTAggatccAGGCGTAGAGActaacctttacaattgtgagcgctcacaattatgatagattcaattggaTTAATTAAAGAGGAGAAAGGTACCCatgCcactaaggattacctagtgTgtgagcaagggcgaggaggataacatggccatcatcaaggagttcatgcgcttcaagGTGCACatggaggg	201	2
1328	ms2_pre_Stem_notGC_0089_d1_3	cactaaggattacctagtg	GAGCGTACAC	210	TCACCCGTGAGATCGTGCCACCTAggatccAGAGCGTACACctaacctttacaattgtgagcgctcacaattatgatagattcaattggaTTAATTAAAGAGGAGAAAGGTACCCatgCcactaaggattacctagtgTgtgagcaagggcgaggaggataacatggccatcatcaaggagttcatgcgcttcaagGTGCACatggaggg	201	2
1329	ms2_pre_Stem_notGC_0089_d1_4	cactaaggattacctagtg	CTACCCATCC	210	TCACCCGTGAGATCGTGCCACCTAggatccACTACCCATCCctaacctttacaattgtgagcgctcacaattatgatagattcaattggaTTAATTAAAGAGGAGAAAGGTACCCatgCcactaaggattacctagtgTgtgagcaagggcgaggaggataacatggccatcatcaaggagttcatgcgcttcaagGTGCACatggaggg	201	2
1330	ms2_pre_Stem_notGC_0089_d1_5	cactaaggattacctagtg	TCTATGAGAG	210	TCACCCGTGAGATCGTGCCACCTAggatccATCTATGAGAGctaacctttacaattgtgagcgctcacaattatgatagattcaattggaTTAATTAAAGAGGAGAAAGGTACCCatgCcactaaggattacctagtgTgtgagcaagggcgaggaggataacatggccatcatcaaggagttcatgcgcttcaagGTGCACatggaggg	201	2
1331	ms2_pre_Stem_notGC_0090_d1_1	ctataagtattaactatag	CACGACGCTT	210	TCACCCGTGAGATCGTGCCACCTAggatccACACGACGCTTctaacctttacaattgtgagcgctcacaattatgatagattcaattggaTTAATTAAAGAGGAGAAAGGTACCCatgCctataagtattaactatagTgtgagcaagggcgaggaggataacatggccatcatcaaggagttcatgcgcttcaagGTGCACatggaggg	201	2
1332	ms2_pre_Stem_notGC_0090_d1_2	ctataagtattaactatag	CGACATGTCC	210	TCACCCGTGAGATCGTGCCACCTAggatccACGACATGTCCctaacctttacaattgtgagcgctcacaattatgatagattcaattggaTTAATTAAAGAGGAGAAAGGTACCCatgCctataagtattaactatagTgtgagcaagggcgaggaggataacatggccatcatcaaggagttcatgcgcttcaagGTGCACatggaggg	201	2
1333	ms2_pre_Stem_notGC_0090_d1_3	ctataagtattaactatag	CCATCGGCAT	210	TCACCCGTGAGATCGTGCCACCTAggatccACCATCGGCATctaacctttacaattgtgagcgctcacaattatgatagattcaattggaTTAATTAAAGAGGAGAAAGGTACCCatgCctataagtattaactatagTgtgagcaagggcgaggaggataacatggccatcatcaaggagttcatgcgcttcaagGTGCACatggaggg	201	2
1334	ms2_pre_Stem_notGC_0090_d1_4	ctataagtattaactatag	CTAACGTTGT	210	TCACCCGTGAGATCGTGCCACCTAggatccACTAACGTTGTctaacctttacaattgtgagcgctcacaattatgatagattcaattggaTTAATTAAAGAGGAGAAAGGTACCCatgCctataagtattaactatagTgtgagcaagggcgaggaggataacatggccatcatcaaggagttcatgcgcttcaagGTGCACatggaggg	201	2
1335	ms2_pre_Stem_notGC_0090_d1_5	ctataagtattaactatag	GTTTGCTCTT	210	TCACCCGTGAGATCGTGCCACCTAggatccAGTTTGCTCTTctaacctttacaattgtgagcgctcacaattatgatagattcaattggaTTAATTAAAGAGGAGAAAGGTACCCatgCctataagtattaactatagTgtgagcaagggcgaggaggataacatggccatcatcaaggagttcatgcgcttcaagGTGCACatggaggg	201	2
1336	ms2_pre_Stem_notGC_0091_d1_1	cccggatgattacaccggg	AACGCCCGAT	210	TCACCCGTGAGATCGTGCCACCTAggatccAAACGCCCGATctaacctttacaattgtgagcgctcacaattatgatagattcaattggaTTAATTAAAGAGGAGAAAGGTACCCatgCcccggatgattacaccgggTgtgagcaagggcgaggaggataacatggccatcatcaaggagttcatgcgcttcaagGTGCACatggaggg	201	2
1337	ms2_pre_Stem_notGC_0091_d1_2	cccggatgattacaccggg	AACGGAAAGT	210	TCACCCGTGAGATCGTGCCACCTAggatccAAACGGAAAGTctaacctttacaattgtgagcgctcacaattatgatagattcaattggaTTAATTAAAGAGGAGAAAGGTACCCatgCcccggatgattacaccgggTgtgagcaagggcgaggaggataacatggccatcatcaaggagttcatgcgcttcaagGTGCACatggaggg	201	2
1338	ms2_pre_Stem_notGC_0091_d1_3	cccggatgattacaccggg	CCGACATGAG	210	TCACCCGTGAGATCGTGCCACCTAggatccACCGACATGAGctaacctttacaattgtgagcgctcacaattatgatagattcaattggaTTAATTAAAGAGGAGAAAGGTACCCatgCcccggatgattacaccgggTgtgagcaagggcgaggaggataacatggccatcatcaaggagttcatgcgcttcaagGTGCACatggaggg	201	2
1339	ms2_pre_Stem_notGC_0091_d1_4	cccggatgattacaccggg	AGTGGTCTCC	210	TCACCCGTGAGATCGTGCCACCTAggatccAAGTGGTCTCCctaacctttacaattgtgagcgctcacaattatgatagattcaattggaTTAATTAAAGAGGAGAAAGGTACCCatgCcccggatgattacaccgggTgtgagcaagggcgaggaggataacatggccatcatcaaggagttcatgcgcttcaagGTGCACatggaggg	201	2
1340	ms2_pre_Stem_notGC_0091_d1_5	cccggatgattacaccggg	TGGGATACGC	210	TCACCCGTGAGATCGTGCCACCTAggatccATGGGATACGCctaacctttacaattgtgagcgctcacaattatgatagattcaattggaTTAATTAAAGAGGAGAAAGGTACCCatgCcccggatgattacaccgggTgtgagcaagggcgaggaggataacatggccatcatcaaggagttcatgcgcttcaagGTGCACatggaggg	201	2
1341	ms2_pre_Stem_notGC_0092_d1_1	gtattagaattatcaatac	AGTTCACCGG	210	TCACCCGTGAGATCGTGCCACCTAggatccAAGTTCACCGGctaacctttacaattgtgagcgctcacaattatgatagattcaattggaTTAATTAAAGAGGAGAAAGGTACCCatgCgtattagaattatcaatacTgtgagcaagggcgaggaggataacatggccatcatcaaggagttcatgcgcttcaagGTGCACatggaggg	201	2
1342	ms2_pre_Stem_notGC_0092_d1_2	gtattagaattatcaatac	GGATTGACAT	210	TCACCCGTGAGATCGTGCCACCTAggatccAGGATTGACATctaacctttacaattgtgagcgctcacaattatgatagattcaattggaTTAATTAAAGAGGAGAAAGGTACCCatgCgtattagaattatcaatacTgtgagcaagggcgaggaggataacatggccatcatcaaggagttcatgcgcttcaagGTGCACatggaggg	201	2
1343	ms2_pre_Stem_notGC_0092_d1_3	gtattagaattatcaatac	TGGACGAAAA	210	TCACCCGTGAGATCGTGCCACCTAggatccATGGACGAAAActaacctttacaattgtgagcgctcacaattatgatagattcaattggaTTAATTAAAGAGGAGAAAGGTACCCatgCgtattagaattatcaatacTgtgagcaagggcgaggaggataacatggccatcatcaaggagttcatgcgcttcaagGTGCACatggaggg	201	2
1344	ms2_pre_Stem_notGC_0092_d1_4	gtattagaattatcaatac	GATACCATGA	210	TCACCCGTGAGATCGTGCCACCTAggatccAGATACCATGActaacctttacaattgtgagcgctcacaattatgatagattcaattggaTTAATTAAAGAGGAGAAAGGTACCCatgCgtattagaattatcaatacTgtgagcaagggcgaggaggataacatggccatcatcaaggagttcatgcgcttcaagGTGCACatggaggg	201	2
1345	ms2_pre_Stem_notGC_0092_d1_5	gtattagaattatcaatac	GCGTGGTTGA	210	TCACCCGTGAGATCGTGCCACCTAggatccAGCGTGGTTGActaacctttacaattgtgagcgctcacaattatgatagattcaattggaTTAATTAAAGAGGAGAAAGGTACCCatgCgtattagaattatcaatacTgtgagcaagggcgaggaggataacatggccatcatcaaggagttcatgcgcttcaagGTGCACatggaggg	201	2
1346	ms2_pre_Stem_notGC_0093_d1_1	gcctaatgattacataggc	TCCGAGCAGA	210	TCACCCGTGAGATCGTGCCACCTAggatccATCCGAGCAGActaacctttacaattgtgagcgctcacaattatgatagattcaattggaTTAATTAAAGAGGAGAAAGGTACCCatgCgcctaatgattacataggcTgtgagcaagggcgaggaggataacatggccatcatcaaggagttcatgcgcttcaagGTGCACatggaggg	201	2
1347	ms2_pre_Stem_notGC_0093_d1_2	gcctaatgattacataggc	TACCAGCATT	210	TCACCCGTGAGATCGTGCCACCTAggatccATACCAGCATTctaacctttacaattgtgagcgctcacaattatgatagattcaattggaTTAATTAAAGAGGAGAAAGGTACCCatgCgcctaatgattacataggcTgtgagcaagggcgaggaggataacatggccatcatcaaggagttcatgcgcttcaagGTGCACatggaggg	201	2
1348	ms2_pre_Stem_notGC_0093_d1_3	gcctaatgattacataggc	TGCAATTAGC	210	TCACCCGTGAGATCGTGCCACCTAggatccATGCAATTAGCctaacctttacaattgtgagcgctcacaattatgatagattcaattggaTTAATTAAAGAGGAGAAAGGTACCCatgCgcctaatgattacataggcTgtgagcaagggcgaggaggataacatggccatcatcaaggagttcatgcgcttcaagGTGCACatggaggg	201	2
1349	ms2_pre_Stem_notGC_0093_d1_4	gcctaatgattacataggc	TGTCAGAGGC	210	TCACCCGTGAGATCGTGCCACCTAggatccATGTCAGAGGCctaacctttacaattgtgagcgctcacaattatgatagattcaattggaTTAATTAAAGAGGAGAAAGGTACCCatgCgcctaatgattacataggcTgtgagcaagggcgaggaggataacatggccatcatcaaggagttcatgcgcttcaagGTGCACatggaggg	201	2
1350	ms2_pre_Stem_notGC_0093_d1_5	gcctaatgattacataggc	CAGAACAGAA	210	TCACCCGTGAGATCGTGCCACCTAggatccACAGAACAGAActaacctttacaattgtgagcgctcacaattatgatagattcaattggaTTAATTAAAGAGGAGAAAGGTACCCatgCgcctaatgattacataggcTgtgagcaagggcgaggaggataacatggccatcatcaaggagttcatgcgcttcaagGTGCACatggaggg	201	2
1351	ms2_pre_Stem_notGC_0094_d1_1	atacgaatattaatcgtat	TAGCTACGAA	210	TCACCCGTGAGATCGTGCCACCTAggatccATAGCTACGAActaacctttacaattgtgagcgctcacaattatgatagattcaattggaTTAATTAAAGAGGAGAAAGGTACCCatgCatacgaatattaatcgtatTgtgagcaagggcgaggaggataacatggccatcatcaaggagttcatgcgcttcaagGTGCACatggaggg	201	2
1352	ms2_pre_Stem_notGC_0094_d1_2	atacgaatattaatcgtat	GTCTGTAAGA	210	TCACCCGTGAGATCGTGCCACCTAggatccAGTCTGTAAGActaacctttacaattgtgagcgctcacaattatgatagattcaattggaTTAATTAAAGAGGAGAAAGGTACCCatgCatacgaatattaatcgtatTgtgagcaagggcgaggaggataacatggccatcatcaaggagttcatgcgcttcaagGTGCACatggaggg	201	2
1353	ms2_pre_Stem_notGC_0094_d1_3	atacgaatattaatcgtat	GGGATAAGAT	210	TCACCCGTGAGATCGTGCCACCTAggatccAGGGATAAGATctaacctttacaattgtgagcgctcacaattatgatagattcaattggaTTAATTAAAGAGGAGAAAGGTACCCatgCatacgaatattaatcgtatTgtgagcaagggcgaggaggataacatggccatcatcaaggagttcatgcgcttcaagGTGCACatggaggg	201	2
1354	ms2_pre_Stem_notGC_0094_d1_4	atacgaatattaatcgtat	CAATGCAAGT	210	TCACCCGTGAGATCGTGCCACCTAggatccACAATGCAAGTctaacctttacaattgtgagcgctcacaattatgatagattcaattggaTTAATTAAAGAGGAGAAAGGTACCCatgCatacgaatattaatcgtatTgtgagcaagggcgaggaggataacatggccatcatcaaggagttcatgcgcttcaagGTGCACatggaggg	201	2
1355	ms2_pre_Stem_notGC_0094_d1_5	atacgaatattaatcgtat	AGATGCAATC	210	TCACCCGTGAGATCGTGCCACCTAggatccAAGATGCAATCctaacctttacaattgtgagcgctcacaattatgatagattcaattggaTTAATTAAAGAGGAGAAAGGTACCCatgCatacgaatattaatcgtatTgtgagcaagggcgaggaggataacatggccatcatcaaggagttcatgcgcttcaagGTGCACatggaggg	201	2
1356	ms2_pre_Stem_notGC_0095_d1_1	acggaaagattacttccgt	CCAGCTCATG	210	TCACCCGTGAGATCGTGCCACCTAggatccACCAGCTCATGctaacctttacaattgtgagcgctcacaattatgatagattcaattggaTTAATTAAAGAGGAGAAAGGTACCCatgCacggaaagattacttccgtTgtgagcaagggcgaggaggataacatggccatcatcaaggagttcatgcgcttcaagGTGCACatggaggg	201	2
1357	ms2_pre_Stem_notGC_0095_d1_2	acggaaagattacttccgt	CGATATCGGC	210	TCACCCGTGAGATCGTGCCACCTAggatccACGATATCGGCctaacctttacaattgtgagcgctcacaattatgatagattcaattggaTTAATTAAAGAGGAGAAAGGTACCCatgCacggaaagattacttccgtTgtgagcaagggcgaggaggataacatggccatcatcaaggagttcatgcgcttcaagGTGCACatggaggg	201	2
1358	ms2_pre_Stem_notGC_0095_d1_3	acggaaagattacttccgt	TAACTAGAGC	210	TCACCCGTGAGATCGTGCCACCTAggatccATAACTAGAGCctaacctttacaattgtgagcgctcacaattatgatagattcaattggaTTAATTAAAGAGGAGAAAGGTACCCatgCacggaaagattacttccgtTgtgagcaagggcgaggaggataacatggccatcatcaaggagttcatgcgcttcaagGTGCACatggaggg	201	2
1359	ms2_pre_Stem_notGC_0095_d1_4	acggaaagattacttccgt	TGCTCTCCTG	210	TCACCCGTGAGATCGTGCCACCTAggatccATGCTCTCCTGctaacctttacaattgtgagcgctcacaattatgatagattcaattggaTTAATTAAAGAGGAGAAAGGTACCCatgCacggaaagattacttccgtTgtgagcaagggcgaggaggataacatggccatcatcaaggagttcatgcgcttcaagGTGCACatggaggg	201	2
1360	ms2_pre_Stem_notGC_0095_d1_5	acggaaagattacttccgt	GCACTTCTTT	210	TCACCCGTGAGATCGTGCCACCTAggatccAGCACTTCTTTctaacctttacaattgtgagcgctcacaattatgatagattcaattggaTTAATTAAAGAGGAGAAAGGTACCCatgCacggaaagattacttccgtTgtgagcaagggcgaggaggataacatggccatcatcaaggagttcatgcgcttcaagGTGCACatggaggg	201	2
1361	ms2_pre_Stem_notGC_0096_d1_1	acgttaatattaataacgt	GGCTTCAGGA	210	TCACCCGTGAGATCGTGCCACCTAggatccAGGCTTCAGGActaacctttacaattgtgagcgctcacaattatgatagattcaattggaTTAATTAAAGAGGAGAAAGGTACCCatgCacgttaatattaataacgtTgtgagcaagggcgaggaggataacatggccatcatcaaggagttcatgcgcttcaagGTGCACatggaggg	201	2
1362	ms2_pre_Stem_notGC_0096_d1_2	acgttaatattaataacgt	GGTCAAAAGA	210	TCACCCGTGAGATCGTGCCACCTAggatccAGGTCAAAAGActaacctttacaattgtgagcgctcacaattatgatagattcaattggaTTAATTAAAGAGGAGAAAGGTACCCatgCacgttaatattaataacgtTgtgagcaagggcgaggaggataacatggccatcatcaaggagttcatgcgcttcaagGTGCACatggaggg	201	2
1363	ms2_pre_Stem_notGC_0096_d1_3	acgttaatattaataacgt	CTTCGCGACA	210	TCACCCGTGAGATCGTGCCACCTAggatccACTTCGCGACActaacctttacaattgtgagcgctcacaattatgatagattcaattggaTTAATTAAAGAGGAGAAAGGTACCCatgCacgttaatattaataacgtTgtgagcaagggcgaggaggataacatggccatcatcaaggagttcatgcgcttcaagGTGCACatggaggg	201	2
1364	ms2_pre_Stem_notGC_0096_d1_4	acgttaatattaataacgt	CAAGCGGAAG	210	TCACCCGTGAGATCGTGCCACCTAggatccACAAGCGGAAGctaacctttacaattgtgagcgctcacaattatgatagattcaattggaTTAATTAAAGAGGAGAAAGGTACCCatgCacgttaatattaataacgtTgtgagcaagggcgaggaggataacatggccatcatcaaggagttcatgcgcttcaagGTGCACatggaggg	201	2
1365	ms2_pre_Stem_notGC_0096_d1_5	acgttaatattaataacgt	TGTTGTGACT	210	TCACCCGTGAGATCGTGCCACCTAggatccATGTTGTGACTctaacctttacaattgtgagcgctcacaattatgatagattcaattggaTTAATTAAAGAGGAGAAAGGTACCCatgCacgttaatattaataacgtTgtgagcaagggcgaggaggataacatggccatcatcaaggagttcatgcgcttcaagGTGCACatggaggg	201	2
1366	ms2_pre_Stem_notGC_0097_d1_1	atgtgataattatacacat	GAATCCAGAT	210	TCACCCGTGAGATCGTGCCACCTAggatccAGAATCCAGATctaacctttacaattgtgagcgctcacaattatgatagattcaattggaTTAATTAAAGAGGAGAAAGGTACCCatgCatgtgataattatacacatTgtgagcaagggcgaggaggataacatggccatcatcaaggagttcatgcgcttcaagGTGCACatggaggg	201	2
1367	ms2_pre_Stem_notGC_0097_d1_2	atgtgataattatacacat	CATCACTCTT	210	TCACCCGTGAGATCGTGCCACCTAggatccACATCACTCTTctaacctttacaattgtgagcgctcacaattatgatagattcaattggaTTAATTAAAGAGGAGAAAGGTACCCatgCatgtgataattatacacatTgtgagcaagggcgaggaggataacatggccatcatcaaggagttcatgcgcttcaagGTGCACatggaggg	201	2
1368	ms2_pre_Stem_notGC_0097_d1_3	atgtgataattatacacat	CTAAACGGTA	210	TCACCCGTGAGATCGTGCCACCTAggatccACTAAACGGTActaacctttacaattgtgagcgctcacaattatgatagattcaattggaTTAATTAAAGAGGAGAAAGGTACCCatgCatgtgataattatacacatTgtgagcaagggcgaggaggataacatggccatcatcaaggagttcatgcgcttcaagGTGCACatggaggg	201	2
1369	ms2_pre_Stem_notGC_0097_d1_4	atgtgataattatacacat	GCGAGGTACT	210	TCACCCGTGAGATCGTGCCACCTAggatccAGCGAGGTACTctaacctttacaattgtgagcgctcacaattatgatagattcaattggaTTAATTAAAGAGGAGAAAGGTACCCatgCatgtgataattatacacatTgtgagcaagggcgaggaggataacatggccatcatcaaggagttcatgcgcttcaagGTGCACatggaggg	201	2
1370	ms2_pre_Stem_notGC_0097_d1_5	atgtgataattatacacat	ACGACGTACG	210	TCACCCGTGAGATCGTGCCACCTAggatccAACGACGTACGctaacctttacaattgtgagcgctcacaattatgatagattcaattggaTTAATTAAAGAGGAGAAAGGTACCCatgCatgtgataattatacacatTgtgagcaagggcgaggaggataacatggccatcatcaaggagttcatgcgcttcaagGTGCACatggaggg	201	2
1371	ms2_pre_Stem_notGC_0098_d1_1	gcataaatattaattatgc	TTTATAGGGG	210	TCACCCGTGAGATCGTGCCACCTAggatccATTTATAGGGGctaacctttacaattgtgagcgctcacaattatgatagattcaattggaTTAATTAAAGAGGAGAAAGGTACCCatgCgcataaatattaattatgcTgtgagcaagggcgaggaggataacatggccatcatcaaggagttcatgcgcttcaagGTGCACatggaggg	201	2
1372	ms2_pre_Stem_notGC_0098_d1_2	gcataaatattaattatgc	GTTTGCTGTA	210	TCACCCGTGAGATCGTGCCACCTAggatccAGTTTGCTGTActaacctttacaattgtgagcgctcacaattatgatagattcaattggaTTAATTAAAGAGGAGAAAGGTACCCatgCgcataaatattaattatgcTgtgagcaagggcgaggaggataacatggccatcatcaaggagttcatgcgcttcaagGTGCACatggaggg	201	2
1373	ms2_pre_Stem_notGC_0098_d1_3	gcataaatattaattatgc	AGCAGTTTTC	210	TCACCCGTGAGATCGTGCCACCTAggatccAAGCAGTTTTCctaacctttacaattgtgagcgctcacaattatgatagattcaattggaTTAATTAAAGAGGAGAAAGGTACCCatgCgcataaatattaattatgcTgtgagcaagggcgaggaggataacatggccatcatcaaggagttcatgcgcttcaagGTGCACatggaggg	201	2
1374	ms2_pre_Stem_notGC_0098_d1_4	gcataaatattaattatgc	ATACACAGAC	210	TCACCCGTGAGATCGTGCCACCTAggatccAATACACAGACctaacctttacaattgtgagcgctcacaattatgatagattcaattggaTTAATTAAAGAGGAGAAAGGTACCCatgCgcataaatattaattatgcTgtgagcaagggcgaggaggataacatggccatcatcaaggagttcatgcgcttcaagGTGCACatggaggg	201	2
1375	ms2_pre_Stem_notGC_0098_d1_5	gcataaatattaattatgc	AAGGACCCCA	210	TCACCCGTGAGATCGTGCCACCTAggatccAAAGGACCCCActaacctttacaattgtgagcgctcacaattatgatagattcaattggaTTAATTAAAGAGGAGAAAGGTACCCatgCgcataaatattaattatgcTgtgagcaagggcgaggaggataacatggccatcatcaaggagttcatgcgcttcaagGTGCACatggaggg	201	2
1376	ms2_pre_Stem_notGC_0099_d1_1	acccgattattaaacgggt	AGAGAAGCCC	210	TCACCCGTGAGATCGTGCCACCTAggatccAAGAGAAGCCCctaacctttacaattgtgagcgctcacaattatgatagattcaattggaTTAATTAAAGAGGAGAAAGGTACCCatgCacccgattattaaacgggtTgtgagcaagggcgaggaggataacatggccatcatcaaggagttcatgcgcttcaagGTGCACatggaggg	201	2
1377	ms2_pre_Stem_notGC_0099_d1_2	acccgattattaaacgggt	GGTATCGTAA	210	TCACCCGTGAGATCGTGCCACCTAggatccAGGTATCGTAActaacctttacaattgtgagcgctcacaattatgatagattcaattggaTTAATTAAAGAGGAGAAAGGTACCCatgCacccgattattaaacgggtTgtgagcaagggcgaggaggataacatggccatcatcaaggagttcatgcgcttcaagGTGCACatggaggg	201	2
1378	ms2_pre_Stem_notGC_0099_d1_3	acccgattattaaacgggt	AGTGTTAAGC	210	TCACCCGTGAGATCGTGCCACCTAggatccAAGTGTTAAGCctaacctttacaattgtgagcgctcacaattatgatagattcaattggaTTAATTAAAGAGGAGAAAGGTACCCatgCacccgattattaaacgggtTgtgagcaagggcgaggaggataacatggccatcatcaaggagttcatgcgcttcaagGTGCACatggaggg	201	2
1379	ms2_pre_Stem_notGC_0099_d1_4	acccgattattaaacgggt	TAGTACACGA	210	TCACCCGTGAGATCGTGCCACCTAggatccATAGTACACGActaacctttacaattgtgagcgctcacaattatgatagattcaattggaTTAATTAAAGAGGAGAAAGGTACCCatgCacccgattattaaacgggtTgtgagcaagggcgaggaggataacatggccatcatcaaggagttcatgcgcttcaagGTGCACatggaggg	201	2
1380	ms2_pre_Stem_notGC_0099_d1_5	acccgattattaaacgggt	ATCTTAACCG	210	TCACCCGTGAGATCGTGCCACCTAggatccAATCTTAACCGctaacctttacaattgtgagcgctcacaattatgatagattcaattggaTTAATTAAAGAGGAGAAAGGTACCCatgCacccgattattaaacgggtTgtgagcaagggcgaggaggataacatggccatcatcaaggagttcatgcgcttcaagGTGCACatggaggg	201	2
1381	ms2_pre_Stem_notGC_0100_d1_1	gtagaaggattacctctac	GACGAATCTA	210	TCACCCGTGAGATCGTGCCACCTAggatccAGACGAATCTActaacctttacaattgtgagcgctcacaattatgatagattcaattggaTTAATTAAAGAGGAGAAAGGTACCCatgCgtagaaggattacctctacTgtgagcaagggcgaggaggataacatggccatcatcaaggagttcatgcgcttcaagGTGCACatggaggg	201	2
1382	ms2_pre_Stem_notGC_0100_d1_2	gtagaaggattacctctac	GGAAATGACA	210	TCACCCGTGAGATCGTGCCACCTAggatccAGGAAATGACActaacctttacaattgtgagcgctcacaattatgatagattcaattggaTTAATTAAAGAGGAGAAAGGTACCCatgCgtagaaggattacctctacTgtgagcaagggcgaggaggataacatggccatcatcaaggagttcatgcgcttcaagGTGCACatggaggg	201	2
1383	ms2_pre_Stem_notGC_0100_d1_3	gtagaaggattacctctac	GCGGAGATCT	210	TCACCCGTGAGATCGTGCCACCTAggatccAGCGGAGATCTctaacctttacaattgtgagcgctcacaattatgatagattcaattggaTTAATTAAAGAGGAGAAAGGTACCCatgCgtagaaggattacctctacTgtgagcaagggcgaggaggataacatggccatcatcaaggagttcatgcgcttcaagGTGCACatggaggg	201	2
1384	ms2_pre_Stem_notGC_0100_d1_4	gtagaaggattacctctac	GGGATTTCAA	210	TCACCCGTGAGATCGTGCCACCTAggatccAGGGATTTCAActaacctttacaattgtgagcgctcacaattatgatagattcaattggaTTAATTAAAGAGGAGAAAGGTACCCatgCgtagaaggattacctctacTgtgagcaagggcgaggaggataacatggccatcatcaaggagttcatgcgcttcaagGTGCACatggaggg	201	2
1385	ms2_pre_Stem_notGC_0100_d1_5	gtagaaggattacctctac	GTTAGAAAGG	210	TCACCCGTGAGATCGTGCCACCTAggatccAGTTAGAAAGGctaacctttacaattgtgagcgctcacaattatgatagattcaattggaTTAATTAAAGAGGAGAAAGGTACCCatgCgtagaaggattacctctacTgtgagcaagggcgaggaggataacatggccatcatcaaggagttcatgcgcttcaagGTGCACatggaggg	201	2
1386	ms2_pre_Stem_notGC_0101_d1_1	gcctgaatattaatcaggc	TACCTAGTTG	210	TCACCCGTGAGATCGTGCCACCTAggatccATACCTAGTTGctaacctttacaattgtgagcgctcacaattatgatagattcaattggaTTAATTAAAGAGGAGAAAGGTACCCatgCgcctgaatattaatcaggcTgtgagcaagggcgaggaggataacatggccatcatcaaggagttcatgcgcttcaagGTGCACatggaggg	201	2
1387	ms2_pre_Stem_notGC_0101_d1_2	gcctgaatattaatcaggc	TATAACCTCC	210	TCACCCGTGAGATCGTGCCACCTAggatccATATAACCTCCctaacctttacaattgtgagcgctcacaattatgatagattcaattggaTTAATTAAAGAGGAGAAAGGTACCCatgCgcctgaatattaatcaggcTgtgagcaagggcgaggaggataacatggccatcatcaaggagttcatgcgcttcaagGTGCACatggaggg	201	2
1388	ms2_pre_Stem_notGC_0101_d1_3	gcctgaatattaatcaggc	GAGGTAACAA	210	TCACCCGTGAGATCGTGCCACCTAggatccAGAGGTAACAActaacctttacaattgtgagcgctcacaattatgatagattcaattggaTTAATTAAAGAGGAGAAAGGTACCCatgCgcctgaatattaatcaggcTgtgagcaagggcgaggaggataacatggccatcatcaaggagttcatgcgcttcaagGTGCACatggaggg	201	2
1389	ms2_pre_Stem_notGC_0101_d1_4	gcctgaatattaatcaggc	AGTGTTGGGG	210	TCACCCGTGAGATCGTGCCACCTAggatccAAGTGTTGGGGctaacctttacaattgtgagcgctcacaattatgatagattcaattggaTTAATTAAAGAGGAGAAAGGTACCCatgCgcctgaatattaatcaggcTgtgagcaagggcgaggaggataacatggccatcatcaaggagttcatgcgcttcaagGTGCACatggaggg	201	2
1390	ms2_pre_Stem_notGC_0101_d1_5	gcctgaatattaatcaggc	CGATGCCTCA	210	TCACCCGTGAGATCGTGCCACCTAggatccACGATGCCTCActaacctttacaattgtgagcgctcacaattatgatagattcaattggaTTAATTAAAGAGGAGAAAGGTACCCatgCgcctgaatattaatcaggcTgtgagcaagggcgaggaggataacatggccatcatcaaggagttcatgcgcttcaagGTGCACatggaggg	201	2
1391	ms2_pre_Stem_notGC_0102_d1_1	caaggatgattacaccttg	AGATCCCTAT	210	TCACCCGTGAGATCGTGCCACCTAggatccAAGATCCCTATctaacctttacaattgtgagcgctcacaattatgatagattcaattggaTTAATTAAAGAGGAGAAAGGTACCCatgCcaaggatgattacaccttgTgtgagcaagggcgaggaggataacatggccatcatcaaggagttcatgcgcttcaagGTGCACatggaggg	201	2
1392	ms2_pre_Stem_notGC_0102_d1_2	caaggatgattacaccttg	ACGTCCTTGG	210	TCACCCGTGAGATCGTGCCACCTAggatccAACGTCCTTGGctaacctttacaattgtgagcgctcacaattatgatagattcaattggaTTAATTAAAGAGGAGAAAGGTACCCatgCcaaggatgattacaccttgTgtgagcaagggcgaggaggataacatggccatcatcaaggagttcatgcgcttcaagGTGCACatggaggg	201	2
1393	ms2_pre_Stem_notGC_0102_d1_3	caaggatgattacaccttg	TTAGCGCTTA	210	TCACCCGTGAGATCGTGCCACCTAggatccATTAGCGCTTActaacctttacaattgtgagcgctcacaattatgatagattcaattggaTTAATTAAAGAGGAGAAAGGTACCCatgCcaaggatgattacaccttgTgtgagcaagggcgaggaggataacatggccatcatcaaggagttcatgcgcttcaagGTGCACatggaggg	201	2
[truncated: 98,607 more rows]

## Sheet: PCP
Name	Sequence	RNAfold structure	R.score	ddG
pp7_pre_combs_0080_d2_1	UAAAGACGUUAUAAGGAACGCUUUA	(((((.((((......)))))))))'	17.8059	1.62638		Rscore PP7-wt	7.2776
[truncated: 17,176 more rows]

## Sheet: MCP
Name	Sequence	RNAfold structure	R.score	ddG
[truncated: 17,213 more rows]

[truncated: 1 more sheets: QCP]
