# Supplementary material for: Overcoming the design, build, test bottleneck for synthesis of nonrepetitive protein-RNA cassettes
Source: Nat Commun. 2021 Mar 11;12:1576. doi: 10.1038/s41467-021-21578-6 (PMC7952577; doi:10.1038/s41467-021-21578-6)
Supplement: Supplementary file 3 — Supplementary Data 2 [file 41467_2021_21578_MOESM3_ESM.xlsx]

## Sheet: Sheet1
primer name	sequence	purpose
Bacterial OL cloning
for-NGS-pc-mCh-ApaLI	GGAGTTCATGCGCTTCAAGGTGCACATGGAGGGC	Amplifying backbone for OL cloning
rev-NGS-pc-mCh-XhoI	GCTATGCTCGAGTCGACAGTTCATAGGTGATTGC	Amplifying backbone for OL cloning
F-NGS-ampPool-BamHI	GCCACCTAGGATCCA	OL amplification
R-NGS-ampPool-ApaLI	TCCATGTGCACCTTGAAGCGC	OL amplification
F-pLac/Ara-FP-seq	ACGGAACTCTTGTGCGTAAGG	colonyPCR and sequencing of OL strains
R-pc-mCh-BS-seq	CGTGGCCGTTCACGGAGCCCTC	colonyPCR and sequencing of OL strains
F-oLbin-0uM-1	CGAAACCCAATCACCTATGAACTGGATCC	binning barcodes
F-oLbin-0uM-2	CGAATGGCAATCACCTATGAACTGGATCC	binning barcodes
F-oLbin-0uM-3	CGATCACCAATCACCTATGAACTGGATCC	binning barcodes
F-oLbin-4	CGATGCTCAATCACCTATGAACTGGATCC	binning barcodes
F-oLbin-5	CGACAAGCAATCACCTATGAACTGGATCC	binning barcodes
F-oLbin-6	CGACTTCCAATCACCTATGAACTGGATCC	binning barcodes
F-oLbin-7	CGACCCACAATCACCTATGAACTGGATCC	binning barcodes
F-oLbin-8	CGAGAGACAATCACCTATGAACTGGATCC	binning barcodes
F-oLbin-1B	CGGAGTTCAATCACCTATGAACTGGATCC	binning barcodes
F-oLbin-2B	CGTACTGCAATCACCTATGAACTGGATCC	binning barcodes
F-oLbin-3B	CGTAGACCAATCACCTATGAACTGGATCC	binning barcodes
F-oLbin-4B	CGTTAGGCAATCACCTATGAACTGGATCC	binning barcodes
F-oLbin-5B	CGTTTCCCAATCACCTATGAACTGGATCC	binning barcodes
F-oLbin-6B	CGCACCTCAATCACCTATGAACTGGATCC	binning barcodes
F-oLbin-7B	CGCTACACAATCACCTATGAACTGGATCC	binning barcodes
F-oLbin-8B	CGGGCTACAATCACCTATGAACTGGATCC	binning barcodes
R-oLbin-all	GCCATGTTATCCTCCTCGCCCTTGCTC	binning barcodes
Mammlian cloning
pFor-CMV	GGCACCAAAATCAACGGGACTTTCCAAAATG	colonyPCR and sequencing of CMV-binding site-cassettes
pRev-SV40polyA	GCATTCTAGTTGTGGTTTGTCCAAACTCATCAATG	colonyPCR and sequencing of CMV-binding site-cassettes
F-EF1-ms2-3BFP-BamHI	GCGCTGGATCCGGAAGTATGGTGTC	Amplifying backbone for RBP-3xFP cloning
R-EF1-ms2-3BFP-Mlul	CTGCACGCGTTCACCTTAACCGGACC	Amplifying backbone for RBP-3xFP cloning
F-EF1-N22-3RFP-BamHI	GTGGCTCTGGATCCGGAAGTATGGTG	Amplifying backbone for RBP-3xFP cloning
R-EF1-N22-3RFP-Mlul	CCTGCACGCGTTCACCTTAACCGGAAC	Amplifying backbone for RBP-3xFP cloning
R-BamHI-Qb-pT3G	GCGGATCCCTGCAGGCTAGCATAGGCAGGATTCAGG	Amplifying Qb gene from internal plasmid
F-AscI-Qb-pT3G	GAGGCGCGCCGCCACCATGGCAAAACTTCAGGCAATTACG	Amplifying Qb gene from internal plasmid
F-Mlul-PP7-pT3G	GAACGCGTGCAGCCACCATGTCCAAAACCATCGTTCTTTCG	Amplifying PP7 gene from internal plasmid
R-BamHI-PP7-pT3G	GCGGATCCCTGCAGGCTAGCACGG	Amplifying PP7 gene from internal plasmid
F-Mlul-MS2-pT3G	GAACGCGTGCAGCCACCATGGCTTCTAACTTTACTCAG	Amplifying MS2 gene from internal plasmid
R-BamHI-MS2-pT3G	GCGGATCCCTGCAGGCTAGCGTAGATG	Amplifying MS2 gene from internal plasmid
F-Ef1a-RBP-seq	CGCCGTGAACGTTCTTTTTCGCAACG	sequencing primer for Ef1a-RBP-3xFP plasmids
