# Supplementary material for: Overcoming the design, build, test bottleneck for synthesis of nonrepetitive protein-RNA cassettes
Source: Nat Commun. 2021 Mar 11;12:1576. doi: 10.1038/s41467-021-21578-6 (PMC7952577; doi:10.1038/s41467-021-21578-6)
Supplement: Supplementary file 4 — Supplementary Data 3 [file 41467_2021_21578_MOESM4_ESM.xlsx]

## Sheet: Sheet1
RBP name in this work	source organism name, protein	source organism gene	source organism refseq	wt aa seq	changes from wt (and references)	aa seq used in this work	nt seq used in this work	addgene
MCP	Escherichia virus MS2	cp	NC_001417.2	MASNFTQFVLVDNGGTGDVTVAPSNFANGVAEWISSNSRSQAYKVTCSVRQSSAQNRKYTIKVEVPKVATQTVGGVELPVAAWRSYLNMELTIPIFATNSDCELIVKAMQGLLKDGNPIPSAIAANSGIY	delF-G [1] V29I [1]	MASNFTQFVLVDNGGTGDVTVAPSNFANGIAEWISSNSRSQAYKVTCSVRQSSAQNRKYTIKVEVPKGAWRSYLNMELTIPIFATNSDCELIVKAMQGLLKDGNPIPSAIAANSGIY	ATGGCTTCTAACTTTACTCAGTTCGTTCTCGTCGACAATGGCGGAACTGGCGACGTGACTGTCGCCCCAAGCAACTTCGCTAACGGGATCGCTGAATGGATCAGCTCTAACTCGCGTTCACAGGCTTACAAAGTAACCTGTAGCGTTCGTCAGAGCTCTGCGCAGAATCGCAAATACACCATCAAAGTCGAGGTGCCTAAAGGCGCCTGGCGTTCGTACTTAAATATGGAACTAACCATTCCAATTTTCGCCACGAATTCCGACTGCGAGCTTATTGTTAAGGCAATGCAAGGTCTCCTAAAAGATGGAAACCCGATTCCCTCAGCAATCGCAGCAAACTCCGGCATCTAC	ordered from: 27121
PCP	Pseudomonas phage PP7	cp	NC_001628.1	MSKTIVLSVGEATRTLTEIQSTADRQIFEEKVGPLVGRLRLTASLRQNGAKTAYRVNLKLDQADVVDCSTSVCGELPKVRYTQVWSHDVTIVANSTEASRKSLYDLTKSLVATSQVEDLVVNLVPLGR	delF-G [2]	MLASKTIVLSVGEATRTLTEIQSTADRQIFEEKVGPLVGRLRLTASLRQNGAKTAYRVNLKLDQADVVDSGLPKVRYTQVWSHDVTIVANSTEASRKSLYDLTKSLVATSQVEDLVVNLVPLGR	ATGCTAGCCTCCAAAACCATCGTTCTTTCGGTCGGCGAGGCTACTCGCACTCTGACTGAGATCCAGTCCACCGCAGACCGTCAGATCTTCGAAGAGAAGGTCGGGCCTCTGGTGGGTCGGCTGCGCCTCACGGCTTCGCTCCGTCAAAACGGAGCCAAGACCGCGTATCGCGTCAACCTAAAACTGGATCAGGCGGACGTCGTTGATTCCGGACTTCCGAAAGTGCGCTACACTCAGGTATGGTCGCACGACGTGACAATCGTTGCGAATAGCACCGAGGCCTCGCGCAAATCGTTGTACGATTTGACCAAGTCCCTCGTCGCGACCTCGCAGGTCGAAGATCTTGTCGTCAACCTTGTGCCGCTGGGCCGT	ordered from: 40650
QCP	Enterobacteria phage Qbeta	major coat protein	NC_001890.1 Note: the wt RNA binding site described in the literature [3,4] does not appear in this genome, but does appear in many substrains, e.g. Qbeta strain BZ1 (FJ483844.1).	MAKLQAITLSGIGKNGDVTLNLNPRGVNPTNGVAALSEAGAVPALEKRVTISVSQPSRNRKNYKVQVKIQNPTSCTASGTCDPSVTRSAYADVTFSFTQYSTDEERALVRTELKALLADPMLIDAIDNLNPAY	ordered from Genescript (codon-optimized, probably not necessary)	MAKLQAITLSGIGKNGDVTLNLNPRGVNPTNGVAALSEAGAVPALEKRVTISVSQPSRNRKNYKVQVKIQNPTSCTASGTCDPSVTRSAYADVTFSFTQYSTDEERALVRTELKALLADPMLIDAIDNLNPAY	ATGGCAAAACTTCAGGCAATTACGTTAAGTGGTATCGGTAAGAACGGTGATGTCACCTTGAATTTGAACCCTCGTGGCGTCAACCCGACGAATGGTGTGGCTGCGCTGAGTGAAGCGGGCGCGGTGCCTGCTTTGGAAAAACGTGTCACGATCTCTGTCTCTCAACCGAGCCGTAATCGTAAAAACTATAAAGTACAGGTCAAGATCCAAAATCCTACCAGCTGCACGGCATCCGGCACGTGCGATCCGAGCGTGACGCGTTCCGCGTATGCGGATGTCACGTTTAGTTTCACGCAATATAGTACCGATGAAGAACGCGCACTGGTTCGCACGGAACTTAAAGCCCTTTTGGCTGATCCGATGCTGATTGATGCGATCGATAACCTGAATCCTGCCTAT	available at: 158206
