# Supplementary material for: Overcoming the design, build, test bottleneck for synthesis of nonrepetitive protein-RNA cassettes
Source: Nat Commun. 2021 Mar 11;12:1576. doi: 10.1038/s41467-021-21578-6 (PMC7952577; doi:10.1038/s41467-021-21578-6)
Supplement: Supplementary file 5 — Supplementary Data 4 [file 41467_2021_21578_MOESM5_ESM.xlsx]

## Sheet: Sheet1
name of gblock	seq	available at addgene: #
10xPP7- OL	acgtagaattcttacatatggagtttatatggaaacccatacgcctgctggtcgtgaccagagatttcatatgggaaactctgCGAGACAATGCTACCTTACCGTCGGCCCACTTGTTTTTACCCATGattccagtttatatggaaacggaatcgcctgctggtcgtgactaaggagtttatatggaaacccttaGAAAAGCCGTCGCCTTGAAGCCGAGAACAaaaggagattatatgaaatccctttatggattgGGTCTCCaattcctgtctgttacgagtcaatatggtgaccgtaCATCAGGCTTCGCAGTATGCAACGCTTGCGTAAGCACATTATAAGGAATGGCTTATTCACCGCTTTCCTAAGattggagtaaatatggttacccaatGT…	158199
10xMS2- OL:	acgtagaattcttacatgaagacgattacgcttcacgcctgctggtcgtgacagttgaccattaggcaactCGAGACAATGCTACCTTACCGTCGGCCCACTTGTTTTTACCCATGagaacacgattacggttctcgcctgctggtcgtgacacatgaggattacccatgtGAAACAGCCGTCGCCTTGAAGCCGAGAACAacttgaccattaggcaagtatggattgGGTCTCCaattcctgtctgtagatcaccattagggatctCATCAGGCTTCGCAGTATGCAACGCTTGCGatgcgaggattacccgcatTTCACCGCTTTCCTAAGagttcagcattagcgaactGTACTAACTCGCAGttgtgaggagtacccacaaCAGAAACGTCACGT…	158200
10xQb- OL:	acgtagaattcttacaatgcatgtctaagacagcatctcgtgctgatcgtgacttggatgtccaagacaccaaCGAGACAATGCTACCTTACCGTCGGCCCACTTGTTTTTACCCATGacatgacgagatactcgcatgtcgcctgctggtcgtgactaaggtgtttaaggttaaacccttaGAAACAGCCGTCGCCTTGAAGCCGAGAACAttgcatgtcgaagacagcaaatggattgGGTCTCCaattcctgtctgtatgcatgtctaagacagcatCATCAGGCTTCGCAGTATGCAACGCTTGCGatgcattgcaaagcaagcatTTCACCGCTTTCCTAAGaaggatagtaatgactaccttGTACTAACTCGCAGatcgaactctaagagtc…	158201
10xPP7-Qb model	acgtagaattcttacaCGAUAUGGCUUAGACUGCAUcgcctgctggtcgtgacGGAGAUGACUUAGACAUCAUCGAGACAATGCTACCTTACCGGTCGGGCCCACTTGTTTTTACCCATGUAUGAUGUAUUAGACAGCUUCgcctgctggtcgtgacGACGAUGUCUGAGUAAGCAUGAAACAGCCGTCGCCTTGAAGCCGAGAACAUGGGAUGUAGUAGACAGCGUatggattgGGTCTCCaattcctgtctgtCGGGAUGUAGAAGUGAGCAUCATCAGGCTTCGCAGTATGCAACGCTTGCGCCGGAUGUAGAAGACAGCCATTCACCGCTTTCCTAAGCGGGAUGUUUUAGACUGCAAGTACTAACTCGCAGCGGGAUGUCGGAGACAACAGCAG…	158203
10xMS2- OL- noWT:	acgtagaattcttacatgaagacgattacgcttcacgcctgctggtcgtgacagttgaccattaggcaactCGAGACAATGCTACCTTACCGTCGGCCCACTTGTTTTTACCCATGagaacacgattacggttctcgcctgctggtcgtgacagctgacgaatacgcagctGAAACAGCCGTCGCCTTGAAGCCGAGAACAacttgaccattaggcaagtatggattgGGTCTCCaattcctgtctgtagatcaccattagggatctCATCAGGCTTCGCAGTATGCAACGCTTGCGatgcgaggattacccgcatTTCACCGCTTTCCTAAGagttcagcattagcgaactGTACTAACTCGCAGttgtgaggagtacccacaaCAGAAACGTCACGT…	158204
10xQb- OL- noWT:	acgtagaattcttacaaaggaactgtaacagtccttctcgtgctgatcgtgacttggatgtccaagacaccaaCGAGACAATGCTACCTTACCGTCGGCCCACTTGTTTTTACCCATGacatgacgagatactcgcatgtcgcctgctggtcgtgactaaggtgtttaaggttaaacccttaGAAACAGCCGTCGCCTTGAAGCCGAGAACAttgcatgtcgaagacagcaaatggattgGGTCTCCaattcctgtctgtttccatgactaagtcaggaaCATCAGGCTTCGCAGTATGCAACGCTTGCGatgcattgcaaagcaagcatTTCACCGCTTTCCTAAGaaggatagtaatgactaccttGTACTAACTCGCAGatcgaactctaagagtc…	158205
5xQb-wt-4xPP7-wt	acgtagaattcttacatgcttaatacgactcactatagggagaaacgATTATGACGTTATTCTACTTTGATTGTGatgcatgtctaagacagcatcgcctgctggtcgtgactaaggagtttatatggaaacccttaCGAGACAATGCTACCTTACCGGTCGGGCCCACTTGTTTTTACCCATGatgcatgtctaagacagcatcgcctgctggtcgtgactaaggagtttatatggaaacccttaGAAACAGCCGTCGCCTTGAAGCCGAGAACAatgcatgtctaagacagcatatggattgcctgtctgttaaggagtttatatggaaacccttaCATCAGGCTTCGCAGTATGCAACGCTTGCGatgcatgtctaagacagcatTTCACCGCTTT…
