# Supplementary material for: Overcoming the design, build, test bottleneck for synthesis of nonrepetitive protein-RNA cassettes
Source: Nat Commun. 2021 Mar 11;12:1576. doi: 10.1038/s41467-021-21578-6 (PMC7952577; doi:10.1038/s41467-021-21578-6)
Supplement: Supplementary file 6 — Supplementary Data 5 [file 41467_2021_21578_MOESM6_ESM.xlsx]

## Sheet: Sheet1
strain name	strain barcode	binding site sequence		bin number for induction levels 0,2, 4	bin barcode	bin number for induction levels 1,3, 5	bin barcode
ms2_pre_SingleSig_0001_d1_1	TGGTGCAATA	acatgcggctgacccatgt		1 (lowest)	AAACC	1 (lowest)	GAGTT
ms2_pre_SingleSig_0001_d1_2	ACATCTTCCT	acatgcggctgacccatgt		2	AATGG	2	TACTG
ms2_pre_SingleSig_0001_d1_3	GTCCGCGTTT	acatgcggctgacccatgt		3	ATCAC	3	TAGAC
ms2_pre_SingleSig_0001_d1_4	TCTGACGGCT	acatgcggctgacccatgt		4	ATGCT	4	TTAGG
ms2_pre_SingleSig_0001_d1_5	CGGCTCTCAA	acatgcggctgacccatgt		5	ACAAG	5	TTTCC
ms2_pre_SingleSig_0002_d1_1	AAGAAGTAGC	acatgcggctcacccatgt		6	ACTTC	6	CACCT
ms2_pre_SingleSig_0002_d1_2	AGGCCAATGC	acatgcggctcacccatgt		7	ACCCA	7	CTACA
ms2_pre_SingleSig_0002_d1_3	CTCTCCAGTC	acatgcggctcacccatgt		8 (highest)	AGAGA	8 (highest)	GGCTA
ms2_pre_SingleSig_0002_d1_4	CCAAGTAGCG	acatgcggctcacccatgt
ms2_pre_SingleSig_0002_d1_5	CATTGAGGCC	acatgcggctcacccatgt
ms2_pre_SingleSig_0003_d1_1	GACAGCTGTG	acatgcggcttacccatgt
ms2_pre_SingleSig_0003_d1_2	GCGGCTTTCT	acatgcggcttacccatgt
ms2_pre_SingleSig_0003_d1_3	CCTTTCGTCG	acatgcggcttacccatgt
ms2_pre_SingleSig_0003_d1_4	AGCAACCCTC	acatgcggcttacccatgt
ms2_pre_SingleSig_0003_d1_5	AAGGAGTTTC	acatgcggcttacccatgt
ms2_pre_SingleSig_0004_d1_1	GTTTGCTGAT	acatgcggctaacccatgt
ms2_pre_SingleSig_0004_d1_2	TTGAGGTGAT	acatgcggctaacccatgt
ms2_pre_SingleSig_0004_d1_3	CAGAAACGGC	acatgcggctaacccatgt
ms2_pre_SingleSig_0004_d1_4	GTGAGAGGCA	acatgcggctaacccatgt
ms2_pre_SingleSig_0004_d1_5	GGCCTTCCTT	acatgcggctaacccatgt
ms2_pre_SingleSig_0005_d1_1	ACGTAACAGT	acatgcggatgacccatgt
ms2_pre_SingleSig_0005_d1_2	ACGCAGCTTC	acatgcggatgacccatgt
ms2_pre_SingleSig_0005_d1_3	ACAAAGTGGA	acatgcggatgacccatgt
ms2_pre_SingleSig_0005_d1_4	GAAGTCCACG	acatgcggatgacccatgt
ms2_pre_SingleSig_0005_d1_5	GTCGTAATAC	acatgcggatgacccatgt
ms2_pre_SingleSig_0006_d1_1	CCGTATGGGA	acatgcggatcacccatgt
ms2_pre_SingleSig_0006_d1_2	CACTACTTCT	acatgcggatcacccatgt
ms2_pre_SingleSig_0006_d1_3	GTGGCTATAT	acatgcggatcacccatgt
ms2_pre_SingleSig_0006_d1_4	CCTGTGTCGA	acatgcggatcacccatgt
ms2_pre_SingleSig_0006_d1_5	GCTAAGCCAG	acatgcggatcacccatgt
ms2_pre_SingleSig_0007_d1_1	ATTGGTCTGT	acatgcggattacccatgt
ms2_pre_SingleSig_0007_d1_2	AGGACCTCCT	acatgcggattacccatgt
ms2_pre_SingleSig_0007_d1_3	CCTGATCCAG	acatgcggattacccatgt
ms2_pre_SingleSig_0007_d1_4	TGCGCGATAC	acatgcggattacccatgt
ms2_pre_SingleSig_0007_d1_5	AGTCTAGGGG	acatgcggattacccatgt
ms2_pre_SingleSig_0008_d1_1	TTCGATGTTG	acatgcggataacccatgt
ms2_pre_SingleSig_0008_d1_2	GTGGCTTACC	acatgcggataacccatgt
ms2_pre_SingleSig_0008_d1_3	GGGAAGTCCT	acatgcggataacccatgt
ms2_pre_SingleSig_0008_d1_4	GTGAGCAGTC	acatgcggataacccatgt
ms2_pre_SingleSig_0008_d1_5	AGCCTAGTAA	acatgcggataacccatgt
ms2_pre_SingleSig_0009_d1_1	TGTCTAGCCC	acatgcgggtgacccatgt
ms2_pre_SingleSig_0009_d1_2	TAGTACAGTG	acatgcgggtgacccatgt
ms2_pre_SingleSig_0009_d1_3	GTTTTGCGGG	acatgcgggtgacccatgt
ms2_pre_SingleSig_0009_d1_4	ATGCAGCGCA	acatgcgggtgacccatgt
ms2_pre_SingleSig_0009_d1_5	AATGGGAACA	acatgcgggtgacccatgt
ms2_pre_SingleSig_0010_d1_1	AACTTAGACG	acatgcgggtcacccatgt
ms2_pre_SingleSig_0010_d1_2	TTTCCAGAAC	acatgcgggtcacccatgt
ms2_pre_SingleSig_0010_d1_3	CCCGCATTTG	acatgcgggtcacccatgt
ms2_pre_SingleSig_0010_d1_4	AGCCATTCCG	acatgcgggtcacccatgt
ms2_pre_SingleSig_0010_d1_5	GTCTGTTACA	acatgcgggtcacccatgt
ms2_pre_SingleSig_0011_d1_1	AAGCTCTCGC	acatgcgggttacccatgt
ms2_pre_SingleSig_0011_d1_2	ATGGATAACC	acatgcgggttacccatgt
ms2_pre_SingleSig_0011_d1_3	CTGATATTCC	acatgcgggttacccatgt
ms2_pre_SingleSig_0011_d1_4	TTACTACGAC	acatgcgggttacccatgt
ms2_pre_SingleSig_0011_d1_5	GCTTTGCTCC	acatgcgggttacccatgt
ms2_pre_SingleSig_0012_d1_1	GCAGTGGAAG	acatgcgggtaacccatgt
ms2_pre_SingleSig_0012_d1_2	TACATGTAGG	acatgcgggtaacccatgt
ms2_pre_SingleSig_0012_d1_3	TCAGAATACG	acatgcgggtaacccatgt
ms2_pre_SingleSig_0012_d1_4	GACAGTTTAG	acatgcgggtaacccatgt
ms2_pre_SingleSig_0012_d1_5	TTAGCCGATT	acatgcgggtaacccatgt
ms2_pre_SingleSig_0013_d1_1	TGAGGTAAGA	acatgcggttgacccatgt
ms2_pre_SingleSig_0013_d1_2	TCCAATGTAC	acatgcggttgacccatgt
ms2_pre_SingleSig_0013_d1_3	TCGTGGAAAT	acatgcggttgacccatgt
ms2_pre_SingleSig_0013_d1_4	TCGCAACGGA	acatgcggttgacccatgt
ms2_pre_SingleSig_0013_d1_5	TCCGGATGAG	acatgcggttgacccatgt
ms2_pre_SingleSig_0014_d1_1	CACTGAGTAA	acatgcggttcacccatgt
ms2_pre_SingleSig_0014_d1_2	CATATGGCGC	acatgcggttcacccatgt
ms2_pre_SingleSig_0014_d1_3	CCCAGAGTGA	acatgcggttcacccatgt
ms2_pre_SingleSig_0014_d1_4	AAGTCGCCGT	acatgcggttcacccatgt
ms2_pre_SingleSig_0014_d1_5	TGTACATTCG	acatgcggttcacccatgt
ms2_pre_SingleSig_0015_d1_1	CTATAGCTAC	acatgcggtttacccatgt
ms2_pre_SingleSig_0015_d1_2	TATCTCACCT	acatgcggtttacccatgt
ms2_pre_SingleSig_0015_d1_3	TATCATTCGG	acatgcggtttacccatgt
ms2_pre_SingleSig_0015_d1_4	ATTCGCCTAA	acatgcggtttacccatgt
ms2_pre_SingleSig_0015_d1_5	CCTAGGGCAA	acatgcggtttacccatgt
ms2_pre_SingleSig_0016_d1_1	GATACAAGTC	acatgcggttaacccatgt
ms2_pre_SingleSig_0016_d1_2	GACAAGGGTG	acatgcggttaacccatgt
ms2_pre_SingleSig_0016_d1_3	AGTATCTCCA	acatgcggttaacccatgt
ms2_pre_SingleSig_0016_d1_4	ATGCCGCCAA	acatgcggttaacccatgt
ms2_pre_SingleSig_0016_d1_5	AGAGCTGCAC	acatgcggttaacccatgt
ms2_pre_SingleSig_0017_d1_1	GCGATGGCTA	acatgtggctgacccatgt
ms2_pre_SingleSig_0017_d1_2	CCGCGCTATT	acatgtggctgacccatgt
ms2_pre_SingleSig_0017_d1_3	ACTCGTACAT	acatgtggctgacccatgt
ms2_pre_SingleSig_0017_d1_4	ATTCCATCAG	acatgtggctgacccatgt
ms2_pre_SingleSig_0017_d1_5	ACGGTATCTT	acatgtggctgacccatgt
ms2_pre_SingleSig_0018_d1_1	CCCCTTTACG	acatgtggctcacccatgt
ms2_pre_SingleSig_0018_d1_2	GAACAAGAGT	acatgtggctcacccatgt
ms2_pre_SingleSig_0018_d1_3	CCCTTTCCGA	acatgtggctcacccatgt
ms2_pre_SingleSig_0018_d1_4	TAAACAAGCG	acatgtggctcacccatgt
ms2_pre_SingleSig_0018_d1_5	TTGTTGCTTC	acatgtggctcacccatgt
ms2_pre_SingleSig_0019_d1_1	ACCGGATGCA	acatgtggcttacccatgt
ms2_pre_SingleSig_0019_d1_2	CTCTGTGTCC	acatgtggcttacccatgt
ms2_pre_SingleSig_0019_d1_3	GAGGTATGCC	acatgtggcttacccatgt
ms2_pre_SingleSig_0019_d1_4	CGTTACTGGC	acatgtggcttacccatgt
ms2_pre_SingleSig_0019_d1_5	CGGTATACCC	acatgtggcttacccatgt
ms2_pre_SingleSig_0020_d1_1	GAGGGAAACC	acatgtggctaacccatgt
ms2_pre_SingleSig_0020_d1_2	ATTCCAACTG	acatgtggctaacccatgt
ms2_pre_SingleSig_0020_d1_3	TTCATAAGCC	acatgtggctaacccatgt
ms2_pre_SingleSig_0020_d1_4	CCGCCATCTA	acatgtggctaacccatgt
ms2_pre_SingleSig_0020_d1_5	AATGTCGTGA	acatgtggctaacccatgt
ms2_pre_SingleSig_0021_d1_1	TCACGATTTG	acatgtggatgacccatgt
ms2_pre_SingleSig_0021_d1_2	AGTAGGTCGC	acatgtggatgacccatgt
ms2_pre_SingleSig_0021_d1_3	CTCGACGTTG	acatgtggatgacccatgt
ms2_pre_SingleSig_0021_d1_4	CAATTCTCTC	acatgtggatgacccatgt
ms2_pre_SingleSig_0021_d1_5	AACTAGGAGA	acatgtggatgacccatgt
ms2_pre_SingleSig_0022_d1_1	GAAACGGTGG	acatgtggatcacccatgt
ms2_pre_SingleSig_0022_d1_2	GCACACTTCG	acatgtggatcacccatgt
ms2_pre_SingleSig_0022_d1_3	CTGTCTTGTT	acatgtggatcacccatgt
ms2_pre_SingleSig_0022_d1_4	AGTGCTCCCA	acatgtggatcacccatgt
ms2_pre_SingleSig_0022_d1_5	CAAGTCACTT	acatgtggatcacccatgt
ms2_pre_SingleSig_0023_d1_1	CCGAGTTTCG	acatgtggattacccatgt
ms2_pre_SingleSig_0023_d1_2	ACCTGCTCCT	acatgtggattacccatgt
ms2_pre_SingleSig_0023_d1_3	CAAACAGATC	acatgtggattacccatgt
ms2_pre_SingleSig_0023_d1_4	TCTACTGTAG	acatgtggattacccatgt
ms2_pre_SingleSig_0023_d1_5	GGGTTACTAA	acatgtggattacccatgt
ms2_pre_SingleSig_0024_d1_1	CAAGGCGACT	acatgtggataacccatgt
ms2_pre_SingleSig_0024_d1_2	AACTACTCTG	acatgtggataacccatgt
ms2_pre_SingleSig_0024_d1_3	TCCATGCGTG	acatgtggataacccatgt
ms2_pre_SingleSig_0024_d1_4	AGTCCATTGT	acatgtggataacccatgt
ms2_pre_SingleSig_0024_d1_5	TTCATGGTTG	acatgtggataacccatgt
ms2_pre_SingleSig_0025_d1_1	CCTGCTTAAT	acatgtgggtgacccatgt
ms2_pre_SingleSig_0025_d1_2	TCAGGGAGAG	acatgtgggtgacccatgt
ms2_pre_SingleSig_0025_d1_3	CAATATCTCC	acatgtgggtgacccatgt
ms2_pre_SingleSig_0025_d1_4	TCTCCCACGT	acatgtgggtgacccatgt
ms2_pre_SingleSig_0025_d1_5	CGGCATACAG	acatgtgggtgacccatgt
ms2_pre_SingleSig_0026_d1_1	CACGGTTCGT	acatgtgggtcacccatgt
ms2_pre_SingleSig_0026_d1_2	AGTCACCCGT	acatgtgggtcacccatgt
ms2_pre_SingleSig_0026_d1_3	TCCGCATTAT	acatgtgggtcacccatgt
ms2_pre_SingleSig_0026_d1_4	CACTTTTCCA	acatgtgggtcacccatgt
ms2_pre_SingleSig_0026_d1_5	CCAGGAATGC	acatgtgggtcacccatgt
ms2_pre_SingleSig_0027_d1_1	CGAAATGAGA	acatgtgggttacccatgt
ms2_pre_SingleSig_0027_d1_2	GGCTTGACCT	acatgtgggttacccatgt
ms2_pre_SingleSig_0027_d1_3	GCATCTCGTG	acatgtgggttacccatgt
ms2_pre_SingleSig_0027_d1_4	ATTGCGGGGA	acatgtgggttacccatgt
ms2_pre_SingleSig_0027_d1_5	GGTCAAGCCA	acatgtgggttacccatgt
ms2_pre_SingleSig_0028_d1_1	CTGTATAAGC	acatgtgggtaacccatgt
ms2_pre_SingleSig_0028_d1_2	GTAGACTATG	acatgtgggtaacccatgt
ms2_pre_SingleSig_0028_d1_3	GGGTGAGCTT	acatgtgggtaacccatgt
ms2_pre_SingleSig_0028_d1_4	GGTGAGCCAT	acatgtgggtaacccatgt
ms2_pre_SingleSig_0028_d1_5	TTAAAGTCGC	acatgtgggtaacccatgt
ms2_pre_SingleSig_0029_d1_1	TGCTAACGGC	acatgtggttgacccatgt
ms2_pre_SingleSig_0029_d1_2	AAGAGCTCTA	acatgtggttgacccatgt
ms2_pre_SingleSig_0029_d1_3	AGCCCATACC	acatgtggttgacccatgt
ms2_pre_SingleSig_0029_d1_4	ATTGCAAGTG	acatgtggttgacccatgt
ms2_pre_SingleSig_0029_d1_5	TTTGTCTGAG	acatgtggttgacccatgt
ms2_pre_SingleSig_0030_d1_1	GGATCAGGCT	acatgtggttcacccatgt
ms2_pre_SingleSig_0030_d1_2	GTGCGTAGCA	acatgtggttcacccatgt
ms2_pre_SingleSig_0030_d1_3	TAGTATGCGA	acatgtggttcacccatgt
ms2_pre_SingleSig_0030_d1_4	CGTTTCTTAC	acatgtggttcacccatgt
ms2_pre_SingleSig_0030_d1_5	GCTTAACAGA	acatgtggttcacccatgt
ms2_pre_SingleSig_0031_d1_1	ACGTAACTGA	acatgtggtttacccatgt
ms2_pre_SingleSig_0031_d1_2	AGGGCTACCA	acatgtggtttacccatgt
ms2_pre_SingleSig_0031_d1_3	TGGAGGAAAT	acatgtggtttacccatgt
ms2_pre_SingleSig_0031_d1_4	ACACAGTAAC	acatgtggtttacccatgt
ms2_pre_SingleSig_0031_d1_5	GGTTTCAGTT	acatgtggtttacccatgt
ms2_pre_SingleSig_0032_d1_1	GTATACTCTG	acatgtggttaacccatgt
ms2_pre_SingleSig_0032_d1_2	ATCAAACGAC	acatgtggttaacccatgt
ms2_pre_SingleSig_0032_d1_3	GCATTGATCT	acatgtggttaacccatgt
ms2_pre_SingleSig_0032_d1_4	AAGTCGTCAA	acatgtggttaacccatgt
ms2_pre_SingleSig_0032_d1_5	CGGGCTTGTA	acatgtggttaacccatgt
ms2_pre_SingleSig_0033_d1_1	ACTGGGATAT	acatgaggctgacccatgt
ms2_pre_SingleSig_0033_d1_2	ACTAACCCGG	acatgaggctgacccatgt
ms2_pre_SingleSig_0033_d1_3	AATGCTCGAA	acatgaggctgacccatgt
ms2_pre_SingleSig_0033_d1_4	TCTCGAACAT	acatgaggctgacccatgt
ms2_pre_SingleSig_0033_d1_5	AGAGGCGATG	acatgaggctgacccatgt
ms2_pre_SingleSig_0034_d1_1	AATGTCAGAC	acatgaggctcacccatgt
ms2_pre_SingleSig_0034_d1_2	GGAAGGCACA	acatgaggctcacccatgt
ms2_pre_SingleSig_0034_d1_3	GCCTGTCCTT	acatgaggctcacccatgt
ms2_pre_SingleSig_0034_d1_4	TCTTGGATGT	acatgaggctcacccatgt
ms2_pre_SingleSig_0034_d1_5	AATGGTTACG	acatgaggctcacccatgt
ms2_pre_SingleSig_0035_d1_1	GGGGTATCCA	acatgaggcttacccatgt
ms2_pre_SingleSig_0035_d1_2	GCGTCTGTTG	acatgaggcttacccatgt
ms2_pre_SingleSig_0035_d1_3	CGAGGTTCAG	acatgaggcttacccatgt
ms2_pre_SingleSig_0035_d1_4	TGACGTACAA	acatgaggcttacccatgt
ms2_pre_SingleSig_0035_d1_5	AAACACTACG	acatgaggcttacccatgt
ms2_pre_SingleSig_0036_d1_1	AAATAGGCCA	acatgaggctaacccatgt
ms2_pre_SingleSig_0036_d1_2	CACCCGACAT	acatgaggctaacccatgt
ms2_pre_SingleSig_0036_d1_3	TTTGACTTGG	acatgaggctaacccatgt
ms2_pre_SingleSig_0036_d1_4	AGTAATCCTC	acatgaggctaacccatgt
ms2_pre_SingleSig_0036_d1_5	TACGTCGTGC	acatgaggctaacccatgt
ms2_pre_SingleSig_0037_d1_1	CTAAAGCACA	acatgaggatgacccatgt
ms2_pre_SingleSig_0037_d1_2	TGTAGTCAGA	acatgaggatgacccatgt
ms2_pre_SingleSig_0037_d1_3	GGTCTTACCG	acatgaggatgacccatgt
ms2_pre_SingleSig_0037_d1_4	CGACGCTTTG	acatgaggatgacccatgt
ms2_pre_SingleSig_0037_d1_5	GTTCTAAAGG	acatgaggatgacccatgt
ms2_pre_SingleSig_0038_d1_1	GAGAGACGCA	acatgaggatcacccatgt
ms2_pre_SingleSig_0038_d1_2	AAAGCCAATC	acatgaggatcacccatgt
ms2_pre_SingleSig_0038_d1_3	TTCGGCCGAA	acatgaggatcacccatgt
ms2_pre_SingleSig_0038_d1_4	TCTCTTTGCA	acatgaggatcacccatgt
ms2_pre_SingleSig_0038_d1_5	CTGAACACTT	acatgaggatcacccatgt
ms2_pre_SingleSig_0039_d1_1	GCCATCAGCT	acatgaggattacccatgt
ms2_pre_SingleSig_0039_d1_2	CCCCTGTTTG	acatgaggattacccatgt
ms2_pre_SingleSig_0039_d1_3	CTTAGAAAGC	acatgaggattacccatgt
ms2_pre_SingleSig_0039_d1_4	GTCAAGACTA	acatgaggattacccatgt
ms2_pre_SingleSig_0039_d1_5	GCGGCGATTT	acatgaggattacccatgt
ms2_pre_SingleSig_0040_d1_1	GTACTCTCTT	acatgaggataacccatgt
ms2_pre_SingleSig_0040_d1_2	GTAGGGACGA	acatgaggataacccatgt
ms2_pre_SingleSig_0040_d1_3	GTTTTCTGTC	acatgaggataacccatgt
ms2_pre_SingleSig_0040_d1_4	AGATAGACCT	acatgaggataacccatgt
ms2_pre_SingleSig_0040_d1_5	CGGTCAACCT	acatgaggataacccatgt
ms2_pre_SingleSig_0041_d1_1	GACCAACAGC	acatgagggtgacccatgt
ms2_pre_SingleSig_0041_d1_2	GACCCTTAGC	acatgagggtgacccatgt
ms2_pre_SingleSig_0041_d1_3	AAGGATCAGA	acatgagggtgacccatgt
ms2_pre_SingleSig_0041_d1_4	ATTGGATGGT	acatgagggtgacccatgt
ms2_pre_SingleSig_0041_d1_5	TATCAACCCA	acatgagggtgacccatgt
ms2_pre_SingleSig_0042_d1_1	CTTCAAGGGC	acatgagggtcacccatgt
ms2_pre_SingleSig_0042_d1_2	GCTCGGTTTG	acatgagggtcacccatgt
ms2_pre_SingleSig_0042_d1_3	CAAATACTGC	acatgagggtcacccatgt
ms2_pre_SingleSig_0042_d1_4	CTGACTTTGA	acatgagggtcacccatgt
ms2_pre_SingleSig_0042_d1_5	TTACGGGCAC	acatgagggtcacccatgt
ms2_pre_SingleSig_0043_d1_1	CTTTATGGGA	acatgagggttacccatgt
ms2_pre_SingleSig_0043_d1_2	GCTGAGATCG	acatgagggttacccatgt
ms2_pre_SingleSig_0043_d1_3	GGTCGTGGAT	acatgagggttacccatgt
ms2_pre_SingleSig_0043_d1_4	TGGAAGCTAT	acatgagggttacccatgt
ms2_pre_SingleSig_0043_d1_5	AGGCCACGAT	acatgagggttacccatgt
ms2_pre_SingleSig_0044_d1_1	GTCACTAAAG	acatgagggtaacccatgt
ms2_pre_SingleSig_0044_d1_2	TATCACCTTC	acatgagggtaacccatgt
ms2_pre_SingleSig_0044_d1_3	GCCGGATGAA	acatgagggtaacccatgt
ms2_pre_SingleSig_0044_d1_4	TTGCAAAACG	acatgagggtaacccatgt
ms2_pre_SingleSig_0044_d1_5	GATTTCAGGA	acatgagggtaacccatgt
ms2_pre_SingleSig_0045_d1_1	GACAAATAGC	acatgaggttgacccatgt
ms2_pre_SingleSig_0045_d1_2	ACGCATACCC	acatgaggttgacccatgt
ms2_pre_SingleSig_0045_d1_3	GTAGCGTTGG	acatgaggttgacccatgt
ms2_pre_SingleSig_0045_d1_4	CGGATGACGT	acatgaggttgacccatgt
ms2_pre_SingleSig_0045_d1_5	AGCGACTAAT	acatgaggttgacccatgt
ms2_pre_SingleSig_0046_d1_1	AGAGTACGTT	acatgaggttcacccatgt
ms2_pre_SingleSig_0046_d1_2	GTCAAAGGAA	acatgaggttcacccatgt
ms2_pre_SingleSig_0046_d1_3	GAGTAAGGCC	acatgaggttcacccatgt
ms2_pre_SingleSig_0046_d1_4	TTGGGTACAA	acatgaggttcacccatgt
ms2_pre_SingleSig_0046_d1_5	ATCCTTTCTG	acatgaggttcacccatgt
ms2_pre_SingleSig_0047_d1_1	ACGAGACACC	acatgaggtttacccatgt
ms2_pre_SingleSig_0047_d1_2	ATCACCATGT	acatgaggtttacccatgt
ms2_pre_SingleSig_0047_d1_3	ATGTATTGGG	acatgaggtttacccatgt
ms2_pre_SingleSig_0047_d1_4	ATCGTCCTAA	acatgaggtttacccatgt
ms2_pre_SingleSig_0047_d1_5	TCAGCGAACG	acatgaggtttacccatgt
ms2_pre_SingleSig_0048_d1_1	GTCACTGACC	acatgaggttaacccatgt
ms2_pre_SingleSig_0048_d1_2	GAGACAGACG	acatgaggttaacccatgt
ms2_pre_SingleSig_0048_d1_3	CTCTTCCCCT	acatgaggttaacccatgt
ms2_pre_SingleSig_0048_d1_4	GGGACCAACT	acatgaggttaacccatgt
ms2_pre_SingleSig_0048_d1_5	TGAAGAGACA	acatgaggttaacccatgt
ms2_pre_SingleSig_0049_d1_1	GATCACGACG	acatggggctgacccatgt
ms2_pre_SingleSig_0049_d1_2	AGAGCTCGCA	acatggggctgacccatgt
ms2_pre_SingleSig_0049_d1_3	ACTAGGACAT	acatggggctgacccatgt
ms2_pre_SingleSig_0049_d1_4	CCCACACGAT	acatggggctgacccatgt
ms2_pre_SingleSig_0049_d1_5	CAAACCCTCG	acatggggctgacccatgt
ms2_pre_SingleSig_0050_d1_1	TGTGGCAACG	acatggggctcacccatgt
ms2_pre_SingleSig_0050_d1_2	GTAGTAGCTA	acatggggctcacccatgt
ms2_pre_SingleSig_0050_d1_3	CATCTTCATC	acatggggctcacccatgt
ms2_pre_SingleSig_0050_d1_4	CCCGACATAC	acatggggctcacccatgt
ms2_pre_SingleSig_0050_d1_5	TGCACGACCT	acatggggctcacccatgt
ms2_pre_SingleSig_0051_d1_1	GGAATCGTCG	acatggggcttacccatgt
ms2_pre_SingleSig_0051_d1_2	CGAACCTCCA	acatggggcttacccatgt
ms2_pre_SingleSig_0051_d1_3	CTTCTCAGGG	acatggggcttacccatgt
ms2_pre_SingleSig_0051_d1_4	TTTGAGCCGG	acatggggcttacccatgt
ms2_pre_SingleSig_0051_d1_5	TACGTGGTAA	acatggggcttacccatgt
ms2_pre_SingleSig_0052_d1_1	ACATAAGAGG	acatggggctaacccatgt
ms2_pre_SingleSig_0052_d1_2	TCCGAAACAA	acatggggctaacccatgt
ms2_pre_SingleSig_0052_d1_3	TGAAGGATCT	acatggggctaacccatgt
ms2_pre_SingleSig_0052_d1_4	GGGGTGATTC	acatggggctaacccatgt
ms2_pre_SingleSig_0052_d1_5	TTGCGAGAAT	acatggggctaacccatgt
ms2_pre_SingleSig_0053_d1_1	TCTTTCTCTC	acatggggatgacccatgt
ms2_pre_SingleSig_0053_d1_2	AGGTGGATGG	acatggggatgacccatgt
ms2_pre_SingleSig_0053_d1_3	CTTGTGCGGT	acatggggatgacccatgt
ms2_pre_SingleSig_0053_d1_4	GATTTTGCGA	acatggggatgacccatgt
ms2_pre_SingleSig_0053_d1_5	CCGCAATGCT	acatggggatgacccatgt
ms2_pre_SingleSig_0054_d1_1	CATTGGTGAA	acatggggatcacccatgt
ms2_pre_SingleSig_0054_d1_2	TATTGGTACG	acatggggatcacccatgt
ms2_pre_SingleSig_0054_d1_3	CGTTTGTCTT	acatggggatcacccatgt
ms2_pre_SingleSig_0054_d1_4	GCCGAAGTGT	acatggggatcacccatgt
ms2_pre_SingleSig_0054_d1_5	CTTCTAACCT	acatggggatcacccatgt
ms2_pre_SingleSig_0055_d1_1	GTTACAACGA	acatggggattacccatgt
ms2_pre_SingleSig_0055_d1_2	GGACCGTTCT	acatggggattacccatgt
ms2_pre_SingleSig_0055_d1_3	CGCGACCATT	acatggggattacccatgt
ms2_pre_SingleSig_0055_d1_4	ACAGGGTTCG	acatggggattacccatgt
ms2_pre_SingleSig_0055_d1_5	CCAGCCATCA	acatggggattacccatgt
ms2_pre_SingleSig_0056_d1_1	CGGCGTAATC	acatggggataacccatgt
ms2_pre_SingleSig_0056_d1_2	CACTGACACC	acatggggataacccatgt
ms2_pre_SingleSig_0056_d1_3	CTGCGGTAGA	acatggggataacccatgt
ms2_pre_SingleSig_0056_d1_4	CGATACTACT	acatggggataacccatgt
ms2_pre_SingleSig_0056_d1_5	CTCATCACAA	acatggggataacccatgt
ms2_pre_SingleSig_0057_d1_1	AATGGGAGCG	acatgggggtgacccatgt
ms2_pre_SingleSig_0057_d1_2	GTGTCGTAAA	acatgggggtgacccatgt
ms2_pre_SingleSig_0057_d1_3	GTTTAAACGC	acatgggggtgacccatgt
ms2_pre_SingleSig_0057_d1_4	CAGCCCGAAT	acatgggggtgacccatgt
ms2_pre_SingleSig_0057_d1_5	GTTACTGAAG	acatgggggtgacccatgt
ms2_pre_SingleSig_0058_d1_1	TGATGACACA	acatgggggtcacccatgt
ms2_pre_SingleSig_0058_d1_2	GGGGAGTGAT	acatgggggtcacccatgt
ms2_pre_SingleSig_0058_d1_3	GTCTCTGTAA	acatgggggtcacccatgt
ms2_pre_SingleSig_0058_d1_4	GGTAAGGTTT	acatgggggtcacccatgt
ms2_pre_SingleSig_0058_d1_5	TTAGCTCGGG	acatgggggtcacccatgt
ms2_pre_SingleSig_0059_d1_1	CTAAGGTCGG	acatgggggttacccatgt
ms2_pre_SingleSig_0059_d1_2	TACGGGATTA	acatgggggttacccatgt
ms2_pre_SingleSig_0059_d1_3	GGTTACACAA	acatgggggttacccatgt
ms2_pre_SingleSig_0059_d1_4	CATTCCTAGA	acatgggggttacccatgt
ms2_pre_SingleSig_0059_d1_5	ACCCCTCTGT	acatgggggttacccatgt
ms2_pre_SingleSig_0060_d1_1	CTGATCCGCA	acatgggggtaacccatgt
ms2_pre_SingleSig_0060_d1_2	AAAGCGCATT	acatgggggtaacccatgt
ms2_pre_SingleSig_0060_d1_3	GATATCATGG	acatgggggtaacccatgt
ms2_pre_SingleSig_0060_d1_4	TTCGCCTCGT	acatgggggtaacccatgt
ms2_pre_SingleSig_0060_d1_5	GAACTTCTCA	acatgggggtaacccatgt
ms2_pre_SingleSig_0061_d1_1	GTAATGGTGT	acatggggttgacccatgt
ms2_pre_SingleSig_0061_d1_2	TGCTGACTTA	acatggggttgacccatgt
ms2_pre_SingleSig_0061_d1_3	GTGTTGCGCT	acatggggttgacccatgt
ms2_pre_SingleSig_0061_d1_4	CTTATTCCCT	acatggggttgacccatgt
ms2_pre_SingleSig_0061_d1_5	TGATTAGGCA	acatggggttgacccatgt
ms2_pre_SingleSig_0062_d1_1	TGACTTATGC	acatggggttcacccatgt
ms2_pre_SingleSig_0062_d1_2	GCGGAACTCA	acatggggttcacccatgt
ms2_pre_SingleSig_0062_d1_3	TACCTCAGGC	acatggggttcacccatgt
ms2_pre_SingleSig_0062_d1_4	TAGTCCCGTG	acatggggttcacccatgt
ms2_pre_SingleSig_0062_d1_5	GCTTCCACTC	acatggggttcacccatgt
ms2_pre_SingleSig_0063_d1_1	TCGCAGTTAT	acatggggtttacccatgt
ms2_pre_SingleSig_0063_d1_2	AATTGAGCAG	acatggggtttacccatgt
ms2_pre_SingleSig_0063_d1_3	AAAGTCGCGG	acatggggtttacccatgt
ms2_pre_SingleSig_0063_d1_4	GAATGTCATG	acatggggtttacccatgt
ms2_pre_SingleSig_0063_d1_5	GAAAGGGTTA	acatggggtttacccatgt
ms2_pre_SingleSig_0064_d1_1	CCTATAGTGT	acatggggttaacccatgt
ms2_pre_SingleSig_0064_d1_2	GGTCTACGGA	acatggggttaacccatgt
ms2_pre_SingleSig_0064_d1_3	ATGGTTGCAA	acatggggttaacccatgt
ms2_pre_SingleSig_0064_d1_4	ATTTCCGCTA	acatggggttaacccatgt
ms2_pre_SingleSig_0064_d1_5	AATTGCCAGT	acatggggttaacccatgt
ms2_pre_Loop_0001_d1_1	GGAGTTTATC	acatgaggagtccccatgt
ms2_pre_Loop_0001_d1_2	CACCTATGGC	acatgaggagtccccatgt
ms2_pre_Loop_0001_d1_3	CGAACTTTCA	acatgaggagtccccatgt
ms2_pre_Loop_0001_d1_4	CTTCATCACT	acatgaggagtccccatgt
ms2_pre_Loop_0001_d1_5	AGTTCCAGGG	acatgaggagtccccatgt
ms2_pre_Loop_0002_d1_1	TTACTTGGAC	acatgaggagtacccatgt
ms2_pre_Loop_0002_d1_2	CTACTACAGT	acatgaggagtacccatgt
ms2_pre_Loop_0002_d1_3	GAGTCAGAGG	acatgaggagtacccatgt
ms2_pre_Loop_0002_d1_4	CTAAAGGGCG	acatgaggagtacccatgt
ms2_pre_Loop_0002_d1_5	CTTCATCGTT	acatgaggagtacccatgt
ms2_pre_Loop_0003_d1_1	AGAATTGGGA	acatgaggagtgcccatgt
ms2_pre_Loop_0003_d1_2	TAAACGGTAG	acatgaggagtgcccatgt
ms2_pre_Loop_0003_d1_3	TACCCACAAT	acatgaggagtgcccatgt
ms2_pre_Loop_0003_d1_4	CTCCTTCGAC	acatgaggagtgcccatgt
ms2_pre_Loop_0003_d1_5	TTAGTAGGTG	acatgaggagtgcccatgt
ms2_pre_Loop_0004_d1_1	TCACGTATCA	acatgaggagttcccatgt
ms2_pre_Loop_0004_d1_2	CTACGTAGTT	acatgaggagttcccatgt
ms2_pre_Loop_0004_d1_3	TAGTAGCCGC	acatgaggagttcccatgt
ms2_pre_Loop_0004_d1_4	CGGAGATGTC	acatgaggagttcccatgt
ms2_pre_Loop_0004_d1_5	GGACAGCTAC	acatgaggagttcccatgt
ms2_pre_Loop_0005_d1_1	GATTGAACGT	acatgaggattccccatgt
ms2_pre_Loop_0005_d1_2	TCTTGCAAAC	acatgaggattccccatgt
ms2_pre_Loop_0005_d1_3	TTTAAGGGCT	acatgaggattccccatgt
ms2_pre_Loop_0005_d1_4	CTGTAGTCTA	acatgaggattccccatgt
ms2_pre_Loop_0005_d1_5	GGTGTGTGGT	acatgaggattccccatgt
ms2_pre_Loop_0007_d1_1	GCCAGATGCA	acatgaggattgcccatgt
ms2_pre_Loop_0007_d1_2	GCAGTAGACC	acatgaggattgcccatgt
ms2_pre_Loop_0007_d1_3	CTTCAGTTGA	acatgaggattgcccatgt
ms2_pre_Loop_0007_d1_4	CGACCTAGAG	acatgaggattgcccatgt
ms2_pre_Loop_0007_d1_5	ACACCTCTCC	acatgaggattgcccatgt
ms2_pre_Loop_0008_d1_1	GCCTGTTTAT	acatgaggatttcccatgt
ms2_pre_Loop_0008_d1_2	CAGCCGATGA	acatgaggatttcccatgt
ms2_pre_Loop_0008_d1_3	GTACATTCGT	acatgaggatttcccatgt
ms2_pre_Loop_0008_d1_4	AAACGTTGCA	acatgaggatttcccatgt
ms2_pre_Loop_0008_d1_5	CACAACAAGT	acatgaggatttcccatgt
ms2_pre_Loop_0009_d1_1	AGGAATGTGA	acatgaggactccccatgt
ms2_pre_Loop_0009_d1_2	GCAGAGAGGT	acatgaggactccccatgt
ms2_pre_Loop_0009_d1_3	CAGCTAAGCG	acatgaggactccccatgt
ms2_pre_Loop_0009_d1_4	ATGGGTATCA	acatgaggactccccatgt
ms2_pre_Loop_0009_d1_5	GGAACATAAG	acatgaggactccccatgt
ms2_pre_Loop_0010_d1_1	CGCATCAACC	acatgaggactacccatgt
ms2_pre_Loop_0010_d1_2	CCTAGTACTA	acatgaggactacccatgt
ms2_pre_Loop_0010_d1_3	CTGTATTGTG	acatgaggactacccatgt
ms2_pre_Loop_0010_d1_4	TCCGTTGACG	acatgaggactacccatgt
ms2_pre_Loop_0010_d1_5	TAGAGTGTGT	acatgaggactacccatgt
ms2_pre_Loop_0011_d1_1	AGGTCTATTC	acatgaggactgcccatgt
ms2_pre_Loop_0011_d1_2	CTTAGCGTGC	acatgaggactgcccatgt
ms2_pre_Loop_0011_d1_3	ACAACGACAT	acatgaggactgcccatgt
ms2_pre_Loop_0011_d1_4	TCCTTGACTT	acatgaggactgcccatgt
ms2_pre_Loop_0011_d1_5	CTTCATGCAA	acatgaggactgcccatgt
ms2_pre_Loop_0012_d1_1	CGACAGCACA	acatgaggacttcccatgt
ms2_pre_Loop_0012_d1_2	GACGCTTGTC	acatgaggacttcccatgt
ms2_pre_Loop_0012_d1_3	CCTCTTCAGC	acatgaggacttcccatgt
ms2_pre_Loop_0012_d1_4	CCATTAGGCG	acatgaggacttcccatgt
ms2_pre_Loop_0012_d1_5	GATTGCTTAC	acatgaggacttcccatgt
ms2_pre_Loop_0013_d1_1	GCTCTTCCAC	acatgaggaatccccatgt
ms2_pre_Loop_0013_d1_2	TGAAGCGTTA	acatgaggaatccccatgt
ms2_pre_Loop_0013_d1_3	GCCCATATTT	acatgaggaatccccatgt
ms2_pre_Loop_0013_d1_4	TCGCTAAGGG	acatgaggaatccccatgt
ms2_pre_Loop_0013_d1_5	GAGACTCCCT	acatgaggaatccccatgt
ms2_pre_Loop_0014_d1_1	CCTCCTGAAG	acatgaggaatacccatgt
ms2_pre_Loop_0014_d1_2	GCGTAACTCC	acatgaggaatacccatgt
ms2_pre_Loop_0014_d1_3	CATGATTTCG	acatgaggaatacccatgt
ms2_pre_Loop_0014_d1_4	ACATCTCCAA	acatgaggaatacccatgt
ms2_pre_Loop_0014_d1_5	AGGCTGATGC	acatgaggaatacccatgt
ms2_pre_Loop_0015_d1_1	CGAGAAAATC	acatgaggaatgcccatgt
ms2_pre_Loop_0015_d1_2	CAATGCAGAT	acatgaggaatgcccatgt
ms2_pre_Loop_0015_d1_3	GTTTACTTGG	acatgaggaatgcccatgt
ms2_pre_Loop_0015_d1_4	GATCTTCGAT	acatgaggaatgcccatgt
ms2_pre_Loop_0015_d1_5	TTCCTGGGGT	acatgaggaatgcccatgt
ms2_pre_Loop_0016_d1_1	TCTAGTCCCG	acatgaggaattcccatgt
ms2_pre_Loop_0016_d1_2	TCTTCCTAGT	acatgaggaattcccatgt
ms2_pre_Loop_0016_d1_3	TTTTCCTAGG	acatgaggaattcccatgt
ms2_pre_Loop_0016_d1_4	TCCGTACTTT	acatgaggaattcccatgt
ms2_pre_Loop_0016_d1_5	GTACTATAGG	acatgaggaattcccatgt
ms2_pre_Stem_preGC_0001_d1_1	TCTTCGGCAG	tgttgaggattacccaaca
ms2_pre_Stem_preGC_0001_d1_2	AATTAACGGC	tgttgaggattacccaaca
ms2_pre_Stem_preGC_0001_d1_3	AAACCCTTCA	tgttgaggattacccaaca
ms2_pre_Stem_preGC_0001_d1_4	AGTGTGTCGG	tgttgaggattacccaaca
ms2_pre_Stem_preGC_0001_d1_5	ATAATACCGG	tgttgaggattacccaaca
ms2_pre_Stem_preGC_0002_d1_1	ATTCTGAGGA	tgaagaggattacccttca
ms2_pre_Stem_preGC_0002_d1_2	GCAATAGCCC	tgaagaggattacccttca
ms2_pre_Stem_preGC_0002_d1_3	ATCACAGTTC	tgaagaggattacccttca
ms2_pre_Stem_preGC_0002_d1_4	CGTATATCTC	tgaagaggattacccttca
ms2_pre_Stem_preGC_0002_d1_5	TTAAAGTCCG	tgaagaggattacccttca
ms2_pre_Stem_preGC_0003_d1_1	TAGCAACAGT	tgatcaggattaccgatca
ms2_pre_Stem_preGC_0003_d1_2	TACAATGGCA	tgatcaggattaccgatca
ms2_pre_Stem_preGC_0003_d1_3	TGTGTGCTCG	tgatcaggattaccgatca
ms2_pre_Stem_preGC_0003_d1_4	CAGACCTAAA	tgatcaggattaccgatca
ms2_pre_Stem_preGC_0003_d1_5	ACCAAATGTG	tgatcaggattaccgatca
ms2_pre_Stem_preGC_0004_d1_1	GCGAGGTGTT	tgatgacgattacgcatca
ms2_pre_Stem_preGC_0004_d1_2	GCCACGAACA	tgatgacgattacgcatca
ms2_pre_Stem_preGC_0004_d1_3	ACGTGCGTGA	tgatgacgattacgcatca
ms2_pre_Stem_preGC_0004_d1_4	CTATTGCCGC	tgatgacgattacgcatca
ms2_pre_Stem_preGC_0004_d1_5	CATTGGCTCG	tgatgacgattacgcatca
ms2_pre_Stem_preGC_0005_d1_1	TAAGAGACCT	tgatgagcattagccatca
ms2_pre_Stem_preGC_0005_d1_2	TGGATTGTCT	tgatgagcattagccatca
ms2_pre_Stem_preGC_0005_d1_3	TCCGTCTCTG	tgatgagcattagccatca
ms2_pre_Stem_preGC_0005_d1_4	AAAGACAGGT	tgatgagcattagccatca
ms2_pre_Stem_preGC_0005_d1_5	AATGCCCCGT	tgatgagcattagccatca
ms2_pre_Stem_preGC_0006_d1_1	ACTAGTGCGC	tctagaggattaccctaga
ms2_pre_Stem_preGC_0006_d1_2	CGGGATAGGA	tctagaggattaccctaga
ms2_pre_Stem_preGC_0006_d1_3	ACCCTCATCC	tctagaggattaccctaga
ms2_pre_Stem_preGC_0006_d1_4	ACGACCTCCA	tctagaggattaccctaga
ms2_pre_Stem_preGC_0006_d1_5	GATAACCGTA	tctagaggattaccctaga
ms2_pre_Stem_preGC_0007_d1_1	ACGTTACAAG	tcttcaggattaccgaaga
ms2_pre_Stem_preGC_0007_d1_2	TACAACTCGT	tcttcaggattaccgaaga
ms2_pre_Stem_preGC_0007_d1_3	TTACAGCACT	tcttcaggattaccgaaga
ms2_pre_Stem_preGC_0007_d1_4	GCAGTACTGG	tcttcaggattaccgaaga
ms2_pre_Stem_preGC_0007_d1_5	GCTGGAGTAC	tcttcaggattaccgaaga
ms2_pre_Stem_preGC_0008_d1_1	ATTTGTGGAC	tcttgacgattacgcaaga
ms2_pre_Stem_preGC_0008_d1_2	GAAAAGTGGT	tcttgacgattacgcaaga
ms2_pre_Stem_preGC_0008_d1_3	TGCACGTAGG	tcttgacgattacgcaaga
ms2_pre_Stem_preGC_0008_d1_4	AGCTGGTTGG	tcttgacgattacgcaaga
ms2_pre_Stem_preGC_0008_d1_5	CGAGAAATAC	tcttgacgattacgcaaga
ms2_pre_Stem_preGC_0009_d1_1	AGTGTGGGGA	tcttgagcattagccaaga
ms2_pre_Stem_preGC_0009_d1_2	TTTTCAGCCA	tcttgagcattagccaaga
ms2_pre_Stem_preGC_0009_d1_3	ATTTCCGAGA	tcttgagcattagccaaga
ms2_pre_Stem_preGC_0009_d1_4	CAATCTTACG	tcttgagcattagccaaga
ms2_pre_Stem_preGC_0009_d1_5	TGTGTACAGA	tcttgagcattagccaaga
ms2_pre_Stem_preGC_0010_d1_1	GCGTTAACAA	tcaacaggattaccgttga
ms2_pre_Stem_preGC_0010_d1_2	TCACGAACGG	tcaacaggattaccgttga
ms2_pre_Stem_preGC_0010_d1_3	CCTACTGACG	tcaacaggattaccgttga
ms2_pre_Stem_preGC_0010_d1_4	TTGTTGCCGC	tcaacaggattaccgttga
ms2_pre_Stem_preGC_0010_d1_5	AGCTGAGAGG	tcaacaggattaccgttga
ms2_pre_Stem_preGC_0011_d1_1	GCGTTCTAGC	tcaagacgattacgcttga
ms2_pre_Stem_preGC_0011_d1_2	AGGGTACTTA	tcaagacgattacgcttga
ms2_pre_Stem_preGC_0011_d1_3	TCTCGAAAGA	tcaagacgattacgcttga
ms2_pre_Stem_preGC_0011_d1_4	AAATACGGTG	tcaagacgattacgcttga
ms2_pre_Stem_preGC_0011_d1_5	TCTGGTCCGA	tcaagacgattacgcttga
ms2_pre_Stem_preGC_0012_d1_1	TCTGCGACCA	tcaagagcattagccttga
ms2_pre_Stem_preGC_0012_d1_2	GAGGGATGCA	tcaagagcattagccttga
ms2_pre_Stem_preGC_0012_d1_3	CGAGCTAAAA	tcaagagcattagccttga
ms2_pre_Stem_preGC_0012_d1_4	ATCATCACCA	tcaagagcattagccttga
ms2_pre_Stem_preGC_0012_d1_5	CCTAGATGTT	tcaagagcattagccttga
ms2_pre_Stem_preGC_0013_d1_1	TCCTCTTTGA	tcatcacgattacggatga
ms2_pre_Stem_preGC_0013_d1_2	ACTGTCCGTG	tcatcacgattacggatga
ms2_pre_Stem_preGC_0013_d1_3	CAGATTGTGA	tcatcacgattacggatga
ms2_pre_Stem_preGC_0013_d1_4	TTGTGCATGT	tcatcacgattacggatga
ms2_pre_Stem_preGC_0013_d1_5	GACCTAATAC	tcatcacgattacggatga
ms2_pre_Stem_preGC_0014_d1_1	GACACTTCCG	tcatcagcattagcgatga
ms2_pre_Stem_preGC_0014_d1_2	TAGATGACCA	tcatcagcattagcgatga
ms2_pre_Stem_preGC_0014_d1_3	TAGACAACAC	tcatcagcattagcgatga
ms2_pre_Stem_preGC_0014_d1_4	GTAATACGCT	tcatcagcattagcgatga
ms2_pre_Stem_preGC_0014_d1_5	TATGAGGCTA	tcatcagcattagcgatga
ms2_pre_Stem_preGC_0015_d1_1	CTACGCCCTA	tcatgaccattaggcatga
ms2_pre_Stem_preGC_0015_d1_2	AACCTTTAGC	tcatgaccattaggcatga
ms2_pre_Stem_preGC_0015_d1_3	TGCAATAGCA	tcatgaccattaggcatga
ms2_pre_Stem_preGC_0015_d1_4	ATGAAACCCA	tcatgaccattaggcatga
ms2_pre_Stem_preGC_0015_d1_5	CTCAATAGAG	tcatgaccattaggcatga
ms2_pre_Stem_preGC_0016_d1_1	GCATCCAAGG	agtagaggattaccctact
ms2_pre_Stem_preGC_0016_d1_2	ACTCTTCACT	agtagaggattaccctact
ms2_pre_Stem_preGC_0016_d1_3	AAGGAGTTCT	agtagaggattaccctact
ms2_pre_Stem_preGC_0016_d1_4	CTTAAGAAGC	agtagaggattaccctact
ms2_pre_Stem_preGC_0016_d1_5	TATAGCGATC	agtagaggattaccctact
ms2_pre_Stem_preGC_0017_d1_1	TTGGCAAATG	agttcaggattaccgaact
ms2_pre_Stem_preGC_0017_d1_2	CGGATACGGT	agttcaggattaccgaact
ms2_pre_Stem_preGC_0017_d1_3	CTGCGAACCT	agttcaggattaccgaact
ms2_pre_Stem_preGC_0017_d1_4	TCCGTGCGAT	agttcaggattaccgaact
ms2_pre_Stem_preGC_0017_d1_5	CTTCCTTGAT	agttcaggattaccgaact
ms2_pre_Stem_preGC_0018_d1_1	CATAGGTGCG	agttgacgattacgcaact
ms2_pre_Stem_preGC_0018_d1_2	GGTGTGATTA	agttgacgattacgcaact
ms2_pre_Stem_preGC_0018_d1_3	GGCAGAGGAT	agttgacgattacgcaact
ms2_pre_Stem_preGC_0018_d1_4	TCGGAAACGC	agttgacgattacgcaact
ms2_pre_Stem_preGC_0018_d1_5	TCGGATATGA	agttgacgattacgcaact
ms2_pre_Stem_preGC_0019_d1_1	CATTCGTCGG	agttgagcattagccaact
ms2_pre_Stem_preGC_0019_d1_2	GCTGCATTTT	agttgagcattagccaact
ms2_pre_Stem_preGC_0019_d1_3	GGTGGAACAG	agttgagcattagccaact
ms2_pre_Stem_preGC_0019_d1_4	TACACCGGGT	agttgagcattagccaact
ms2_pre_Stem_preGC_0019_d1_5	CGTGATATCT	agttgagcattagccaact
ms2_pre_Stem_preGC_0020_d1_1	ACCTTCTAAG	agaacaggattaccgttct
ms2_pre_Stem_preGC_0020_d1_2	ACGATCACCC	agaacaggattaccgttct
ms2_pre_Stem_preGC_0020_d1_3	ATTGCTTTGG	agaacaggattaccgttct
ms2_pre_Stem_preGC_0020_d1_4	GGAGACCAAG	agaacaggattaccgttct
ms2_pre_Stem_preGC_0020_d1_5	CAGAAGGATA	agaacaggattaccgttct
ms2_pre_Stem_preGC_0021_d1_1	CCGCAAACAG	agaagacgattacgcttct
ms2_pre_Stem_preGC_0021_d1_2	AGATAACACC	agaagacgattacgcttct
ms2_pre_Stem_preGC_0021_d1_3	GGATCGAAGG	agaagacgattacgcttct
ms2_pre_Stem_preGC_0021_d1_4	TGCATCAAAG	agaagacgattacgcttct
ms2_pre_Stem_preGC_0021_d1_5	TCACAATGAG	agaagacgattacgcttct
ms2_pre_Stem_preGC_0022_d1_1	AACTAACTGG	agaagagcattagccttct
ms2_pre_Stem_preGC_0022_d1_2	TTTACTTGCG	agaagagcattagccttct
ms2_pre_Stem_preGC_0022_d1_3	AATCGGATGT	agaagagcattagccttct
ms2_pre_Stem_preGC_0022_d1_4	CGAACCGGAT	agaagagcattagccttct
ms2_pre_Stem_preGC_0022_d1_5	CAATCGCGGT	agaagagcattagccttct
ms2_pre_Stem_preGC_0023_d1_1	TTTCGAAGCT	agatcacgattacggatct
ms2_pre_Stem_preGC_0023_d1_2	CATCCTGAAT	agatcacgattacggatct
ms2_pre_Stem_preGC_0023_d1_3	GACGATCCTC	agatcacgattacggatct
ms2_pre_Stem_preGC_0023_d1_4	ATTTTCAGGG	agatcacgattacggatct
ms2_pre_Stem_preGC_0023_d1_5	ATCGTACGCG	agatcacgattacggatct
ms2_pre_Stem_preGC_0024_d1_1	TGTAGCTGCC	agatcagcattagcgatct
ms2_pre_Stem_preGC_0024_d1_2	CTCAAGCTGC	agatcagcattagcgatct
ms2_pre_Stem_preGC_0024_d1_3	ATTCAAACGG	agatcagcattagcgatct
ms2_pre_Stem_preGC_0024_d1_4	CACTGAACGG	agatcagcattagcgatct
ms2_pre_Stem_preGC_0024_d1_5	TATTGCAGGT	agatcagcattagcgatct
ms2_pre_Stem_preGC_0025_d1_1	TCTCAGGCCA	agatgaccattaggcatct
ms2_pre_Stem_preGC_0025_d1_2	CCGAACCAAG	agatgaccattaggcatct
ms2_pre_Stem_preGC_0025_d1_3	CTTATGCCCG	agatgaccattaggcatct
ms2_pre_Stem_preGC_0025_d1_4	TGGGCTACTC	agatgaccattaggcatct
ms2_pre_Stem_preGC_0025_d1_5	AGCAATGTCA	agatgaccattaggcatct
ms2_pre_Stem_preGC_0026_d1_1	ACCTTGATTG	actacaggattaccgtagt
ms2_pre_Stem_preGC_0026_d1_2	CGAGTTGTGG	actacaggattaccgtagt
ms2_pre_Stem_preGC_0026_d1_3	AGGACGCGTT	actacaggattaccgtagt
ms2_pre_Stem_preGC_0026_d1_4	CTACACATTG	actacaggattaccgtagt
ms2_pre_Stem_preGC_0026_d1_5	CAACACTTGT	actacaggattaccgtagt
ms2_pre_Stem_preGC_0027_d1_1	GCAAGGAATA	actagacgattacgctagt
ms2_pre_Stem_preGC_0027_d1_2	TTCTTGTCGT	actagacgattacgctagt
ms2_pre_Stem_preGC_0027_d1_3	TTAACCTTGC	actagacgattacgctagt
ms2_pre_Stem_preGC_0027_d1_4	GGGATGTTCG	actagacgattacgctagt
ms2_pre_Stem_preGC_0027_d1_5	ATCTCCTATC	actagacgattacgctagt
ms2_pre_Stem_preGC_0028_d1_1	AGTTTGGCAA	actagagcattagcctagt
ms2_pre_Stem_preGC_0028_d1_2	TCCGTAGTTA	actagagcattagcctagt
ms2_pre_Stem_preGC_0028_d1_3	TGACTGAAAC	actagagcattagcctagt
ms2_pre_Stem_preGC_0028_d1_4	ACTGCAAACA	actagagcattagcctagt
ms2_pre_Stem_preGC_0028_d1_5	ATGAGGAGAT	actagagcattagcctagt
ms2_pre_Stem_preGC_0029_d1_1	CATGTGAACA	acttcacgattacggaagt
ms2_pre_Stem_preGC_0029_d1_2	CTTAACAGGA	acttcacgattacggaagt
ms2_pre_Stem_preGC_0029_d1_3	CAGGTAATTC	acttcacgattacggaagt
ms2_pre_Stem_preGC_0029_d1_4	AGATCAGGCG	acttcacgattacggaagt
ms2_pre_Stem_preGC_0029_d1_5	GTGGTAAGCC	acttcacgattacggaagt
ms2_pre_Stem_preGC_0030_d1_1	CGCCATCGTA	acttcagcattagcgaagt
ms2_pre_Stem_preGC_0030_d1_2	CCGGCCAAAT	acttcagcattagcgaagt
ms2_pre_Stem_preGC_0030_d1_3	TGTGGCGATG	acttcagcattagcgaagt
ms2_pre_Stem_preGC_0030_d1_4	TAGCTGTCAT	acttcagcattagcgaagt
ms2_pre_Stem_preGC_0030_d1_5	CGTGAGATTA	acttcagcattagcgaagt
ms2_pre_Stem_preGC_0031_d1_1	CGATGTTGAA	acttgaccattaggcaagt
ms2_pre_Stem_preGC_0031_d1_2	GATGCCCGAT	acttgaccattaggcaagt
ms2_pre_Stem_preGC_0031_d1_3	TAGACAGTGT	acttgaccattaggcaagt
ms2_pre_Stem_preGC_0031_d1_4	ATCCGCTCGA	acttgaccattaggcaagt
ms2_pre_Stem_preGC_0031_d1_5	AAACGCACGC	acttgaccattaggcaagt
ms2_pre_Stem_preGC_0032_d1_1	TAGGTTCAAG	acaacacgattacggttgt
ms2_pre_Stem_preGC_0032_d1_2	GTGCTGATTT	acaacacgattacggttgt
ms2_pre_Stem_preGC_0032_d1_3	GTTCACTACA	acaacacgattacggttgt
ms2_pre_Stem_preGC_0032_d1_4	CACCTCTTTA	acaacacgattacggttgt
ms2_pre_Stem_preGC_0032_d1_5	AAAGCTGGAA	acaacacgattacggttgt
ms2_pre_Stem_preGC_0033_d1_1	TCGCCACGTA	acaacagcattagcgttgt
ms2_pre_Stem_preGC_0033_d1_2	TGTCGCTATA	acaacagcattagcgttgt
ms2_pre_Stem_preGC_0033_d1_3	GTCATCCGAC	acaacagcattagcgttgt
ms2_pre_Stem_preGC_0033_d1_4	TGAACGAGTT	acaacagcattagcgttgt
ms2_pre_Stem_preGC_0033_d1_5	GAGTGATGGG	acaacagcattagcgttgt
ms2_pre_Stem_preGC_0034_d1_1	CGTTTCTTGT	acaagaccattaggcttgt
ms2_pre_Stem_preGC_0034_d1_2	TCAGAGGTCG	acaagaccattaggcttgt
ms2_pre_Stem_preGC_0034_d1_3	GACGCACACA	acaagaccattaggcttgt
ms2_pre_Stem_preGC_0034_d1_4	CAACTCGCGT	acaagaccattaggcttgt
ms2_pre_Stem_preGC_0034_d1_5	ACACGAGAGG	acaagaccattaggcttgt
ms2_pre_Stem_preGC_0035_d1_1	AGATCCGACG	acatcaccattagggatgt
ms2_pre_Stem_preGC_0035_d1_2	ATAGCCTCAT	acatcaccattagggatgt
ms2_pre_Stem_preGC_0035_d1_3	GAGTGACTTA	acatcaccattagggatgt
ms2_pre_Stem_preGC_0035_d1_4	CTAGGCCGTA	acatcaccattagggatgt
ms2_pre_Stem_preGC_0035_d1_5	GTACTTGAAG	acatcaccattagggatgt
ms2_pre_Stem_preGC_0036_d1_1	CAATCGGTCC	tgtagaggattaccctaca
ms2_pre_Stem_preGC_0036_d1_2	AGTACTTTGC	tgtagaggattaccctaca
ms2_pre_Stem_preGC_0036_d1_3	TAGTGGCGTG	tgtagaggattaccctaca
ms2_pre_Stem_preGC_0036_d1_4	ACCGTTGAAA	tgtagaggattaccctaca
ms2_pre_Stem_preGC_0036_d1_5	GAGGAAGACC	tgtagaggattaccctaca
ms2_pre_Stem_preGC_0037_d1_1	GGAGGAGTCA	tgttcaggattaccgaaca
ms2_pre_Stem_preGC_0037_d1_2	CGACCTTGCA	tgttcaggattaccgaaca
ms2_pre_Stem_preGC_0037_d1_3	TGTCTAACAC	tgttcaggattaccgaaca
ms2_pre_Stem_preGC_0037_d1_4	TAAACGTCGT	tgttcaggattaccgaaca
ms2_pre_Stem_preGC_0037_d1_5	AAGAGGTTAG	tgttcaggattaccgaaca
ms2_pre_Stem_preGC_0038_d1_1	GCTGACAATA	tgttgacgattacgcaaca
ms2_pre_Stem_preGC_0038_d1_2	GGTAGCTAGC	tgttgacgattacgcaaca
ms2_pre_Stem_preGC_0038_d1_3	GAGCACACTG	tgttgacgattacgcaaca
ms2_pre_Stem_preGC_0038_d1_4	ATCGAGCGCA	tgttgacgattacgcaaca
ms2_pre_Stem_preGC_0038_d1_5	GCGTTTGTAT	tgttgacgattacgcaaca
ms2_pre_Stem_preGC_0039_d1_1	TGACACTTTG	tgttgagcattagccaaca
ms2_pre_Stem_preGC_0039_d1_2	CACTTAGGTT	tgttgagcattagccaaca
ms2_pre_Stem_preGC_0039_d1_3	TCGCCAGTTG	tgttgagcattagccaaca
ms2_pre_Stem_preGC_0039_d1_4	GCATGTGCCT	tgttgagcattagccaaca
ms2_pre_Stem_preGC_0039_d1_5	CATTCTGACA	tgttgagcattagccaaca
ms2_pre_Stem_preGC_0040_d1_1	ACCGTCTCTC	tgaacaggattaccgttca
ms2_pre_Stem_preGC_0040_d1_2	AACTCCGAGG	tgaacaggattaccgttca
ms2_pre_Stem_preGC_0040_d1_3	TTAGCGAAGT	tgaacaggattaccgttca
ms2_pre_Stem_preGC_0040_d1_4	GCCCCAACAA	tgaacaggattaccgttca
ms2_pre_Stem_preGC_0040_d1_5	TTGTAGCGAA	tgaacaggattaccgttca
ms2_pre_Stem_preGC_0041_d1_1	CTCGTCGTTC	tgaagacgattacgcttca
ms2_pre_Stem_preGC_0041_d1_2	TCTCCCAAGG	tgaagacgattacgcttca
ms2_pre_Stem_preGC_0041_d1_3	GTGTAGTCAA	tgaagacgattacgcttca
ms2_pre_Stem_preGC_0041_d1_4	ACAGGCGCAA	tgaagacgattacgcttca
ms2_pre_Stem_preGC_0041_d1_5	GCATCACCGT	tgaagacgattacgcttca
ms2_pre_Stem_preGC_0042_d1_1	TGCCGGTACA	tgaagagcattagccttca
ms2_pre_Stem_preGC_0042_d1_2	CACCAACGGA	tgaagagcattagccttca
ms2_pre_Stem_preGC_0042_d1_3	TTGCCATTTC	tgaagagcattagccttca
ms2_pre_Stem_preGC_0042_d1_4	AGGCTCCGAA	tgaagagcattagccttca
ms2_pre_Stem_preGC_0042_d1_5	GGCTGGATTG	tgaagagcattagccttca
ms2_pre_Stem_preGC_0043_d1_1	CTGCATTTCT	tgatcacgattacggatca
ms2_pre_Stem_preGC_0043_d1_2	TCACGCCTGA	tgatcacgattacggatca
ms2_pre_Stem_preGC_0043_d1_3	CCTTGGCCAA	tgatcacgattacggatca
ms2_pre_Stem_preGC_0043_d1_4	TATCGGAATG	tgatcacgattacggatca
ms2_pre_Stem_preGC_0043_d1_5	ACCTGTGAGG	tgatcacgattacggatca
ms2_pre_Stem_preGC_0044_d1_1	CGAGTCCACT	tgatcagcattagcgatca
ms2_pre_Stem_preGC_0044_d1_2	TACCCGCATC	tgatcagcattagcgatca
ms2_pre_Stem_preGC_0044_d1_3	CGCAGGAACT	tgatcagcattagcgatca
ms2_pre_Stem_preGC_0044_d1_4	TTGGGCACAG	tgatcagcattagcgatca
ms2_pre_Stem_preGC_0044_d1_5	CGCTAATTTC	tgatcagcattagcgatca
ms2_pre_Stem_preGC_0045_d1_1	CCGAACGCTT	tgatgaccattaggcatca
ms2_pre_Stem_preGC_0045_d1_2	CTATCACGAT	tgatgaccattaggcatca
ms2_pre_Stem_preGC_0045_d1_3	ATCCACCCTC	tgatgaccattaggcatca
ms2_pre_Stem_preGC_0045_d1_4	GCCTAGTTGC	tgatgaccattaggcatca
ms2_pre_Stem_preGC_0045_d1_5	ACAGTCGTAA	tgatgaccattaggcatca
ms2_pre_Stem_preGC_0046_d1_1	TTGCACGGTC	tctacaggattaccgtaga
ms2_pre_Stem_preGC_0046_d1_2	GTCTTCATCT	tctacaggattaccgtaga
ms2_pre_Stem_preGC_0046_d1_3	TCTATCTCTG	tctacaggattaccgtaga
ms2_pre_Stem_preGC_0046_d1_4	GCACTCTTTT	tctacaggattaccgtaga
ms2_pre_Stem_preGC_0046_d1_5	CGACTTGTGC	tctacaggattaccgtaga
ms2_pre_Stem_preGC_0047_d1_1	ACAAAGTGCT	tctagacgattacgctaga
ms2_pre_Stem_preGC_0047_d1_2	CAACACCCGT	tctagacgattacgctaga
ms2_pre_Stem_preGC_0047_d1_3	TTTTGCTCGA	tctagacgattacgctaga
ms2_pre_Stem_preGC_0047_d1_4	TGCGGAATGC	tctagacgattacgctaga
ms2_pre_Stem_preGC_0047_d1_5	TCAAGTGTTC	tctagacgattacgctaga
ms2_pre_Stem_preGC_0048_d1_1	ACAGCTATAG	tctagagcattagcctaga
ms2_pre_Stem_preGC_0048_d1_2	CTTTAGCGCC	tctagagcattagcctaga
ms2_pre_Stem_preGC_0048_d1_3	CGAGAATCGC	tctagagcattagcctaga
ms2_pre_Stem_preGC_0048_d1_4	GTCCGGTATC	tctagagcattagcctaga
ms2_pre_Stem_preGC_0048_d1_5	CTTCTGAAAC	tctagagcattagcctaga
ms2_pre_Stem_preGC_0049_d1_1	TATCTGCTGA	tcttcacgattacggaaga
ms2_pre_Stem_preGC_0049_d1_2	GGGCAAATAT	tcttcacgattacggaaga
ms2_pre_Stem_preGC_0049_d1_3	CGACGCAAAC	tcttcacgattacggaaga
ms2_pre_Stem_preGC_0049_d1_4	GGCACGCATA	tcttcacgattacggaaga
ms2_pre_Stem_preGC_0049_d1_5	TGTTTGGCGG	tcttcacgattacggaaga
ms2_pre_Stem_preGC_0050_d1_1	GTCACTCTCC	tcttcagcattagcgaaga
ms2_pre_Stem_preGC_0050_d1_2	GATGGGAATA	tcttcagcattagcgaaga
ms2_pre_Stem_preGC_0050_d1_3	CAAGAGGGTG	tcttcagcattagcgaaga
ms2_pre_Stem_preGC_0050_d1_4	ACTAGCAAAC	tcttcagcattagcgaaga
ms2_pre_Stem_preGC_0050_d1_5	CTGAACCTTA	tcttcagcattagcgaaga
ms2_pre_Stem_preGC_0051_d1_1	GTTAGCGCGT	tcttgaccattaggcaaga
ms2_pre_Stem_preGC_0051_d1_2	GGTACGCGTA	tcttgaccattaggcaaga
ms2_pre_Stem_preGC_0051_d1_3	TCTATAGGGA	tcttgaccattaggcaaga
ms2_pre_Stem_preGC_0051_d1_4	CTTACAAAGG	tcttgaccattaggcaaga
ms2_pre_Stem_preGC_0051_d1_5	TGTGTCAGCC	tcttgaccattaggcaaga
ms2_pre_Stem_preGC_0052_d1_1	ACTGCTCGCA	tcaacacgattacggttga
ms2_pre_Stem_preGC_0052_d1_2	TTTTGCGAAG	tcaacacgattacggttga
ms2_pre_Stem_preGC_0052_d1_3	TCTACGGACC	tcaacacgattacggttga
ms2_pre_Stem_preGC_0052_d1_4	TAGTCCGCAC	tcaacacgattacggttga
ms2_pre_Stem_preGC_0052_d1_5	TATCGCTAGT	tcaacacgattacggttga
ms2_pre_Stem_preGC_0053_d1_1	GGTATAGAAG	tcaacagcattagcgttga
ms2_pre_Stem_preGC_0053_d1_2	CAAACCTTCA	tcaacagcattagcgttga
ms2_pre_Stem_preGC_0053_d1_3	AGTCCTTTTC	tcaacagcattagcgttga
ms2_pre_Stem_preGC_0053_d1_4	CCATAGATGA	tcaacagcattagcgttga
ms2_pre_Stem_preGC_0053_d1_5	GCTGACACTC	tcaacagcattagcgttga
ms2_pre_Stem_preGC_0054_d1_1	TGCGTGTACC	tcaagaccattaggcttga
ms2_pre_Stem_preGC_0054_d1_2	GGTCAACGTG	tcaagaccattaggcttga
ms2_pre_Stem_preGC_0054_d1_3	CTTTACTGCT	tcaagaccattaggcttga
ms2_pre_Stem_preGC_0054_d1_4	CCAAGGGCTA	tcaagaccattaggcttga
ms2_pre_Stem_preGC_0054_d1_5	TCTTTCCTCT	tcaagaccattaggcttga
ms2_pre_Stem_preGC_0055_d1_1	CGTAGAGAGG	tcatcaccattagggatga
ms2_pre_Stem_preGC_0055_d1_2	GGTGGAGAGT	tcatcaccattagggatga
ms2_pre_Stem_preGC_0055_d1_3	CGCTTCCAAG	tcatcaccattagggatga
ms2_pre_Stem_preGC_0055_d1_4	TCATCTATCC	tcatcaccattagggatga
ms2_pre_Stem_preGC_0055_d1_5	AACCGCACTC	tcatcaccattagggatga
ms2_pre_Stem_preGC_0056_d1_1	AGGCAAGAGC	agtacaggattaccgtact
ms2_pre_Stem_preGC_0056_d1_2	TAGTTCGAAG	agtacaggattaccgtact
ms2_pre_Stem_preGC_0056_d1_3	GGCCCATTCT	agtacaggattaccgtact
ms2_pre_Stem_preGC_0056_d1_4	ATTCTAGCTG	agtacaggattaccgtact
ms2_pre_Stem_preGC_0056_d1_5	CACTCGGGAA	agtacaggattaccgtact
ms2_pre_Stem_preGC_0057_d1_1	AATTCCCCGG	agtagacgattacgctact
ms2_pre_Stem_preGC_0057_d1_2	GTTCGCCAAC	agtagacgattacgctact
ms2_pre_Stem_preGC_0057_d1_3	GATAGCGAGG	agtagacgattacgctact
ms2_pre_Stem_preGC_0057_d1_4	TTGCGTGCCA	agtagacgattacgctact
ms2_pre_Stem_preGC_0057_d1_5	CGGGATACAC	agtagacgattacgctact
ms2_pre_Stem_preGC_0058_d1_1	CAGGCCAAAC	agtagagcattagcctact
ms2_pre_Stem_preGC_0058_d1_2	AATCGCCAGG	agtagagcattagcctact
ms2_pre_Stem_preGC_0058_d1_3	CAAAACCGAT	agtagagcattagcctact
ms2_pre_Stem_preGC_0058_d1_4	GTTGCACATT	agtagagcattagcctact
ms2_pre_Stem_preGC_0058_d1_5	CTTAATTGCC	agtagagcattagcctact
ms2_pre_Stem_preGC_0059_d1_1	CCGCATACCA	agttcacgattacggaact
ms2_pre_Stem_preGC_0059_d1_2	TTCCTGCAGG	agttcacgattacggaact
ms2_pre_Stem_preGC_0059_d1_3	ATAGACCGTA	agttcacgattacggaact
ms2_pre_Stem_preGC_0059_d1_4	GTAGCAGGCT	agttcacgattacggaact
ms2_pre_Stem_preGC_0059_d1_5	GTAACTCAAG	agttcacgattacggaact
ms2_pre_Stem_preGC_0060_d1_1	GTAGGAGGGT	agttcagcattagcgaact
ms2_pre_Stem_preGC_0060_d1_2	GAAGCGGTGA	agttcagcattagcgaact
ms2_pre_Stem_preGC_0060_d1_3	TAGCCCAGGA	agttcagcattagcgaact
ms2_pre_Stem_preGC_0060_d1_4	TGTGGAGGCT	agttcagcattagcgaact
ms2_pre_Stem_preGC_0060_d1_5	CAAAGTGGGC	agttcagcattagcgaact
ms2_pre_Stem_preGC_0061_d1_1	GGAGCTCTGA	agttgaccattaggcaact
ms2_pre_Stem_preGC_0061_d1_2	ATACTTCGAC	agttgaccattaggcaact
ms2_pre_Stem_preGC_0061_d1_3	AACCCTCGAC	agttgaccattaggcaact
ms2_pre_Stem_preGC_0061_d1_4	GAGCGACAAG	agttgaccattaggcaact
ms2_pre_Stem_preGC_0061_d1_5	CGTTAGATCT	agttgaccattaggcaact
ms2_pre_Stem_preGC_0062_d1_1	CTCATTAGGT	agaacacgattacggttct
ms2_pre_Stem_preGC_0062_d1_2	AGCCTGCTCA	agaacacgattacggttct
ms2_pre_Stem_preGC_0062_d1_3	CGAGTTTGTT	agaacacgattacggttct
ms2_pre_Stem_preGC_0062_d1_4	GAACGTTAAC	agaacacgattacggttct
ms2_pre_Stem_preGC_0062_d1_5	GTCAGAGACC	agaacacgattacggttct
ms2_pre_Stem_preGC_0063_d1_1	TATTTACGCG	agaacagcattagcgttct
ms2_pre_Stem_preGC_0063_d1_2	GGTCTCACGT	agaacagcattagcgttct
ms2_pre_Stem_preGC_0063_d1_3	ATCTCTAGGT	agaacagcattagcgttct
ms2_pre_Stem_preGC_0063_d1_4	CTTTCAGAAC	agaacagcattagcgttct
ms2_pre_Stem_preGC_0063_d1_5	ATCACGCGAG	agaacagcattagcgttct
ms2_pre_Stem_preGC_0064_d1_1	CCGGCTTAAG	agaagaccattaggcttct
ms2_pre_Stem_preGC_0064_d1_2	GTTACCGCTG	agaagaccattaggcttct
ms2_pre_Stem_preGC_0064_d1_3	CGGTACTAAA	agaagaccattaggcttct
ms2_pre_Stem_preGC_0064_d1_4	CCCGTAATGC	agaagaccattaggcttct
ms2_pre_Stem_preGC_0064_d1_5	ATAGGACTCA	agaagaccattaggcttct
ms2_pre_Stem_preGC_0065_d1_1	TTTGAACAGG	agatcaccattagggatct
ms2_pre_Stem_preGC_0065_d1_2	GAGATAGATG	agatcaccattagggatct
ms2_pre_Stem_preGC_0065_d1_3	GTTAGTCTGT	agatcaccattagggatct
ms2_pre_Stem_preGC_0065_d1_4	TCGGCGTCTT	agatcaccattagggatct
ms2_pre_Stem_preGC_0065_d1_5	GAACCTCTAT	agatcaccattagggatct
ms2_pre_Stem_preGC_0066_d1_1	GTGAAAGTTC	actacacgattacggtagt
ms2_pre_Stem_preGC_0066_d1_2	CATCCAGCAC	actacacgattacggtagt
ms2_pre_Stem_preGC_0066_d1_3	CGTACAAGAT	actacacgattacggtagt
ms2_pre_Stem_preGC_0066_d1_4	CTACATCCGC	actacacgattacggtagt
ms2_pre_Stem_preGC_0066_d1_5	TACATTACGC	actacacgattacggtagt
ms2_pre_Stem_preGC_0067_d1_1	TCCTACGATA	actacagcattagcgtagt
ms2_pre_Stem_preGC_0067_d1_2	GCGGGTGTAA	actacagcattagcgtagt
ms2_pre_Stem_preGC_0067_d1_3	CAAGGTAGTT	actacagcattagcgtagt
ms2_pre_Stem_preGC_0067_d1_4	GACCATTTTC	actacagcattagcgtagt
ms2_pre_Stem_preGC_0067_d1_5	GCGCAATTTA	actacagcattagcgtagt
ms2_pre_Stem_preGC_0068_d1_1	TACCGCACTG	actagaccattaggctagt
ms2_pre_Stem_preGC_0068_d1_2	GACGAACTAT	actagaccattaggctagt
ms2_pre_Stem_preGC_0068_d1_3	CCGTGCCAAT	actagaccattaggctagt
ms2_pre_Stem_preGC_0068_d1_4	CCTTCTATAC	actagaccattaggctagt
ms2_pre_Stem_preGC_0068_d1_5	ATGGACCGCA	actagaccattaggctagt
ms2_pre_Stem_preGC_0069_d1_1	CGACCAATCC	acttcaccattagggaagt
ms2_pre_Stem_preGC_0069_d1_2	TTACTACGCA	acttcaccattagggaagt
ms2_pre_Stem_preGC_0069_d1_3	GTGTATCTTG	acttcaccattagggaagt
ms2_pre_Stem_preGC_0069_d1_4	TGGGATTTAC	acttcaccattagggaagt
ms2_pre_Stem_preGC_0069_d1_5	CCACATCGCA	acttcaccattagggaagt
ms2_pre_Stem_preGC_0070_d1_1	AAACACCTTC	acaacaccattagggttgt
ms2_pre_Stem_preGC_0070_d1_2	TCGCAAGGGT	acaacaccattagggttgt
ms2_pre_Stem_preGC_0070_d1_3	GCGTCCAATC	acaacaccattagggttgt
ms2_pre_Stem_preGC_0070_d1_4	CTCCAAACTA	acaacaccattagggttgt
ms2_pre_Stem_preGC_0070_d1_5	CTAATTGGAC	acaacaccattagggttgt
ms2_pre_Stem_preGC_0071_d1_1	AGAAGGCCAG	tgtacaggattaccgtaca
ms2_pre_Stem_preGC_0071_d1_2	TCTGCTGGGT	tgtacaggattaccgtaca
ms2_pre_Stem_preGC_0071_d1_3	AGCGTGAAGG	tgtacaggattaccgtaca
ms2_pre_Stem_preGC_0071_d1_4	CTGGTTTAGT	tgtacaggattaccgtaca
ms2_pre_Stem_preGC_0071_d1_5	CACAGTTCAT	tgtacaggattaccgtaca
ms2_pre_Stem_preGC_0072_d1_1	CCCCGTGTAT	tgtagacgattacgctaca
ms2_pre_Stem_preGC_0072_d1_2	TTGCATACAC	tgtagacgattacgctaca
ms2_pre_Stem_preGC_0072_d1_3	TAAGGCCGAG	tgtagacgattacgctaca
ms2_pre_Stem_preGC_0072_d1_4	AATGCAACCA	tgtagacgattacgctaca
ms2_pre_Stem_preGC_0072_d1_5	GGAGTGTTTA	tgtagacgattacgctaca
ms2_pre_Stem_preGC_0073_d1_1	AGTAGCGTCG	tgtagagcattagcctaca
ms2_pre_Stem_preGC_0073_d1_2	GATGTGGCGT	tgtagagcattagcctaca
ms2_pre_Stem_preGC_0073_d1_3	CGTCTCAACG	tgtagagcattagcctaca
ms2_pre_Stem_preGC_0073_d1_4	CGATCCCACA	tgtagagcattagcctaca
ms2_pre_Stem_preGC_0073_d1_5	CGGCCAACAT	tgtagagcattagcctaca
ms2_pre_Stem_preGC_0074_d1_1	GACTGGAGCT	tgttcacgattacggaaca
ms2_pre_Stem_preGC_0074_d1_2	TGGTGTTGGG	tgttcacgattacggaaca
ms2_pre_Stem_preGC_0074_d1_3	CGTACGATGG	tgttcacgattacggaaca
ms2_pre_Stem_preGC_0074_d1_4	CGCTCTGATG	tgttcacgattacggaaca
ms2_pre_Stem_preGC_0074_d1_5	TGAGACTTTC	tgttcacgattacggaaca
ms2_pre_Stem_preGC_0075_d1_1	TTAAGTCCGA	tgttcagcattagcgaaca
ms2_pre_Stem_preGC_0075_d1_2	GAAGGCTGGA	tgttcagcattagcgaaca
ms2_pre_Stem_preGC_0075_d1_3	CATCCTCGTC	tgttcagcattagcgaaca
ms2_pre_Stem_preGC_0075_d1_4	AACCCCGGAT	tgttcagcattagcgaaca
ms2_pre_Stem_preGC_0075_d1_5	GGCCTACTGT	tgttcagcattagcgaaca
ms2_pre_Stem_preGC_0076_d1_1	ACTTGAGTAG	tgttgaccattaggcaaca
ms2_pre_Stem_preGC_0076_d1_2	CCTTATAACC	tgttgaccattaggcaaca
ms2_pre_Stem_preGC_0076_d1_3	GCCATTGTCG	tgttgaccattaggcaaca
ms2_pre_Stem_preGC_0076_d1_4	ACATGTAGCA	tgttgaccattaggcaaca
ms2_pre_Stem_preGC_0076_d1_5	CGTATCCCAG	tgttgaccattaggcaaca
ms2_pre_Stem_preGC_0077_d1_1	TCATCGCCCA	tgaacacgattacggttca
ms2_pre_Stem_preGC_0077_d1_2	TATTGCCAGA	tgaacacgattacggttca
ms2_pre_Stem_preGC_0077_d1_3	TGGCGACACA	tgaacacgattacggttca
ms2_pre_Stem_preGC_0077_d1_4	GGAATACGAA	tgaacacgattacggttca
ms2_pre_Stem_preGC_0077_d1_5	AGAGAGGGAG	tgaacacgattacggttca
ms2_pre_Stem_preGC_0078_d1_1	TTGATTGGTC	tgaacagcattagcgttca
ms2_pre_Stem_preGC_0078_d1_2	GGAATGTAAG	tgaacagcattagcgttca
ms2_pre_Stem_preGC_0078_d1_3	TCGGTGGGTA	tgaacagcattagcgttca
ms2_pre_Stem_preGC_0078_d1_4	CTTGGGCTGT	tgaacagcattagcgttca
ms2_pre_Stem_preGC_0078_d1_5	GTATATGACC	tgaacagcattagcgttca
ms2_pre_Stem_preGC_0079_d1_1	AGATTTGAGC	tgaagaccattaggcttca
ms2_pre_Stem_preGC_0079_d1_2	GAATTAGGAC	tgaagaccattaggcttca
ms2_pre_Stem_preGC_0079_d1_3	ATAAGACGTG	tgaagaccattaggcttca
ms2_pre_Stem_preGC_0079_d1_4	TTATTCGCTG	tgaagaccattaggcttca
ms2_pre_Stem_preGC_0079_d1_5	CCGCAAAACG	tgaagaccattaggcttca
ms2_pre_Stem_preGC_0080_d1_1	TTACGACGGC	tgatcaccattagggatca
ms2_pre_Stem_preGC_0080_d1_2	TAGTGCGTCC	tgatcaccattagggatca
ms2_pre_Stem_preGC_0080_d1_3	GTAACAGAAG	tgatcaccattagggatca
ms2_pre_Stem_preGC_0080_d1_4	TTTCAACGAC	tgatcaccattagggatca
ms2_pre_Stem_preGC_0080_d1_5	AGAAAGCGGG	tgatcaccattagggatca
ms2_pre_Stem_preGC_0081_d1_1	CTGTAACATC	tctacacgattacggtaga
ms2_pre_Stem_preGC_0081_d1_2	TTTGTACCTC	tctacacgattacggtaga
ms2_pre_Stem_preGC_0081_d1_3	TTGACTCTAG	tctacacgattacggtaga
ms2_pre_Stem_preGC_0081_d1_4	AGTGTCTTCA	tctacacgattacggtaga
ms2_pre_Stem_preGC_0081_d1_5	TCGCATGTCG	tctacacgattacggtaga
ms2_pre_Stem_preGC_0082_d1_1	CTCAAGAATG	tctacagcattagcgtaga
ms2_pre_Stem_preGC_0082_d1_2	AGAAAGCATG	tctacagcattagcgtaga
ms2_pre_Stem_preGC_0082_d1_3	TGACGGCTGA	tctacagcattagcgtaga
ms2_pre_Stem_preGC_0082_d1_4	GGCAAGTCCA	tctacagcattagcgtaga
ms2_pre_Stem_preGC_0082_d1_5	AACTGCAGGC	tctacagcattagcgtaga
ms2_pre_Stem_preGC_0083_d1_1	TTTACGCTAC	tctagaccattaggctaga
ms2_pre_Stem_preGC_0083_d1_2	TAAGTGTTGG	tctagaccattaggctaga
ms2_pre_Stem_preGC_0083_d1_3	CACTTTAGCA	tctagaccattaggctaga
ms2_pre_Stem_preGC_0083_d1_4	GCTCCGAAGA	tctagaccattaggctaga
ms2_pre_Stem_preGC_0083_d1_5	GCAAGAAGGC	tctagaccattaggctaga
ms2_pre_Stem_preGC_0084_d1_1	GCTCGAGATG	tcttcaccattagggaaga
ms2_pre_Stem_preGC_0084_d1_2	GCGGAGTATC	tcttcaccattagggaaga
ms2_pre_Stem_preGC_0084_d1_3	CCTCAGACTG	tcttcaccattagggaaga
ms2_pre_Stem_preGC_0084_d1_4	GGCCCTTTCA	tcttcaccattagggaaga
ms2_pre_Stem_preGC_0084_d1_5	CAATAGACAC	tcttcaccattagggaaga
ms2_pre_Stem_preGC_0085_d1_1	TCGTACGGTC	tcaacaccattagggttga
ms2_pre_Stem_preGC_0085_d1_2	CGAGCGTGAT	tcaacaccattagggttga
ms2_pre_Stem_preGC_0085_d1_3	GATCACCGAG	tcaacaccattagggttga
ms2_pre_Stem_preGC_0085_d1_4	CTCCTTGACC	tcaacaccattagggttga
ms2_pre_Stem_preGC_0085_d1_5	GGATGTATAC	tcaacaccattagggttga
ms2_pre_Stem_preGC_0086_d1_1	CATTCCCAGG	agtacacgattacggtact
ms2_pre_Stem_preGC_0086_d1_2	TCAACAAGAC	agtacacgattacggtact
ms2_pre_Stem_preGC_0086_d1_3	TCTCCGAGGT	agtacacgattacggtact
ms2_pre_Stem_preGC_0086_d1_4	GCTGAGTCAG	agtacacgattacggtact
ms2_pre_Stem_preGC_0086_d1_5	ACTGCACGAG	agtacacgattacggtact
ms2_pre_Stem_preGC_0087_d1_1	GCACACTTGC	agtacagcattagcgtact
ms2_pre_Stem_preGC_0087_d1_2	CTGTCGAAGG	agtacagcattagcgtact
ms2_pre_Stem_preGC_0087_d1_3	AACCGCCGAT	agtacagcattagcgtact
ms2_pre_Stem_preGC_0087_d1_4	TGTTGTGCTA	agtacagcattagcgtact
ms2_pre_Stem_preGC_0087_d1_5	TACTGTCCAA	agtacagcattagcgtact
ms2_pre_Stem_preGC_0088_d1_1	CAATGAGGAA	agtagaccattaggctact
ms2_pre_Stem_preGC_0088_d1_2	ACCCCTGCTT	agtagaccattaggctact
ms2_pre_Stem_preGC_0088_d1_3	CCAAGGAAAA	agtagaccattaggctact
ms2_pre_Stem_preGC_0088_d1_4	TCGACGCTGT	agtagaccattaggctact
ms2_pre_Stem_preGC_0088_d1_5	GTACATCGAA	agtagaccattaggctact
ms2_pre_Stem_preGC_0089_d1_1	TCCAGGTGCT	agttcaccattagggaact
ms2_pre_Stem_preGC_0089_d1_2	ACTGCGTCCA	agttcaccattagggaact
ms2_pre_Stem_preGC_0089_d1_3	GTTCGCCCAT	agttcaccattagggaact
ms2_pre_Stem_preGC_0089_d1_4	ATAGAGGCAA	agttcaccattagggaact
ms2_pre_Stem_preGC_0089_d1_5	GTCTGGTCTG	agttcaccattagggaact
ms2_pre_Stem_preGC_0090_d1_1	TCACAGAACA	agaacaccattagggttct
ms2_pre_Stem_preGC_0090_d1_2	TGATCTCTCT	agaacaccattagggttct
ms2_pre_Stem_preGC_0090_d1_3	CACGATCTCG	agaacaccattagggttct
ms2_pre_Stem_preGC_0090_d1_4	TTACTCGCCG	agaacaccattagggttct
ms2_pre_Stem_preGC_0090_d1_5	AACCCGCTCT	agaacaccattagggttct
ms2_pre_Stem_preGC_0091_d1_1	GTGCTCCAGT	actacaccattagggtagt
ms2_pre_Stem_preGC_0091_d1_2	TGGACCTATT	actacaccattagggtagt
ms2_pre_Stem_preGC_0091_d1_3	GGTATTTTCC	actacaccattagggtagt
ms2_pre_Stem_preGC_0091_d1_4	CCGGGATACT	actacaccattagggtagt
ms2_pre_Stem_preGC_0091_d1_5	AAGGTAGTAG	actacaccattagggtagt
ms2_pre_Stem_preGC_0092_d1_1	CTTCGAGGGA	tgtacacgattacggtaca
ms2_pre_Stem_preGC_0092_d1_2	CCATGACTGC	tgtacacgattacggtaca
ms2_pre_Stem_preGC_0092_d1_3	ACAGCTTGGG	tgtacacgattacggtaca
ms2_pre_Stem_preGC_0092_d1_4	CAGCTAAATC	tgtacacgattacggtaca
ms2_pre_Stem_preGC_0092_d1_5	TGAATCGTAG	tgtacacgattacggtaca
ms2_pre_Stem_preGC_0093_d1_1	CTCGATCTGG	tgtacagcattagcgtaca
ms2_pre_Stem_preGC_0093_d1_2	GGGTGTCCAA	tgtacagcattagcgtaca
ms2_pre_Stem_preGC_0093_d1_3	TTGGGCACCT	tgtacagcattagcgtaca
ms2_pre_Stem_preGC_0093_d1_4	GTCAGGAACC	tgtacagcattagcgtaca
ms2_pre_Stem_preGC_0093_d1_5	CTTGGGCACT	tgtacagcattagcgtaca
ms2_pre_Stem_preGC_0094_d1_1	CATTAGGTAG	tgtagaccattaggctaca
ms2_pre_Stem_preGC_0094_d1_2	CCCTCGTACT	tgtagaccattaggctaca
ms2_pre_Stem_preGC_0094_d1_3	TGGCATGGCA	tgtagaccattaggctaca
ms2_pre_Stem_preGC_0094_d1_4	GGGGCAAAGA	tgtagaccattaggctaca
ms2_pre_Stem_preGC_0094_d1_5	CCATAGCCAC	tgtagaccattaggctaca
ms2_pre_Stem_preGC_0095_d1_1	TACCCCACCT	tgttcaccattagggaaca
ms2_pre_Stem_preGC_0095_d1_2	AAAGGGTAAC	tgttcaccattagggaaca
ms2_pre_Stem_preGC_0095_d1_3	TTGCCATGTA	tgttcaccattagggaaca
ms2_pre_Stem_preGC_0095_d1_4	TGTCATACTG	tgttcaccattagggaaca
ms2_pre_Stem_preGC_0095_d1_5	GATACCCGAG	tgttcaccattagggaaca
ms2_pre_Stem_preGC_0096_d1_1	CCAGCGATGA	tgaacaccattagggttca
ms2_pre_Stem_preGC_0096_d1_2	GTCAGTAATG	tgaacaccattagggttca
ms2_pre_Stem_preGC_0096_d1_3	GTGACTACTT	tgaacaccattagggttca
ms2_pre_Stem_preGC_0096_d1_4	GAACCCTACC	tgaacaccattagggttca
ms2_pre_Stem_preGC_0096_d1_5	GGCCTCCTTT	tgaacaccattagggttca
ms2_pre_Stem_preGC_0097_d1_1	CCAGAGTACG	tctacaccattagggtaga
ms2_pre_Stem_preGC_0097_d1_2	CATAGGAGTT	tctacaccattagggtaga
ms2_pre_Stem_preGC_0097_d1_3	CCAAACCGGA	tctacaccattagggtaga
ms2_pre_Stem_preGC_0097_d1_4	TACTCTAAGC	tctacaccattagggtaga
ms2_pre_Stem_preGC_0097_d1_5	GCGTTATGGG	tctacaccattagggtaga
ms2_pre_Stem_preGC_0098_d1_1	GAAGGTGAAT	agtacaccattagggtact
ms2_pre_Stem_preGC_0098_d1_2	TGTGAACTGA	agtacaccattagggtact
ms2_pre_Stem_preGC_0098_d1_3	CAGATGCTGG	agtacaccattagggtact
ms2_pre_Stem_preGC_0098_d1_4	GCTAACACTT	agtacaccattagggtact
ms2_pre_Stem_preGC_0098_d1_5	TCCACGACTG	agtacaccattagggtact
ms2_pre_Stem_notGC_0001_d1_1	CTAAGCGTGG	gaataaggattacctattc
ms2_pre_Stem_notGC_0001_d1_2	AACGCCTGAG	gaataaggattacctattc
ms2_pre_Stem_notGC_0001_d1_3	GCTGATACAA	gaataaggattacctattc
ms2_pre_Stem_notGC_0001_d1_4	ACTAAGGGTT	gaataaggattacctattc
ms2_pre_Stem_notGC_0001_d1_5	AGTGACCTCC	gaataaggattacctattc
ms2_pre_Stem_notGC_0002_d1_1	AGTTCCTAGT	aacttaggattaccaagtt
ms2_pre_Stem_notGC_0002_d1_2	ATCGAGGAAA	aacttaggattaccaagtt
ms2_pre_Stem_notGC_0002_d1_3	GTCATCACGC	aacttaggattaccaagtt
ms2_pre_Stem_notGC_0002_d1_4	AGCCTGCTAC	aacttaggattaccaagtt
ms2_pre_Stem_notGC_0002_d1_5	AGACGATACT	aacttaggattaccaagtt
ms2_pre_Stem_notGC_0003_d1_1	GAGGTAACGG	gcatgaatattaatcatgc
ms2_pre_Stem_notGC_0003_d1_2	GCTTTCTATC	gcatgaatattaatcatgc
ms2_pre_Stem_notGC_0003_d1_3	GGCTAAGGGA	gcatgaatattaatcatgc
ms2_pre_Stem_notGC_0003_d1_4	ATACAGGAAG	gcatgaatattaatcatgc
ms2_pre_Stem_notGC_0003_d1_5	GATCGTGTCC	gcatgaatattaatcatgc
ms2_pre_Stem_notGC_0004_d1_1	GCCCTCCAAA	acacgattattaaacgtgt
ms2_pre_Stem_notGC_0004_d1_2	CAGGGTAGTC	acacgattattaaacgtgt
ms2_pre_Stem_notGC_0004_d1_3	GGAATGGAGC	acacgattattaaacgtgt
ms2_pre_Stem_notGC_0004_d1_4	GCTCTCTTCG	acacgattattaaacgtgt
ms2_pre_Stem_notGC_0004_d1_5	GTCCATTGCG	acacgattattaaacgtgt
ms2_pre_Stem_notGC_0005_d1_1	TTTGATGACC	ccacgagaattatccgtgg
ms2_pre_Stem_notGC_0005_d1_2	GGGAAATGAT	ccacgagaattatccgtgg
ms2_pre_Stem_notGC_0005_d1_3	CAAGAAATCC	ccacgagaattatccgtgg
ms2_pre_Stem_notGC_0005_d1_4	TTGACCCGTG	ccacgagaattatccgtgg
ms2_pre_Stem_notGC_0005_d1_5	CGGTTAGTAA	ccacgagaattatccgtgg
ms2_pre_Stem_notGC_0006_d1_1	AGATGGAGCG	acacaagaattatctgtgt
ms2_pre_Stem_notGC_0006_d1_2	TAAACACTCG	acacaagaattatctgtgt
ms2_pre_Stem_notGC_0006_d1_3	TTTACTCTGG	acacaagaattatctgtgt
ms2_pre_Stem_notGC_0006_d1_4	GTATTTGCAG	acacaagaattatctgtgt
ms2_pre_Stem_notGC_0006_d1_5	GTACCTTTGA	acacaagaattatctgtgt
ms2_pre_Stem_notGC_0007_d1_1	TGTCCTAATG	caatgaagattactcattg
ms2_pre_Stem_notGC_0007_d1_2	AGAATTGCGT	caatgaagattactcattg
ms2_pre_Stem_notGC_0007_d1_3	ACAAGACGTT	caatgaagattactcattg
ms2_pre_Stem_notGC_0007_d1_4	TATGTCCTAG	caatgaagattactcattg
ms2_pre_Stem_notGC_0007_d1_5	CCGTTAGCGT	caatgaagattactcattg
ms2_pre_Stem_notGC_0008_d1_1	GACGAGTGCT	atacgatgattacacgtat
ms2_pre_Stem_notGC_0008_d1_2	AACATTACCC	atacgatgattacacgtat
ms2_pre_Stem_notGC_0008_d1_3	GATAACTCCT	atacgatgattacacgtat
ms2_pre_Stem_notGC_0008_d1_4	CTTGTCAGTA	atacgatgattacacgtat
ms2_pre_Stem_notGC_0008_d1_5	ATCACGATCT	atacgatgattacacgtat
ms2_pre_Stem_notGC_0009_d1_1	CACCTTATAC	gaatgagaattatccattc
ms2_pre_Stem_notGC_0009_d1_2	TAAGACCTGA	gaatgagaattatccattc
ms2_pre_Stem_notGC_0009_d1_3	ACAGTAGACT	gaatgagaattatccattc
ms2_pre_Stem_notGC_0009_d1_4	CTTGCCGCAT	gaatgagaattatccattc
ms2_pre_Stem_notGC_0009_d1_5	GACGTAGGTC	gaatgagaattatccattc
ms2_pre_Stem_notGC_0010_d1_1	TCCGGTTCAG	acggtaggattaccaccgt
ms2_pre_Stem_notGC_0010_d1_2	CACCAGTCCA	acggtaggattaccaccgt
ms2_pre_Stem_notGC_0010_d1_3	TCAGTTGGCG	acggtaggattaccaccgt
ms2_pre_Stem_notGC_0010_d1_4	TCATACAGAG	acggtaggattaccaccgt
ms2_pre_Stem_notGC_0010_d1_5	TAGCGCTCAC	acggtaggattaccaccgt
ms2_pre_Stem_notGC_0011_d1_1	GACCACTGGA	gtattaggattaccaatac
ms2_pre_Stem_notGC_0011_d1_2	AAACGTTCCT	gtattaggattaccaatac
ms2_pre_Stem_notGC_0011_d1_3	GCACAACGAC	gtattaggattaccaatac
ms2_pre_Stem_notGC_0011_d1_4	GTACAAGAGA	gtattaggattaccaatac
ms2_pre_Stem_notGC_0011_d1_5	TGCATCTTAG	gtattaggattaccaatac
ms2_pre_Stem_notGC_0012_d1_1	TGCTGCGCTA	gtaggaggattacccctac
ms2_pre_Stem_notGC_0012_d1_2	ATCCATTTGG	gtaggaggattacccctac
ms2_pre_Stem_notGC_0012_d1_3	GAGTGTGGTC	gtaggaggattacccctac
ms2_pre_Stem_notGC_0012_d1_4	GTCGACACAG	gtaggaggattacccctac
ms2_pre_Stem_notGC_0012_d1_5	AACGTGAGGG	gtaggaggattacccctac
ms2_pre_Stem_notGC_0013_d1_1	TTCCTGTGCC	acgggatgattacacccgt
ms2_pre_Stem_notGC_0013_d1_2	AGCTAATTGC	acgggatgattacacccgt
ms2_pre_Stem_notGC_0013_d1_3	TTTCGTTAGG	acgggatgattacacccgt
ms2_pre_Stem_notGC_0013_d1_4	TCCTACTATC	acgggatgattacacccgt
ms2_pre_Stem_notGC_0013_d1_5	AAGCGCAGAG	acgggatgattacacccgt
ms2_pre_Stem_notGC_0014_d1_1	CTCGGACAAG	gcactaggattaccagtgc
ms2_pre_Stem_notGC_0014_d1_2	ACTTCACACA	gcactaggattaccagtgc
ms2_pre_Stem_notGC_0014_d1_3	AGCCTACTCG	gcactaggattaccagtgc
ms2_pre_Stem_notGC_0014_d1_4	AGTTGTGGTA	gcactaggattaccagtgc
ms2_pre_Stem_notGC_0014_d1_5	AACGGACTCG	gcactaggattaccagtgc
ms2_pre_Stem_notGC_0015_d1_1	GGTTCCTGAC	acccgatgattacacgggt
ms2_pre_Stem_notGC_0015_d1_2	CTACTCGCCT	acccgatgattacacgggt
ms2_pre_Stem_notGC_0015_d1_3	TACCCCGAAG	acccgatgattacacgggt
ms2_pre_Stem_notGC_0015_d1_4	TACGAGTCAA	acccgatgattacacgggt
ms2_pre_Stem_notGC_0015_d1_5	CATACCTCTT	acccgatgattacacgggt
ms2_pre_Stem_notGC_0016_d1_1	ACCCTAAACT	acctgattattaaacaggt
ms2_pre_Stem_notGC_0016_d1_2	GTCTGAACAA	acctgattattaaacaggt
ms2_pre_Stem_notGC_0016_d1_3	CTTACGCGAC	acctgattattaaacaggt
ms2_pre_Stem_notGC_0016_d1_4	AGGAGCCACT	acctgattattaaacaggt
ms2_pre_Stem_notGC_0016_d1_5	TTTTATGGGC	acctgattattaaacaggt
ms2_pre_Stem_notGC_0017_d1_1	AGCTCCCTCT	gcgcgaggattacccgcgc
ms2_pre_Stem_notGC_0017_d1_2	TCGTACTCGG	gcgcgaggattacccgcgc
ms2_pre_Stem_notGC_0017_d1_3	ATTCCGGAGG	gcgcgaggattacccgcgc
ms2_pre_Stem_notGC_0017_d1_4	AGAACGTCCG	gcgcgaggattacccgcgc
ms2_pre_Stem_notGC_0017_d1_5	ACCAGCGGAT	gcgcgaggattacccgcgc
ms2_pre_Stem_notGC_0018_d1_1	TCGGGTCAGA	ctataaggattacctatag
ms2_pre_Stem_notGC_0018_d1_2	GTCTGCTCTC	ctataaggattacctatag
ms2_pre_Stem_notGC_0018_d1_3	GTATCCGGTC	ctataaggattacctatag
ms2_pre_Stem_notGC_0018_d1_4	GAATGCTTTC	ctataaggattacctatag
ms2_pre_Stem_notGC_0018_d1_5	AGGTGCAGGA	ctataaggattacctatag
ms2_pre_Stem_notGC_0019_d1_1	CGAACTTCGC	acccgagaattatccgggt
ms2_pre_Stem_notGC_0019_d1_2	CGACATGGGT	acccgagaattatccgggt
ms2_pre_Stem_notGC_0019_d1_3	TATTACGACG	acccgagaattatccgggt
ms2_pre_Stem_notGC_0019_d1_4	GAACTTTCAC	acccgagaattatccgggt
ms2_pre_Stem_notGC_0019_d1_5	TGAAGGTGAA	acccgagaattatccgggt
ms2_pre_Stem_notGC_0020_d1_1	CAGCCTATCG	gcctgaagattactcaggc
ms2_pre_Stem_notGC_0020_d1_2	CGGGAAGTCT	gcctgaagattactcaggc
ms2_pre_Stem_notGC_0020_d1_3	TTCAGTGTGT	gcctgaagattactcaggc
ms2_pre_Stem_notGC_0020_d1_4	CGAAGGACAG	gcctgaagattactcaggc
ms2_pre_Stem_notGC_0020_d1_5	CTCGGTGGAA	gcctgaagattactcaggc
ms2_pre_Stem_notGC_0021_d1_1	TTACTCATGG	acacaaagattacttgtgt
ms2_pre_Stem_notGC_0021_d1_2	ACCAGTGGCA	acacaaagattacttgtgt
ms2_pre_Stem_notGC_0021_d1_3	CGCGTCACTA	acacaaagattacttgtgt
ms2_pre_Stem_notGC_0021_d1_4	TTCAGGATGA	acacaaagattacttgtgt
ms2_pre_Stem_notGC_0021_d1_5	GGCTGAAGTC	acacaaagattacttgtgt
ms2_pre_Stem_notGC_0022_d1_1	TACGAGCGTG	gcattaagattactaatgc
ms2_pre_Stem_notGC_0022_d1_2	CGTCAGCTAC	gcattaagattactaatgc
ms2_pre_Stem_notGC_0022_d1_3	ATTGAATCGG	gcattaagattactaatgc
ms2_pre_Stem_notGC_0022_d1_4	ACTCGGAAAT	gcattaagattactaatgc
ms2_pre_Stem_notGC_0022_d1_5	CGACCGGAAT	gcattaagattactaatgc
ms2_pre_Stem_notGC_0023_d1_1	GAACTCATGA	gcgtgagaattatccacgc
ms2_pre_Stem_notGC_0023_d1_2	CTCGACTCGA	gcgtgagaattatccacgc
ms2_pre_Stem_notGC_0023_d1_3	AACTACGGGG	gcgtgagaattatccacgc
ms2_pre_Stem_notGC_0023_d1_4	ACTCGGCTGT	gcgtgagaattatccacgc
ms2_pre_Stem_notGC_0023_d1_5	CAAACCCAGG	gcgtgagaattatccacgc
ms2_pre_Stem_notGC_0024_d1_1	GTGTCCCTTC	ccgtgagtattaaccacgg
ms2_pre_Stem_notGC_0024_d1_2	CATTCATGTG	ccgtgagtattaaccacgg
ms2_pre_Stem_notGC_0024_d1_3	ATCAGGCTCC	ccgtgagtattaaccacgg
ms2_pre_Stem_notGC_0024_d1_4	GAGTACGGGA	ccgtgagtattaaccacgg
ms2_pre_Stem_notGC_0024_d1_5	GTTCCGAAAA	ccgtgagtattaaccacgg
ms2_pre_Stem_notGC_0025_d1_1	CATAATCCCT	aactgagaattatccagtt
ms2_pre_Stem_notGC_0025_d1_2	ACCTTGAGCC	aactgagaattatccagtt
ms2_pre_Stem_notGC_0025_d1_3	GAAGAAGGTT	aactgagaattatccagtt
ms2_pre_Stem_notGC_0025_d1_4	CGCTTGCAAC	aactgagaattatccagtt
ms2_pre_Stem_notGC_0025_d1_5	GTCCGGTCTA	aactgagaattatccagtt
ms2_pre_Stem_notGC_0026_d1_1	TCATATCCCT	acagtagtattaacactgt
ms2_pre_Stem_notGC_0026_d1_2	TGGAAGCACC	acagtagtattaacactgt
ms2_pre_Stem_notGC_0026_d1_3	TCATACGGCG	acagtagtattaacactgt
ms2_pre_Stem_notGC_0026_d1_4	ACTTCTACAG	acagtagtattaacactgt
ms2_pre_Stem_notGC_0026_d1_5	CAGAAGACCC	acagtagtattaacactgt
ms2_pre_Stem_notGC_0027_d1_1	GGTTTTCGGG	ccaggaagattactcctgg
ms2_pre_Stem_notGC_0027_d1_2	CTCGGTCGTA	ccaggaagattactcctgg
ms2_pre_Stem_notGC_0027_d1_3	AGCCCGTTCT	ccaggaagattactcctgg
ms2_pre_Stem_notGC_0027_d1_4	CGCCTTGCAA	ccaggaagattactcctgg
ms2_pre_Stem_notGC_0027_d1_5	CGCGGCTTAA	ccaggaagattactcctgg
ms2_pre_Stem_notGC_0028_d1_1	AGGCTTGCTC	aaacgagaattatccgttt
ms2_pre_Stem_notGC_0028_d1_2	GTTGGCTGAG	aaacgagaattatccgttt
ms2_pre_Stem_notGC_0028_d1_3	GTTACGTGAA	aaacgagaattatccgttt
ms2_pre_Stem_notGC_0028_d1_4	CAACCTTTTC	aaacgagaattatccgttt
ms2_pre_Stem_notGC_0028_d1_5	GCAGATATCA	aaacgagaattatccgttt
ms2_pre_Stem_notGC_0029_d1_1	GGAAACGACG	caatgagtattaaccattg
ms2_pre_Stem_notGC_0029_d1_2	GAGAGACGGT	caatgagtattaaccattg
ms2_pre_Stem_notGC_0029_d1_3	CGTTGTAAGA	caatgagtattaaccattg
ms2_pre_Stem_notGC_0029_d1_4	AGACGTAATC	caatgagtattaaccattg
ms2_pre_Stem_notGC_0029_d1_5	GACTTATCAC	caatgagtattaaccattg
ms2_pre_Stem_notGC_0030_d1_1	ACCTCACGCA	cagtgaggattacccactg
ms2_pre_Stem_notGC_0030_d1_2	TGTCTGCTCC	cagtgaggattacccactg
ms2_pre_Stem_notGC_0030_d1_3	GACTTTAACG	cagtgaggattacccactg
ms2_pre_Stem_notGC_0030_d1_4	TTAGCACCGG	cagtgaggattacccactg
ms2_pre_Stem_notGC_0030_d1_5	TATACGCAAC	cagtgaggattacccactg
ms2_pre_Stem_notGC_0031_d1_1	GATAACTGGT	accttagtattaacaaggt
ms2_pre_Stem_notGC_0031_d1_2	ATACCGTGGG	accttagtattaacaaggt
ms2_pre_Stem_notGC_0031_d1_3	CACTCAGATT	accttagtattaacaaggt
ms2_pre_Stem_notGC_0031_d1_4	GGGCAGTATC	accttagtattaacaaggt
ms2_pre_Stem_notGC_0031_d1_5	GACGAAACTT	accttagtattaacaaggt
ms2_pre_Stem_notGC_0032_d1_1	TGTACTTAGC	aagcgaggattacccgctt
ms2_pre_Stem_notGC_0032_d1_2	TCTTAGCCCG	aagcgaggattacccgctt
ms2_pre_Stem_notGC_0032_d1_3	GCAGCGAGTT	aagcgaggattacccgctt
ms2_pre_Stem_notGC_0032_d1_4	TGGCCTATCG	aagcgaggattacccgctt
ms2_pre_Stem_notGC_0032_d1_5	ACGAAAGGTA	aagcgaggattacccgctt
ms2_pre_Stem_notGC_0033_d1_1	AAACCTAACG	atacaaggattacctgtat
ms2_pre_Stem_notGC_0033_d1_2	GCTGATCTGC	atacaaggattacctgtat
ms2_pre_Stem_notGC_0033_d1_3	GAACAGGTGG	atacaaggattacctgtat
ms2_pre_Stem_notGC_0033_d1_4	GAAACGCATT	atacaaggattacctgtat
ms2_pre_Stem_notGC_0033_d1_5	GATGTCTGAA	atacaaggattacctgtat
ms2_pre_Stem_notGC_0034_d1_1	GGGATTCACG	acaggaaaattattcctgt
ms2_pre_Stem_notGC_0034_d1_2	CGGTGTCGAA	acaggaaaattattcctgt
ms2_pre_Stem_notGC_0034_d1_3	ATCCGTTACA	acaggaaaattattcctgt
ms2_pre_Stem_notGC_0034_d1_4	TTCCTGACTT	acaggaaaattattcctgt
ms2_pre_Stem_notGC_0034_d1_5	ATTTGGAGCT	acaggaaaattattcctgt
ms2_pre_Stem_notGC_0035_d1_1	CTCCCATCAC	ctatgatgattacacatag
ms2_pre_Stem_notGC_0035_d1_2	TTGGTGATGA	ctatgatgattacacatag
ms2_pre_Stem_notGC_0035_d1_3	GCTAGAGTTA	ctatgatgattacacatag
ms2_pre_Stem_notGC_0035_d1_4	AAGACAGCGC	ctatgatgattacacatag
ms2_pre_Stem_notGC_0035_d1_5	TAGGTTGAAC	ctatgatgattacacatag
ms2_pre_Stem_notGC_0036_d1_1	GAACTAAGGA	acgtaagtattaactacgt
ms2_pre_Stem_notGC_0036_d1_2	GACTCAGGCA	acgtaagtattaactacgt
ms2_pre_Stem_notGC_0036_d1_3	GGCAAGTTCG	acgtaagtattaactacgt
ms2_pre_Stem_notGC_0036_d1_4	TTTGTAAGCC	acgtaagtattaactacgt
ms2_pre_Stem_notGC_0036_d1_5	CAACTATCTG	acgtaagtattaactacgt
ms2_pre_Stem_notGC_0037_d1_1	GCACGTAATT	atgcgaggattacccgcat
ms2_pre_Stem_notGC_0037_d1_2	AACAGCTAAC	atgcgaggattacccgcat
ms2_pre_Stem_notGC_0037_d1_3	GTGCTCAACC	atgcgaggattacccgcat
ms2_pre_Stem_notGC_0037_d1_4	TGTCGAATGA	atgcgaggattacccgcat
ms2_pre_Stem_notGC_0037_d1_5	TGTGGTCAAA	atgcgaggattacccgcat
ms2_pre_Stem_notGC_0038_d1_1	GTTCATTGGT	gcaggaagattactcctgc
ms2_pre_Stem_notGC_0038_d1_2	GCAGTGTTTT	gcaggaagattactcctgc
ms2_pre_Stem_notGC_0038_d1_3	TCGTCTCCGT	gcaggaagattactcctgc
ms2_pre_Stem_notGC_0038_d1_4	AGGTGCGTTG	gcaggaagattactcctgc
ms2_pre_Stem_notGC_0038_d1_5	TATCTCGGTA	gcaggaagattactcctgc
ms2_pre_Stem_notGC_0039_d1_1	GCCAACCTGT	acagtaagattactactgt
ms2_pre_Stem_notGC_0039_d1_2	TTGACCTATG	acagtaagattactactgt
ms2_pre_Stem_notGC_0039_d1_3	GTAATAGGAC	acagtaagattactactgt
ms2_pre_Stem_notGC_0039_d1_4	GACAACTTAG	acagtaagattactactgt
ms2_pre_Stem_notGC_0039_d1_5	GACTTCAACT	acagtaagattactactgt
ms2_pre_Stem_notGC_0040_d1_1	GGGCAAGTTC	acagtagaattatcactgt
ms2_pre_Stem_notGC_0040_d1_2	TGAGAGTTCA	acagtagaattatcactgt
ms2_pre_Stem_notGC_0040_d1_3	AACTCAACGA	acagtagaattatcactgt
ms2_pre_Stem_notGC_0040_d1_4	CTCACTACGG	acagtagaattatcactgt
ms2_pre_Stem_notGC_0040_d1_5	GCCTTATTTG	acagtagaattatcactgt
ms2_pre_Stem_notGC_0041_d1_1	GGTTGCTAGG	atgtaaggattacctacat
ms2_pre_Stem_notGC_0041_d1_2	GGTCGCAATG	atgtaaggattacctacat
ms2_pre_Stem_notGC_0041_d1_3	TCTACCAATG	atgtaaggattacctacat
ms2_pre_Stem_notGC_0041_d1_4	TGCGAGCAAC	atgtaaggattacctacat
ms2_pre_Stem_notGC_0041_d1_5	CGGTTCTAAT	atgtaaggattacctacat
ms2_pre_Stem_notGC_0042_d1_1	GAACAGAATG	gcctgatgattacacaggc
ms2_pre_Stem_notGC_0042_d1_2	TCACTGAAAG	gcctgatgattacacaggc
ms2_pre_Stem_notGC_0042_d1_3	CATATAGGTC	gcctgatgattacacaggc
ms2_pre_Stem_notGC_0042_d1_4	GAGACATGGG	gcctgatgattacacaggc
ms2_pre_Stem_notGC_0042_d1_5	GACTACAGAT	gcctgatgattacacaggc
ms2_pre_Stem_notGC_0043_d1_1	TGAGGACTTA	accgtaggattaccacggt
ms2_pre_Stem_notGC_0043_d1_2	GACGGCAGAA	accgtaggattaccacggt
ms2_pre_Stem_notGC_0043_d1_3	CACTGTCGTG	accgtaggattaccacggt
ms2_pre_Stem_notGC_0043_d1_4	CCAGTATCTA	accgtaggattaccacggt
ms2_pre_Stem_notGC_0043_d1_5	TGTGAAAAGG	accgtaggattaccacggt
ms2_pre_Stem_notGC_0044_d1_1	TCCCGCCTAA	caacgaggattacccgttg
ms2_pre_Stem_notGC_0044_d1_2	GACAATACTG	caacgaggattacccgttg
ms2_pre_Stem_notGC_0044_d1_3	TGCACTGTTA	caacgaggattacccgttg
ms2_pre_Stem_notGC_0044_d1_4	TCATGGAGTA	caacgaggattacccgttg
ms2_pre_Stem_notGC_0044_d1_5	GAGTAATGGA	caacgaggattacccgttg
ms2_pre_Stem_notGC_0045_d1_1	ACTGTCGATT	aaactaggattaccagttt
ms2_pre_Stem_notGC_0045_d1_2	ATAGTCGCTT	aaactaggattaccagttt
ms2_pre_Stem_notGC_0045_d1_3	CCGGGTTCAA	aaactaggattaccagttt
ms2_pre_Stem_notGC_0045_d1_4	TATCGATGCT	aaactaggattaccagttt
ms2_pre_Stem_notGC_0045_d1_5	CAAGATCGGG	aaactaggattaccagttt
ms2_pre_Stem_notGC_0046_d1_1	TACATGCGTT	atatgattattaaacatat
ms2_pre_Stem_notGC_0046_d1_2	TCTATCTGTC	atatgattattaaacatat
ms2_pre_Stem_notGC_0046_d1_3	TCAGAAGTTG	atatgattattaaacatat
ms2_pre_Stem_notGC_0046_d1_4	ACATACGTAG	atatgattattaaacatat
ms2_pre_Stem_notGC_0046_d1_5	TACGATCATC	atatgattattaaacatat
ms2_pre_Stem_notGC_0047_d1_1	ATCAACTCCA	acgtaagaattatctacgt
ms2_pre_Stem_notGC_0047_d1_2	CAGTCTCTTT	acgtaagaattatctacgt
ms2_pre_Stem_notGC_0047_d1_3	GTAGGATGAA	acgtaagaattatctacgt
ms2_pre_Stem_notGC_0047_d1_4	CGTTAGGGGT	acgtaagaattatctacgt
ms2_pre_Stem_notGC_0047_d1_5	GCCGTACCTA	acgtaagaattatctacgt
ms2_pre_Stem_notGC_0048_d1_1	AAGTACACGT	accggagaattatcccggt
ms2_pre_Stem_notGC_0048_d1_2	TGGGCGTTGT	accggagaattatcccggt
ms2_pre_Stem_notGC_0048_d1_3	AGCGCGTCAT	accggagaattatcccggt
ms2_pre_Stem_notGC_0048_d1_4	TCTCAATGGT	accggagaattatcccggt
ms2_pre_Stem_notGC_0048_d1_5	TCAATCACCA	accggagaattatcccggt
ms2_pre_Stem_notGC_0049_d1_1	CCCTGCACTT	gcataagaattatctatgc
ms2_pre_Stem_notGC_0049_d1_2	GGGAGTTAAT	gcataagaattatctatgc
ms2_pre_Stem_notGC_0049_d1_3	AGGTTGGCAC	gcataagaattatctatgc
ms2_pre_Stem_notGC_0049_d1_4	AGTGATTCCT	gcataagaattatctatgc
ms2_pre_Stem_notGC_0049_d1_5	GCAGAGGAGT	gcataagaattatctatgc
ms2_pre_Stem_notGC_0050_d1_1	AAACAATCCG	caataaggattacctattg
ms2_pre_Stem_notGC_0050_d1_2	CGAAGTCTTT	caataaggattacctattg
ms2_pre_Stem_notGC_0050_d1_3	GAGTGTTTCT	caataaggattacctattg
ms2_pre_Stem_notGC_0050_d1_4	GGCGCTAAGA	caataaggattacctattg
ms2_pre_Stem_notGC_0050_d1_5	GTCAAGAACT	caataaggattacctattg
ms2_pre_Stem_notGC_0051_d1_1	TGTAGGAGCC	gcagtaggattaccactgc
ms2_pre_Stem_notGC_0051_d1_2	AAAGCCTATG	gcagtaggattaccactgc
ms2_pre_Stem_notGC_0051_d1_3	GAGGGAAATA	gcagtaggattaccactgc
ms2_pre_Stem_notGC_0051_d1_4	TGGCGGCTTA	gcagtaggattaccactgc
ms2_pre_Stem_notGC_0051_d1_5	TTTACTGTGC	gcagtaggattaccactgc
ms2_pre_Stem_notGC_0052_d1_1	CCGTCTCTGT	atgggaggattacccccat
ms2_pre_Stem_notGC_0052_d1_2	GTGCGGTACA	atgggaggattacccccat
ms2_pre_Stem_notGC_0052_d1_3	TGTCGTAAGA	atgggaggattacccccat
ms2_pre_Stem_notGC_0052_d1_4	GTGGGCGTTT	atgggaggattacccccat
ms2_pre_Stem_notGC_0052_d1_5	TGGGAGCCAT	atgggaggattacccccat
ms2_pre_Stem_notGC_0053_d1_1	ACTATGCGTT	ccatgaaaattattcatgg
ms2_pre_Stem_notGC_0053_d1_2	GATGTACATG	ccatgaaaattattcatgg
ms2_pre_Stem_notGC_0053_d1_3	CCATCATAAC	ccatgaaaattattcatgg
ms2_pre_Stem_notGC_0053_d1_4	GGTCGACACA	ccatgaaaattattcatgg
ms2_pre_Stem_notGC_0053_d1_5	GCAATATCAC	ccatgaaaattattcatgg
ms2_pre_Stem_notGC_0054_d1_1	AGGTAGAGAT	ctctgaggattacccagag
ms2_pre_Stem_notGC_0054_d1_2	CACTAGAAAC	ctctgaggattacccagag
ms2_pre_Stem_notGC_0054_d1_3	CAATCTCATG	ctctgaggattacccagag
ms2_pre_Stem_notGC_0054_d1_4	CTCTGATCTT	ctctgaggattacccagag
ms2_pre_Stem_notGC_0054_d1_5	TTGTGCGTCG	ctctgaggattacccagag
ms2_pre_Stem_notGC_0055_d1_1	GGCTATGACG	atataagtattaactatat
ms2_pre_Stem_notGC_0055_d1_2	TAGAGCTTGA	atataagtattaactatat
ms2_pre_Stem_notGC_0055_d1_3	AGCCAGAGGA	atataagtattaactatat
ms2_pre_Stem_notGC_0055_d1_4	GGCGCTAACT	atataagtattaactatat
ms2_pre_Stem_notGC_0055_d1_5	AAAGCTTGTG	atataagtattaactatat
ms2_pre_Stem_notGC_0056_d1_1	AGAAGAGACT	acaggattattaaacctgt
ms2_pre_Stem_notGC_0056_d1_2	TATTAGTCGG	acaggattattaaacctgt
ms2_pre_Stem_notGC_0056_d1_3	ATCTAAGGCA	acaggattattaaacctgt
ms2_pre_Stem_notGC_0056_d1_4	GACGACCGAT	acaggattattaaacctgt
ms2_pre_Stem_notGC_0056_d1_5	TCATATCGAC	acaggattattaaacctgt
ms2_pre_Stem_notGC_0057_d1_1	TCAACGCTGC	ccactaggattaccagtgg
ms2_pre_Stem_notGC_0057_d1_2	ACAAGCATAC	ccactaggattaccagtgg
ms2_pre_Stem_notGC_0057_d1_3	TCATAGCGAA	ccactaggattaccagtgg
ms2_pre_Stem_notGC_0057_d1_4	GGGTGTAGAG	ccactaggattaccagtgg
ms2_pre_Stem_notGC_0057_d1_5	TGACAATGTG	ccactaggattaccagtgg
ms2_pre_Stem_notGC_0058_d1_1	TGGTACGCTC	gcatgaaaattattcatgc
ms2_pre_Stem_notGC_0058_d1_2	GTAAACGCAT	gcatgaaaattattcatgc
ms2_pre_Stem_notGC_0058_d1_3	CTCGTTTTAG	gcatgaaaattattcatgc
ms2_pre_Stem_notGC_0058_d1_4	CGCTGCATGT	gcatgaaaattattcatgc
ms2_pre_Stem_notGC_0058_d1_5	ACCATATGGA	gcatgaaaattattcatgc
ms2_pre_Stem_notGC_0059_d1_1	ACCGAGATTA	accgaaggattacctcggt
ms2_pre_Stem_notGC_0059_d1_2	TTCGGCGGTA	accgaaggattacctcggt
ms2_pre_Stem_notGC_0059_d1_3	GGGTTATCAA	accgaaggattacctcggt
ms2_pre_Stem_notGC_0059_d1_4	CTTATGTGGT	accgaaggattacctcggt
ms2_pre_Stem_notGC_0059_d1_5	TCAAACCAGA	accgaaggattacctcggt
ms2_pre_Stem_notGC_0060_d1_1	GAGTAAGATG	ctatgagtattaaccatag
ms2_pre_Stem_notGC_0060_d1_2	ATCCTAATCG	ctatgagtattaaccatag
ms2_pre_Stem_notGC_0060_d1_3	CCCCTTCGAT	ctatgagtattaaccatag
ms2_pre_Stem_notGC_0060_d1_4	TCCTCGATAA	ctatgagtattaaccatag
ms2_pre_Stem_notGC_0060_d1_5	ACACACACCC	ctatgagtattaaccatag
ms2_pre_Stem_notGC_0061_d1_1	TTACCGAAGA	gcattaaaattattaatgc
ms2_pre_Stem_notGC_0061_d1_2	AAGTCTAGTG	gcattaaaattattaatgc
ms2_pre_Stem_notGC_0061_d1_3	CTGCGGCTTT	gcattaaaattattaatgc
ms2_pre_Stem_notGC_0061_d1_4	CCTCTAGTTT	gcattaaaattattaatgc
ms2_pre_Stem_notGC_0061_d1_5	TAGTATCTCG	gcattaaaattattaatgc
ms2_pre_Stem_notGC_0062_d1_1	GCTCTATACA	cagtgaagattactcactg
ms2_pre_Stem_notGC_0062_d1_2	TATTGGACAC	cagtgaagattactcactg
ms2_pre_Stem_notGC_0062_d1_3	ATGGACGGCT	cagtgaagattactcactg
ms2_pre_Stem_notGC_0062_d1_4	ATCCCTCGTC	cagtgaagattactcactg
ms2_pre_Stem_notGC_0062_d1_5	GTCTGTGTTA	cagtgaagattactcactg
ms2_pre_Stem_notGC_0063_d1_1	TTCCAGTCCC	aaacgataattatacgttt
ms2_pre_Stem_notGC_0063_d1_2	AGGCCTGTCT	aaacgataattatacgttt
ms2_pre_Stem_notGC_0063_d1_3	TCCCGCTGAT	aaacgataattatacgttt
ms2_pre_Stem_notGC_0063_d1_4	GTGGATTTAC	aaacgataattatacgttt
ms2_pre_Stem_notGC_0063_d1_5	GCACTAGTAA	aaacgataattatacgttt
ms2_pre_Stem_notGC_0064_d1_1	GCAATTAGAG	ctctgaagattactcagag
ms2_pre_Stem_notGC_0064_d1_2	CAGCACATAA	ctctgaagattactcagag
ms2_pre_Stem_notGC_0064_d1_3	AAGGCAGCTC	ctctgaagattactcagag
ms2_pre_Stem_notGC_0064_d1_4	GATTGTCGAA	ctctgaagattactcagag
ms2_pre_Stem_notGC_0064_d1_5	GCCGTAGTCT	ctctgaagattactcagag
ms2_pre_Stem_notGC_0065_d1_1	CCCGGAAACT	accgtaagattactacggt
ms2_pre_Stem_notGC_0065_d1_2	CAGGACGTTG	accgtaagattactacggt
ms2_pre_Stem_notGC_0065_d1_3	CTTTACGCTT	accgtaagattactacggt
ms2_pre_Stem_notGC_0065_d1_4	CTGACACCCA	accgtaagattactacggt
ms2_pre_Stem_notGC_0065_d1_5	CAGTCGAGCA	accgtaagattactacggt
ms2_pre_Stem_notGC_0066_d1_1	ACCATCTTAG	gcccgatgattacacgggc
ms2_pre_Stem_notGC_0066_d1_2	TAAAACCCGT	gcccgatgattacacgggc
ms2_pre_Stem_notGC_0066_d1_3	GTGTACCAGG	gcccgatgattacacgggc
ms2_pre_Stem_notGC_0066_d1_4	TTATCATCGC	gcccgatgattacacgggc
ms2_pre_Stem_notGC_0066_d1_5	CCTCAAGTCG	gcccgatgattacacgggc
ms2_pre_Stem_notGC_0067_d1_1	CAATGGCGAC	gcgttaagattactaacgc
ms2_pre_Stem_notGC_0067_d1_2	TCTGAGACTT	gcgttaagattactaacgc
ms2_pre_Stem_notGC_0067_d1_3	TAGCATCACT	gcgttaagattactaacgc
ms2_pre_Stem_notGC_0067_d1_4	CCTCACGGTA	gcgttaagattactaacgc
ms2_pre_Stem_notGC_0067_d1_5	TTCAGAGAGT	gcgttaagattactaacgc
ms2_pre_Stem_notGC_0068_d1_1	GACGGGCTTT	gaataaagattacttattc
ms2_pre_Stem_notGC_0068_d1_2	GGATTTGCGC	gaataaagattacttattc
ms2_pre_Stem_notGC_0068_d1_3	GGACATCTTT	gaataaagattacttattc
ms2_pre_Stem_notGC_0068_d1_4	TTATCCCGCC	gaataaagattacttattc
ms2_pre_Stem_notGC_0068_d1_5	GAGCTTGCGA	gaataaagattacttattc
ms2_pre_Stem_notGC_0069_d1_1	GTCTTTAACC	ccgggaagattactcccgg
ms2_pre_Stem_notGC_0069_d1_2	CTTAGCTGCG	ccgggaagattactcccgg
ms2_pre_Stem_notGC_0069_d1_3	ACACCTCGGT	ccgggaagattactcccgg
ms2_pre_Stem_notGC_0069_d1_4	AAGGTCATTG	ccgggaagattactcccgg
ms2_pre_Stem_notGC_0069_d1_5	TACGCGCGAT	ccgggaagattactcccgg
ms2_pre_Stem_notGC_0070_d1_1	GTTTGTTCTC	gtacgatgattacacgtac
ms2_pre_Stem_notGC_0070_d1_2	GATGTACTAG	gtacgatgattacacgtac
ms2_pre_Stem_notGC_0070_d1_3	ATGTCGCTTA	gtacgatgattacacgtac
ms2_pre_Stem_notGC_0070_d1_4	GTGAGTAATC	gtacgatgattacacgtac
ms2_pre_Stem_notGC_0070_d1_5	CCTAGCTGAC	gtacgatgattacacgtac
ms2_pre_Stem_notGC_0071_d1_1	TCCACGGCAT	gaattagaattatcaattc
ms2_pre_Stem_notGC_0071_d1_2	GTAGGTGCTG	gaattagaattatcaattc
ms2_pre_Stem_notGC_0071_d1_3	GTTGGTATAG	gaattagaattatcaattc
ms2_pre_Stem_notGC_0071_d1_4	GATCCTCGGT	gaattagaattatcaattc
ms2_pre_Stem_notGC_0071_d1_5	GTTTGACGAA	gaattagaattatcaattc
ms2_pre_Stem_notGC_0072_d1_1	CACCAGAGTG	acctaaaaattatttaggt
ms2_pre_Stem_notGC_0072_d1_2	TTGATACGAG	acctaaaaattatttaggt
ms2_pre_Stem_notGC_0072_d1_3	TCATTCTCGT	acctaaaaattatttaggt
ms2_pre_Stem_notGC_0072_d1_4	ATCACAAGGT	acctaaaaattatttaggt
ms2_pre_Stem_notGC_0072_d1_5	GCGCGATTCA	acctaaaaattatttaggt
ms2_pre_Stem_notGC_0073_d1_1	ATGGCGACGT	ctaggatgattacacctag
ms2_pre_Stem_notGC_0073_d1_2	GACTCAACAA	ctaggatgattacacctag
ms2_pre_Stem_notGC_0073_d1_3	AGCACCTGTC	ctaggatgattacacctag
ms2_pre_Stem_notGC_0073_d1_4	CCATCTTGTT	ctaggatgattacacctag
ms2_pre_Stem_notGC_0073_d1_5	CGGGAATCCA	ctaggatgattacacctag
ms2_pre_Stem_notGC_0074_d1_1	GGACTACGCA	accctagtattaacagggt
ms2_pre_Stem_notGC_0074_d1_2	AAAGAATCGG	accctagtattaacagggt
ms2_pre_Stem_notGC_0074_d1_3	TCCTGCCATC	accctagtattaacagggt
ms2_pre_Stem_notGC_0074_d1_4	TCACTTGTAG	accctagtattaacagggt
ms2_pre_Stem_notGC_0074_d1_5	TACCCCGAGA	accctagtattaacagggt
ms2_pre_Stem_notGC_0075_d1_1	CCGGCTATGA	gcacaagaattatctgtgc
ms2_pre_Stem_notGC_0075_d1_2	GGTACGTTTT	gcacaagaattatctgtgc
ms2_pre_Stem_notGC_0075_d1_3	TCGGGACGTA	gcacaagaattatctgtgc
ms2_pre_Stem_notGC_0075_d1_4	GTCAGTGGGT	gcacaagaattatctgtgc
ms2_pre_Stem_notGC_0075_d1_5	ATTGGGAATC	gcacaagaattatctgtgc
ms2_pre_Stem_notGC_0076_d1_1	TATGCCCGAG	ccattaaaattattaatgg
ms2_pre_Stem_notGC_0076_d1_2	GACTCTACGC	ccattaaaattattaatgg
ms2_pre_Stem_notGC_0076_d1_3	GACAATAGGA	ccattaaaattattaatgg
ms2_pre_Stem_notGC_0076_d1_4	GACTATTGAG	ccattaaaattattaatgg
ms2_pre_Stem_notGC_0076_d1_5	GGGATAATTG	ccattaaaattattaatgg
ms2_pre_Stem_notGC_0077_d1_1	ATGCCAGCAG	ccactaagattactagtgg
ms2_pre_Stem_notGC_0077_d1_2	ACCCGCTCAT	ccactaagattactagtgg
ms2_pre_Stem_notGC_0077_d1_3	TTCCTTAGAG	ccactaagattactagtgg
ms2_pre_Stem_notGC_0077_d1_4	CCAGGAACTG	ccactaagattactagtgg
ms2_pre_Stem_notGC_0077_d1_5	ACTCCATCAA	ccactaagattactagtgg
ms2_pre_Stem_notGC_0078_d1_1	TGCTCTCGGA	aactgaatattaatcagtt
ms2_pre_Stem_notGC_0078_d1_2	TTGTCCTATC	aactgaatattaatcagtt
ms2_pre_Stem_notGC_0078_d1_3	AGGTCAGTTA	aactgaatattaatcagtt
ms2_pre_Stem_notGC_0078_d1_4	GCCTTCGAGT	aactgaatattaatcagtt
ms2_pre_Stem_notGC_0078_d1_5	ACAATTGGTG	aactgaatattaatcagtt
ms2_pre_Stem_notGC_0079_d1_1	ATACTGGAAC	gcctgataattatacaggc
ms2_pre_Stem_notGC_0079_d1_2	CCCTAAGGTC	gcctgataattatacaggc
ms2_pre_Stem_notGC_0079_d1_3	GATATCTACC	gcctgataattatacaggc
ms2_pre_Stem_notGC_0079_d1_4	TGTCCAAATC	gcctgataattatacaggc
ms2_pre_Stem_notGC_0079_d1_5	AGGACCGTGT	gcctgataattatacaggc
ms2_pre_Stem_notGC_0080_d1_1	AGATCTTGGA	gcgcgagaattatccgcgc
ms2_pre_Stem_notGC_0080_d1_2	ACTAAGGTGT	gcgcgagaattatccgcgc
ms2_pre_Stem_notGC_0080_d1_3	CACAGTTAAG	gcgcgagaattatccgcgc
ms2_pre_Stem_notGC_0080_d1_4	CATACTCAGT	gcgcgagaattatccgcgc
ms2_pre_Stem_notGC_0080_d1_5	GGGTCTAAGC	gcgcgagaattatccgcgc
ms2_pre_Stem_notGC_0081_d1_1	CATTATAGCG	acactaatattaatagtgt
ms2_pre_Stem_notGC_0081_d1_2	GGGACGAAAC	acactaatattaatagtgt
ms2_pre_Stem_notGC_0081_d1_3	GTATTACCAG	acactaatattaatagtgt
ms2_pre_Stem_notGC_0081_d1_4	CTTTGAAGGA	acactaatattaatagtgt
ms2_pre_Stem_notGC_0081_d1_5	TCAATTTGCC	acactaatattaatagtgt
ms2_pre_Stem_notGC_0082_d1_1	TAGTATTGCC	gcgcgaagattactcgcgc
ms2_pre_Stem_notGC_0082_d1_2	GAGTATGACT	gcgcgaagattactcgcgc
ms2_pre_Stem_notGC_0082_d1_3	CCCATATGGC	gcgcgaagattactcgcgc
ms2_pre_Stem_notGC_0082_d1_4	TATAACGGTC	gcgcgaagattactcgcgc
ms2_pre_Stem_notGC_0082_d1_5	GTGCATCACC	gcgcgaagattactcgcgc
ms2_pre_Stem_notGC_0083_d1_1	GTCGTTGCTG	ccattaatattaataatgg
ms2_pre_Stem_notGC_0083_d1_2	GGTATAGCCC	ccattaatattaataatgg
ms2_pre_Stem_notGC_0083_d1_3	GGGAAAGCGT	ccattaatattaataatgg
ms2_pre_Stem_notGC_0083_d1_4	CAGTTCGGGA	ccattaatattaataatgg
ms2_pre_Stem_notGC_0083_d1_5	TTAGCCTATG	ccattaatattaataatgg
ms2_pre_Stem_notGC_0084_d1_1	GAGATCATTG	gcgcaaggattacctgcgc
ms2_pre_Stem_notGC_0084_d1_2	GGCAGCCAAT	gcgcaaggattacctgcgc
ms2_pre_Stem_notGC_0084_d1_3	AGGCAAAAGT	gcgcaaggattacctgcgc
ms2_pre_Stem_notGC_0084_d1_4	CACGTTACAT	gcgcaaggattacctgcgc
ms2_pre_Stem_notGC_0084_d1_5	TTTCCCTATG	gcgcaaggattacctgcgc
ms2_pre_Stem_notGC_0085_d1_1	GGTGAATAGA	gcgctaggattaccagcgc
ms2_pre_Stem_notGC_0085_d1_2	ATTTTGGAGC	gcgctaggattaccagcgc
ms2_pre_Stem_notGC_0085_d1_3	GGCAGAAGCA	gcgctaggattaccagcgc
ms2_pre_Stem_notGC_0085_d1_4	TCTGGGTCAC	gcgctaggattaccagcgc
ms2_pre_Stem_notGC_0085_d1_5	AACACCAGTA	gcgctaggattaccagcgc
ms2_pre_Stem_notGC_0086_d1_1	GACTTCCAAT	aacggagtattaacccgtt
ms2_pre_Stem_notGC_0086_d1_2	GAGTAGTCCG	aacggagtattaacccgtt
ms2_pre_Stem_notGC_0086_d1_3	GCATTACAAG	aacggagtattaacccgtt
ms2_pre_Stem_notGC_0086_d1_4	TCCATATGAC	aacggagtattaacccgtt
ms2_pre_Stem_notGC_0086_d1_5	GGGCATCTGA	aacggagtattaacccgtt
ms2_pre_Stem_notGC_0087_d1_1	TGTCCGTAAT	cactgagaattatccagtg
ms2_pre_Stem_notGC_0087_d1_2	TACTGAAGTG	cactgagaattatccagtg
ms2_pre_Stem_notGC_0087_d1_3	CGCGTGTTAC	cactgagaattatccagtg
ms2_pre_Stem_notGC_0087_d1_4	TAAGCGTGAT	cactgagaattatccagtg
ms2_pre_Stem_notGC_0087_d1_5	TCGGTTTCCC	cactgagaattatccagtg
ms2_pre_Stem_notGC_0088_d1_1	CCGATATACA	gccttatgattacaaaggc
ms2_pre_Stem_notGC_0088_d1_2	TTGCCCTGAG	gccttatgattacaaaggc
ms2_pre_Stem_notGC_0088_d1_3	ACTAGGGCGA	gccttatgattacaaaggc
ms2_pre_Stem_notGC_0088_d1_4	GTTAGGCAGC	gccttatgattacaaaggc
ms2_pre_Stem_notGC_0088_d1_5	AATCCTTAGC	gccttatgattacaaaggc
ms2_pre_Stem_notGC_0089_d1_1	TATTCGATGG	cactaaggattacctagtg
ms2_pre_Stem_notGC_0089_d1_2	GGCGTAGAGA	cactaaggattacctagtg
ms2_pre_Stem_notGC_0089_d1_3	GAGCGTACAC	cactaaggattacctagtg
ms2_pre_Stem_notGC_0089_d1_4	CTACCCATCC	cactaaggattacctagtg
ms2_pre_Stem_notGC_0089_d1_5	TCTATGAGAG	cactaaggattacctagtg
ms2_pre_Stem_notGC_0090_d1_1	CACGACGCTT	ctataagtattaactatag
ms2_pre_Stem_notGC_0090_d1_2	CGACATGTCC	ctataagtattaactatag
ms2_pre_Stem_notGC_0090_d1_3	CCATCGGCAT	ctataagtattaactatag
ms2_pre_Stem_notGC_0090_d1_4	CTAACGTTGT	ctataagtattaactatag
ms2_pre_Stem_notGC_0090_d1_5	GTTTGCTCTT	ctataagtattaactatag
ms2_pre_Stem_notGC_0091_d1_1	AACGCCCGAT	cccggatgattacaccggg
ms2_pre_Stem_notGC_0091_d1_2	AACGGAAAGT	cccggatgattacaccggg
ms2_pre_Stem_notGC_0091_d1_3	CCGACATGAG	cccggatgattacaccggg
ms2_pre_Stem_notGC_0091_d1_4	AGTGGTCTCC	cccggatgattacaccggg
ms2_pre_Stem_notGC_0091_d1_5	TGGGATACGC	cccggatgattacaccggg
ms2_pre_Stem_notGC_0092_d1_1	AGTTCACCGG	gtattagaattatcaatac
ms2_pre_Stem_notGC_0092_d1_2	GGATTGACAT	gtattagaattatcaatac
ms2_pre_Stem_notGC_0092_d1_3	TGGACGAAAA	gtattagaattatcaatac
ms2_pre_Stem_notGC_0092_d1_4	GATACCATGA	gtattagaattatcaatac
ms2_pre_Stem_notGC_0092_d1_5	GCGTGGTTGA	gtattagaattatcaatac
ms2_pre_Stem_notGC_0093_d1_1	TCCGAGCAGA	gcctaatgattacataggc
ms2_pre_Stem_notGC_0093_d1_2	TACCAGCATT	gcctaatgattacataggc
ms2_pre_Stem_notGC_0093_d1_3	TGCAATTAGC	gcctaatgattacataggc
ms2_pre_Stem_notGC_0093_d1_4	TGTCAGAGGC	gcctaatgattacataggc
ms2_pre_Stem_notGC_0093_d1_5	CAGAACAGAA	gcctaatgattacataggc
ms2_pre_Stem_notGC_0094_d1_1	TAGCTACGAA	atacgaatattaatcgtat
ms2_pre_Stem_notGC_0094_d1_2	GTCTGTAAGA	atacgaatattaatcgtat
ms2_pre_Stem_notGC_0094_d1_3	GGGATAAGAT	atacgaatattaatcgtat
ms2_pre_Stem_notGC_0094_d1_4	CAATGCAAGT	atacgaatattaatcgtat
ms2_pre_Stem_notGC_0094_d1_5	AGATGCAATC	atacgaatattaatcgtat
ms2_pre_Stem_notGC_0095_d1_1	CCAGCTCATG	acggaaagattacttccgt
ms2_pre_Stem_notGC_0095_d1_2	CGATATCGGC	acggaaagattacttccgt
ms2_pre_Stem_notGC_0095_d1_3	TAACTAGAGC	acggaaagattacttccgt
ms2_pre_Stem_notGC_0095_d1_4	TGCTCTCCTG	acggaaagattacttccgt
ms2_pre_Stem_notGC_0095_d1_5	GCACTTCTTT	acggaaagattacttccgt
ms2_pre_Stem_notGC_0096_d1_1	GGCTTCAGGA	acgttaatattaataacgt
ms2_pre_Stem_notGC_0096_d1_2	GGTCAAAAGA	acgttaatattaataacgt
ms2_pre_Stem_notGC_0096_d1_3	CTTCGCGACA	acgttaatattaataacgt
ms2_pre_Stem_notGC_0096_d1_4	CAAGCGGAAG	acgttaatattaataacgt
ms2_pre_Stem_notGC_0096_d1_5	TGTTGTGACT	acgttaatattaataacgt
ms2_pre_Stem_notGC_0097_d1_1	GAATCCAGAT	atgtgataattatacacat
ms2_pre_Stem_notGC_0097_d1_2	CATCACTCTT	atgtgataattatacacat
ms2_pre_Stem_notGC_0097_d1_3	CTAAACGGTA	atgtgataattatacacat
ms2_pre_Stem_notGC_0097_d1_4	GCGAGGTACT	atgtgataattatacacat
ms2_pre_Stem_notGC_0097_d1_5	ACGACGTACG	atgtgataattatacacat
ms2_pre_Stem_notGC_0098_d1_1	TTTATAGGGG	gcataaatattaattatgc
ms2_pre_Stem_notGC_0098_d1_2	GTTTGCTGTA	gcataaatattaattatgc
ms2_pre_Stem_notGC_0098_d1_3	AGCAGTTTTC	gcataaatattaattatgc
ms2_pre_Stem_notGC_0098_d1_4	ATACACAGAC	gcataaatattaattatgc
ms2_pre_Stem_notGC_0098_d1_5	AAGGACCCCA	gcataaatattaattatgc
ms2_pre_Stem_notGC_0099_d1_1	AGAGAAGCCC	acccgattattaaacgggt
ms2_pre_Stem_notGC_0099_d1_2	GGTATCGTAA	acccgattattaaacgggt
ms2_pre_Stem_notGC_0099_d1_3	AGTGTTAAGC	acccgattattaaacgggt
ms2_pre_Stem_notGC_0099_d1_4	TAGTACACGA	acccgattattaaacgggt
ms2_pre_Stem_notGC_0099_d1_5	ATCTTAACCG	acccgattattaaacgggt
ms2_pre_Stem_notGC_0100_d1_1	GACGAATCTA	gtagaaggattacctctac
ms2_pre_Stem_notGC_0100_d1_2	GGAAATGACA	gtagaaggattacctctac
ms2_pre_Stem_notGC_0100_d1_3	GCGGAGATCT	gtagaaggattacctctac
ms2_pre_Stem_notGC_0100_d1_4	GGGATTTCAA	gtagaaggattacctctac
ms2_pre_Stem_notGC_0100_d1_5	GTTAGAAAGG	gtagaaggattacctctac
ms2_pre_Stem_notGC_0101_d1_1	TACCTAGTTG	gcctgaatattaatcaggc
ms2_pre_Stem_notGC_0101_d1_2	TATAACCTCC	gcctgaatattaatcaggc
ms2_pre_Stem_notGC_0101_d1_3	GAGGTAACAA	gcctgaatattaatcaggc
ms2_pre_Stem_notGC_0101_d1_4	AGTGTTGGGG	gcctgaatattaatcaggc
ms2_pre_Stem_notGC_0101_d1_5	CGATGCCTCA	gcctgaatattaatcaggc
ms2_pre_Stem_notGC_0102_d1_1	AGATCCCTAT	caaggatgattacaccttg
ms2_pre_Stem_notGC_0102_d1_2	ACGTCCTTGG	caaggatgattacaccttg
ms2_pre_Stem_notGC_0102_d1_3	TTAGCGCTTA	caaggatgattacaccttg
ms2_pre_Stem_notGC_0102_d1_4	CTGAATCGCG	caaggatgattacaccttg
ms2_pre_Stem_notGC_0102_d1_5	CACACCTTAA	caaggatgattacaccttg
ms2_pre_Stem_notGC_0103_d1_1	GAGGTGATTT	atattataattataaatat
ms2_pre_Stem_notGC_0103_d1_2	GAGGTGGTAG	atattataattataaatat
ms2_pre_Stem_notGC_0103_d1_3	AACTCACGTT	atattataattataaatat
ms2_pre_Stem_notGC_0103_d1_4	ACTTCTGCTT	atattataattataaatat
ms2_pre_Stem_notGC_0103_d1_5	CTTAGTACGT	atattataattataaatat
ms2_pre_Stem_notGC_0104_d1_1	GGCCCTGTAA	cagtgagaattatccactg
ms2_pre_Stem_notGC_0104_d1_2	CGTATCTTCT	cagtgagaattatccactg
ms2_pre_Stem_notGC_0104_d1_3	TTCAAGATGG	cagtgagaattatccactg
ms2_pre_Stem_notGC_0104_d1_4	TTCGTCAGCG	cagtgagaattatccactg
ms2_pre_Stem_notGC_0104_d1_5	ACGACGACCA	cagtgagaattatccactg
ms2_pre_Stem_notGC_0105_d1_1	TTTGTGCTCT	aaagaagtattaactcttt
ms2_pre_Stem_notGC_0105_d1_2	CCGATTTTAC	aaagaagtattaactcttt
ms2_pre_Stem_notGC_0105_d1_3	CGATGGTAGC	aaagaagtattaactcttt
ms2_pre_Stem_notGC_0105_d1_4	CCAACCTTCC	aaagaagtattaactcttt
ms2_pre_Stem_notGC_0105_d1_5	GTTCTCCCTG	aaagaagtattaactcttt
ms2_pre_Stem_notGC_0106_d1_1	GTAACATGTG	gcactagaattatcagtgc
ms2_pre_Stem_notGC_0106_d1_2	ATCCTATCTC	gcactagaattatcagtgc
ms2_pre_Stem_notGC_0106_d1_3	GTTTCGAGCC	gcactagaattatcagtgc
ms2_pre_Stem_notGC_0106_d1_4	AGAGTTTGCA	gcactagaattatcagtgc
ms2_pre_Stem_notGC_0106_d1_5	TCTCATACTC	gcactagaattatcagtgc
ms2_pre_Stem_notGC_0107_d1_1	CATTCCTAAG	aaaggattattaaaccttt
ms2_pre_Stem_notGC_0107_d1_2	GCCTCAGCAT	aaaggattattaaaccttt
ms2_pre_Stem_notGC_0107_d1_3	ATTAGCCTAG	aaaggattattaaaccttt
ms2_pre_Stem_notGC_0107_d1_4	CCGAGCCAAA	aaaggattattaaaccttt
ms2_pre_Stem_notGC_0107_d1_5	GGTTATCAAG	aaaggattattaaaccttt
ms2_pre_Stem_notGC_0108_d1_1	GCCATATCAT	ccgtgataattatacacgg
ms2_pre_Stem_notGC_0108_d1_2	TCTGTCACTT	ccgtgataattatacacgg
ms2_pre_Stem_notGC_0108_d1_3	TTCGCATCGG	ccgtgataattatacacgg
ms2_pre_Stem_notGC_0108_d1_4	AATGGAAGGT	ccgtgataattatacacgg
ms2_pre_Stem_notGC_0108_d1_5	CGATCAGTAA	ccgtgataattatacacgg
ms2_pre_Stem_notGC_0109_d1_1	AACCATCCGG	ccggaaggattacctccgg
ms2_pre_Stem_notGC_0109_d1_2	GGTGTAAGAA	ccggaaggattacctccgg
ms2_pre_Stem_notGC_0109_d1_3	AGTCCGTTTA	ccggaaggattacctccgg
ms2_pre_Stem_notGC_0109_d1_4	TTCACTAGCA	ccggaaggattacctccgg
ms2_pre_Stem_notGC_0109_d1_5	TTAGTGCGGC	ccggaaggattacctccgg
ms2_pre_Stem_notGC_0110_d1_1	GGCAAAAGCG	ccgtgaaaattattcacgg
ms2_pre_Stem_notGC_0110_d1_2	GGTTCGGGTA	ccgtgaaaattattcacgg
ms2_pre_Stem_notGC_0110_d1_3	GAAACTACCA	ccgtgaaaattattcacgg
ms2_pre_Stem_notGC_0110_d1_4	GGTCCTCTTC	ccgtgaaaattattcacgg
ms2_pre_Stem_notGC_0110_d1_5	GACCAATGGC	ccgtgaaaattattcacgg
ms2_pre_Stem_notGC_0111_d1_1	ATCCGTAACT	aacttagaattatcaagtt
ms2_pre_Stem_notGC_0111_d1_2	AAACGTTACG	aacttagaattatcaagtt
ms2_pre_Stem_notGC_0111_d1_3	AATACTGGCT	aacttagaattatcaagtt
ms2_pre_Stem_notGC_0111_d1_4	GAAGTCACTA	aacttagaattatcaagtt
ms2_pre_Stem_notGC_0111_d1_5	CATTCGAGGG	aacttagaattatcaagtt
ms2_pre_Stem_notGC_0112_d1_1	TGCCCACTTC	cccttagaattatcaaggg
ms2_pre_Stem_notGC_0112_d1_2	AGAAGTACTC	cccttagaattatcaaggg
ms2_pre_Stem_notGC_0112_d1_3	GTCCGCTTAG	cccttagaattatcaaggg
ms2_pre_Stem_notGC_0112_d1_4	CTGTCGCAGT	cccttagaattatcaaggg
ms2_pre_Stem_notGC_0112_d1_5	TAGGATTGAC	cccttagaattatcaaggg
ms2_pre_Stem_notGC_0113_d1_1	CTCACTGGAC	aactgaaaattattcagtt
ms2_pre_Stem_notGC_0113_d1_2	ATCGGCTGTC	aactgaaaattattcagtt
ms2_pre_Stem_notGC_0113_d1_3	TTACGCCACG	aactgaaaattattcagtt
ms2_pre_Stem_notGC_0113_d1_4	GTTCTCGAAT	aactgaaaattattcagtt
ms2_pre_Stem_notGC_0113_d1_5	TTTCAGGAGA	aactgaaaattattcagtt
ms2_pre_Stem_notGC_0114_d1_1	GATAGTATCG	atcttaagattactaagat
ms2_pre_Stem_notGC_0114_d1_2	CTCAGCGATC	atcttaagattactaagat
ms2_pre_Stem_notGC_0114_d1_3	CTTCGTCTAT	atcttaagattactaagat
ms2_pre_Stem_notGC_0114_d1_4	AACTAAGCCA	atcttaagattactaagat
ms2_pre_Stem_notGC_0114_d1_5	CAGCTTATAG	atcttaagattactaagat
ms2_pre_Stem_notGC_0115_d1_1	AAGTGACTCA	cagggaggattaccccctg
ms2_pre_Stem_notGC_0115_d1_2	TCGAATGCCG	cagggaggattaccccctg
ms2_pre_Stem_notGC_0115_d1_3	GCCAGCCTAT	cagggaggattaccccctg
ms2_pre_Stem_notGC_0115_d1_4	TGACGTGGTG	cagggaggattaccccctg
ms2_pre_Stem_notGC_0115_d1_5	TGAGGCGGTA	cagggaggattaccccctg
ms2_pre_Stem_notGC_0116_d1_1	GGATGCCAGT	ccagtatgattacaactgg
ms2_pre_Stem_notGC_0116_d1_2	CATCTTCGCG	ccagtatgattacaactgg
ms2_pre_Stem_notGC_0116_d1_3	TTGAGCCATT	ccagtatgattacaactgg
ms2_pre_Stem_notGC_0116_d1_4	CAAATCGGAT	ccagtatgattacaactgg
ms2_pre_Stem_notGC_0116_d1_5	CCCGATATCG	ccagtatgattacaactgg
ms2_pre_Stem_notGC_0117_d1_1	GCCAGATGAC	gcgggaagattactcccgc
ms2_pre_Stem_notGC_0117_d1_2	TCTAGCGATT	gcgggaagattactcccgc
ms2_pre_Stem_notGC_0117_d1_3	TCCAACCCAG	gcgggaagattactcccgc
ms2_pre_Stem_notGC_0117_d1_4	CGGATGACCA	gcgggaagattactcccgc
ms2_pre_Stem_notGC_0117_d1_5	AGCGAGACAG	gcgggaagattactcccgc
ms2_pre_Stem_notGC_0118_d1_1	CTAACAACCT	gcctgattattaaacaggc
ms2_pre_Stem_notGC_0118_d1_2	GCCAATTGGG	gcctgattattaaacaggc
ms2_pre_Stem_notGC_0118_d1_3	TCCTGGCCAA	gcctgattattaaacaggc
ms2_pre_Stem_notGC_0118_d1_4	AAAGTATCCG	gcctgattattaaacaggc
ms2_pre_Stem_notGC_0118_d1_5	TTCTGACACA	gcctgattattaaacaggc
ms2_pre_Stem_notGC_0119_d1_1	TGGAGGCTAC	atacgattattaaacgtat
ms2_pre_Stem_notGC_0119_d1_2	AATACAGTCC	atacgattattaaacgtat
ms2_pre_Stem_notGC_0119_d1_3	CAGGGAATGG	atacgattattaaacgtat
ms2_pre_Stem_notGC_0119_d1_4	GTCAGATGTA	atacgattattaaacgtat
ms2_pre_Stem_notGC_0119_d1_5	GCAATTCGTT	atacgattattaaacgtat
ms2_pre_Stem_notGC_0120_d1_1	ATCTGGTCTA	gcagaatgattacatctgc
ms2_pre_Stem_notGC_0120_d1_2	CTTGGTTTAG	gcagaatgattacatctgc
ms2_pre_Stem_notGC_0120_d1_3	TACCTGATGT	gcagaatgattacatctgc
ms2_pre_Stem_notGC_0120_d1_4	CAAGGAAGGC	gcagaatgattacatctgc
ms2_pre_Stem_notGC_0120_d1_5	GCGTACTTGC	gcagaatgattacatctgc
ms2_pre_Stem_notGC_0121_d1_1	ATCAGCTCAT	ctacgagtattaaccgtag
ms2_pre_Stem_notGC_0121_d1_2	CGGACCAGAT	ctacgagtattaaccgtag
ms2_pre_Stem_notGC_0121_d1_3	TAAGATCCCT	ctacgagtattaaccgtag
ms2_pre_Stem_notGC_0121_d1_4	GCTGACCAGA	ctacgagtattaaccgtag
ms2_pre_Stem_notGC_0121_d1_5	GATCACTATC	ctacgagtattaaccgtag
ms2_pre_Stem_notGC_0122_d1_1	AACGCTAACA	gcggtaggattaccaccgc
ms2_pre_Stem_notGC_0122_d1_2	GGGCTATACG	gcggtaggattaccaccgc
ms2_pre_Stem_notGC_0122_d1_3	TACGATTTCG	gcggtaggattaccaccgc
ms2_pre_Stem_notGC_0122_d1_4	ATGGGAGAGC	gcggtaggattaccaccgc
ms2_pre_Stem_notGC_0122_d1_5	AGACTTTCAC	gcggtaggattaccaccgc
ms2_pre_Stem_notGC_0123_d1_1	AGAGGCATAA	cactgagtattaaccagtg
ms2_pre_Stem_notGC_0123_d1_2	TGTCCATACA	cactgagtattaaccagtg
ms2_pre_Stem_notGC_0123_d1_3	GTGTTAGCGC	cactgagtattaaccagtg
ms2_pre_Stem_notGC_0123_d1_4	CATGGTTTCA	cactgagtattaaccagtg
ms2_pre_Stem_notGC_0123_d1_5	TTGCTACGAT	cactgagtattaaccagtg
ms2_pre_Stem_notGC_0124_d1_1	CACCTAAGAA	atgtgaaaattattcacat
ms2_pre_Stem_notGC_0124_d1_2	TTGCCAAGCC	atgtgaaaattattcacat
ms2_pre_Stem_notGC_0124_d1_3	AGTCGCTGTC	atgtgaaaattattcacat
ms2_pre_Stem_notGC_0124_d1_4	TTCCCCGAAC	atgtgaaaattattcacat
ms2_pre_Stem_notGC_0124_d1_5	ATCCCATTAG	atgtgaaaattattcacat
ms2_pre_Stem_notGC_0125_d1_1	CAGGCAGAGA	ccgcgagaattatccgcgg
ms2_pre_Stem_notGC_0125_d1_2	GATGAAGCCG	ccgcgagaattatccgcgg
ms2_pre_Stem_notGC_0125_d1_3	GAGAGAGATT	ccgcgagaattatccgcgg
ms2_pre_Stem_notGC_0125_d1_4	AAGGAAGCTA	ccgcgagaattatccgcgg
ms2_pre_Stem_notGC_0125_d1_5	ACCGTTAATG	ccgcgagaattatccgcgg
ms2_pre_Stem_notGC_0126_d1_1	CTAAAGTAGC	aaccgaagattactcggtt
ms2_pre_Stem_notGC_0126_d1_2	CAGAGGCCTA	aaccgaagattactcggtt
ms2_pre_Stem_notGC_0126_d1_3	CGGTTTGGAG	aaccgaagattactcggtt
ms2_pre_Stem_notGC_0126_d1_4	ACTAGGTTGA	aaccgaagattactcggtt
ms2_pre_Stem_notGC_0126_d1_5	ACGTTAGGAT	aaccgaagattactcggtt
ms2_pre_Stem_notGC_0127_d1_1	GATTGCGAAT	atctaagtattaactagat
ms2_pre_Stem_notGC_0127_d1_2	GAGTAGGTTT	atctaagtattaactagat
ms2_pre_Stem_notGC_0127_d1_3	GTTTACATGC	atctaagtattaactagat
ms2_pre_Stem_notGC_0127_d1_4	CATATTCCAC	atctaagtattaactagat
ms2_pre_Stem_notGC_0127_d1_5	GTTGTCGTGC	atctaagtattaactagat
ms2_pre_Stem_notGC_0128_d1_1	GTACCGTATT	caaggagaattatcccttg
ms2_pre_Stem_notGC_0128_d1_2	GCCTTTGCTC	caaggagaattatcccttg
ms2_pre_Stem_notGC_0128_d1_3	CCTGTGCTGA	caaggagaattatcccttg
ms2_pre_Stem_notGC_0128_d1_4	TGACCCCTTC	caaggagaattatcccttg
ms2_pre_Stem_notGC_0128_d1_5	CTCCTTGTCG	caaggagaattatcccttg
ms2_pre_Stem_notGC_0129_d1_1	CAATCGGTGG	ctccgagtattaaccggag
ms2_pre_Stem_notGC_0129_d1_2	GCACTACAGG	ctccgagtattaaccggag
ms2_pre_Stem_notGC_0129_d1_3	TACAAGGGTT	ctccgagtattaaccggag
ms2_pre_Stem_notGC_0129_d1_4	TGTGACCCAC	ctccgagtattaaccggag
ms2_pre_Stem_notGC_0129_d1_5	CCTCCCTAGT	ctccgagtattaaccggag
ms2_pre_Stem_notGC_0130_d1_1	ATGGAGACCC	gcgcaatgattacatgcgc
ms2_pre_Stem_notGC_0130_d1_2	GGACCCAAGT	gcgcaatgattacatgcgc
ms2_pre_Stem_notGC_0130_d1_3	CAGTTACTCA	gcgcaatgattacatgcgc
ms2_pre_Stem_notGC_0130_d1_4	CTTATGCAAC	gcgcaatgattacatgcgc
ms2_pre_Stem_notGC_0130_d1_5	GGACGAAGAC	gcgcaatgattacatgcgc
ms2_pre_Stem_notGC_0131_d1_1	TGTATCCGGG	gccttaatattaataaggc
ms2_pre_Stem_notGC_0131_d1_2	CCCCGTTTAG	gccttaatattaataaggc
ms2_pre_Stem_notGC_0131_d1_3	CTAATGTGAG	gccttaatattaataaggc
ms2_pre_Stem_notGC_0131_d1_4	GCCGTTATCG	gccttaatattaataaggc
ms2_pre_Stem_notGC_0131_d1_5	GTCCTTACTT	gccttaatattaataaggc
ms2_pre_Stem_notGC_0132_d1_1	CACGACGGTA	gcccaagaattatctgggc
ms2_pre_Stem_notGC_0132_d1_2	TGCGCCAAGT	gcccaagaattatctgggc
ms2_pre_Stem_notGC_0132_d1_3	ACGATTCTGT	gcccaagaattatctgggc
ms2_pre_Stem_notGC_0132_d1_4	GCTTCTTAAG	gcccaagaattatctgggc
ms2_pre_Stem_notGC_0132_d1_5	GTGAGTGGTC	gcccaagaattatctgggc
ms2_pre_Stem_notGC_0133_d1_1	TCCACGATCG	aagggaaaattattccctt
ms2_pre_Stem_notGC_0133_d1_2	GTGTTGGATA	aagggaaaattattccctt
ms2_pre_Stem_notGC_0133_d1_3	TGGCCATTAA	aagggaaaattattccctt
ms2_pre_Stem_notGC_0133_d1_4	GCTGCTCTGA	aagggaaaattattccctt
ms2_pre_Stem_notGC_0133_d1_5	CTTAAGGTTC	aagggaaaattattccctt
ms2_pre_Stem_notGC_0134_d1_1	TTCGGAGACG	atagtaaaattattactat
ms2_pre_Stem_notGC_0134_d1_2	CATCAGATCT	atagtaaaattattactat
ms2_pre_Stem_notGC_0134_d1_3	ACTTGCCACG	atagtaaaattattactat
ms2_pre_Stem_notGC_0134_d1_4	GGAGGTACAG	atagtaaaattattactat
ms2_pre_Stem_notGC_0134_d1_5	AAGTAGAAGC	atagtaaaattattactat
ms2_pre_Stem_notGC_0135_d1_1	TGAAGCCATA	ctacgaaaattattcgtag
ms2_pre_Stem_notGC_0135_d1_2	TTGCGCATAT	ctacgaaaattattcgtag
ms2_pre_Stem_notGC_0135_d1_3	TCGCAGGCTT	ctacgaaaattattcgtag
ms2_pre_Stem_notGC_0135_d1_4	GTGAGTAACT	ctacgaaaattattcgtag
ms2_pre_Stem_notGC_0135_d1_5	TAAATGCCAC	ctacgaaaattattcgtag
ms2_pre_Stem_notGC_0136_d1_1	CCACTATTAC	atgtaaatattaattacat
ms2_pre_Stem_notGC_0136_d1_2	ATGCTCAGGG	atgtaaatattaattacat
ms2_pre_Stem_notGC_0136_d1_3	TAGGCTGGAC	atgtaaatattaattacat
ms2_pre_Stem_notGC_0136_d1_4	GACTTGCGGA	atgtaaatattaattacat
ms2_pre_Stem_notGC_0136_d1_5	TTCATCGAAC	atgtaaatattaattacat
ms2_pre_Stem_notGC_0137_d1_1	CCTAATGGCG	cagttatgattacaaactg
ms2_pre_Stem_notGC_0137_d1_2	GTAACGAATC	cagttatgattacaaactg
ms2_pre_Stem_notGC_0137_d1_3	GTAACAAGTC	cagttatgattacaaactg
ms2_pre_Stem_notGC_0137_d1_4	CAGGATTGCG	cagttatgattacaaactg
ms2_pre_Stem_notGC_0137_d1_5	GTCGTCTCGA	cagttatgattacaaactg
ms2_pre_Stem_notGC_0138_d1_1	AGAATAGGTG	acggaaatattaattccgt
ms2_pre_Stem_notGC_0138_d1_2	AGACTTCACT	acggaaatattaattccgt
ms2_pre_Stem_notGC_0138_d1_3	CCCATACTTT	acggaaatattaattccgt
ms2_pre_Stem_notGC_0138_d1_4	AAGCCCGAAG	acggaaatattaattccgt
ms2_pre_Stem_notGC_0138_d1_5	CAGTTGAACA	acggaaatattaattccgt
ms2_pre_Stem_notGC_0139_d1_1	GACGACGCTA	caacgattattaaacgttg
ms2_pre_Stem_notGC_0139_d1_2	TCACCTCTCG	caacgattattaaacgttg
ms2_pre_Stem_notGC_0139_d1_3	TACAACCTCA	caacgattattaaacgttg
ms2_pre_Stem_notGC_0139_d1_4	CTCACCACTC	caacgattattaaacgttg
ms2_pre_Stem_notGC_0139_d1_5	AAACCGAAAG	caacgattattaaacgttg
ms2_pre_Stem_notGC_0140_d1_1	TCGGACCGTT	ctagaagaattatctctag
ms2_pre_Stem_notGC_0140_d1_2	ACGTTCTGGC	ctagaagaattatctctag
ms2_pre_Stem_notGC_0140_d1_3	GAGCAATTAG	ctagaagaattatctctag
ms2_pre_Stem_notGC_0140_d1_4	TGAGCTCATT	ctagaagaattatctctag
ms2_pre_Stem_notGC_0140_d1_5	TACCCGGATG	ctagaagaattatctctag
ms2_pre_Stem_notGC_0141_d1_1	CCCCTTACGT	gccttattattaaaaaggc
ms2_pre_Stem_notGC_0141_d1_2	GCCCCATAAG	gccttattattaaaaaggc
ms2_pre_Stem_notGC_0141_d1_3	ATTCTACAGC	gccttattattaaaaaggc
ms2_pre_Stem_notGC_0141_d1_4	TTTACTGCAC	gccttattattaaaaaggc
ms2_pre_Stem_notGC_0141_d1_5	GGTTAACGCC	gccttattattaaaaaggc
ms2_pre_Stem_notGC_0142_d1_1	TCTACGATGT	gtcgtaggattaccacgac
ms2_pre_Stem_notGC_0142_d1_2	ACCGTAGAAT	gtcgtaggattaccacgac
ms2_pre_Stem_notGC_0142_d1_3	TCTATGACCA	gtcgtaggattaccacgac
ms2_pre_Stem_notGC_0142_d1_4	CGGATATTTG	gtcgtaggattaccacgac
ms2_pre_Stem_notGC_0142_d1_5	CTGTTCGGGT	gtcgtaggattaccacgac
ms2_pre_Stem_notGC_0143_d1_1	CCCCTAAGGT	ctgcgaagattactcgcag
ms2_pre_Stem_notGC_0143_d1_2	TGTTCTGGGG	ctgcgaagattactcgcag
ms2_pre_Stem_notGC_0143_d1_3	ATGCGTCGCT	ctgcgaagattactcgcag
ms2_pre_Stem_notGC_0143_d1_4	CGGGCATAGA	ctgcgaagattactcgcag
ms2_pre_Stem_notGC_0143_d1_5	AGATACCTCT	ctgcgaagattactcgcag
ms2_pre_Stem_notGC_0144_d1_1	CTACCGTCCT	gaacgataattatacgttc
ms2_pre_Stem_notGC_0144_d1_2	TAGATAGTGC	gaacgataattatacgttc
ms2_pre_Stem_notGC_0144_d1_3	AGTCGACGGT	gaacgataattatacgttc
ms2_pre_Stem_notGC_0144_d1_4	GCACGTAGCA	gaacgataattatacgttc
ms2_pre_Stem_notGC_0144_d1_5	ACGCGTAGTG	gaacgataattatacgttc
ms2_pre_Stem_notGC_0145_d1_1	AGGTTTAGTG	gagttagaattatcaactc
ms2_pre_Stem_notGC_0145_d1_2	CGGTGCTGTT	gagttagaattatcaactc
ms2_pre_Stem_notGC_0145_d1_3	TCCCCTCAGT	gagttagaattatcaactc
ms2_pre_Stem_notGC_0145_d1_4	AAGCAGCTCG	gagttagaattatcaactc
ms2_pre_Stem_notGC_0145_d1_5	GTACATGTTC	gagttagaattatcaactc
ms2_pre_Stem_notGC_0146_d1_1	GTCTCTCTGC	gtcttaagattactaagac
ms2_pre_Stem_notGC_0146_d1_2	AACAATCCCT	gtcttaagattactaagac
ms2_pre_Stem_notGC_0146_d1_3	TTATGCCAAG	gtcttaagattactaagac
ms2_pre_Stem_notGC_0146_d1_4	ACAACTTGTC	gtcttaagattactaagac
ms2_pre_Stem_notGC_0146_d1_5	TCTATATCGC	gtcttaagattactaagac
ms2_pre_Stem_notGC_0147_d1_1	CAAAGAACCT	atgttattattaaaaacat
ms2_pre_Stem_notGC_0147_d1_2	CGCAGAGACT	atgttattattaaaaacat
ms2_pre_Stem_notGC_0147_d1_3	TGAGACTTAG	atgttattattaaaaacat
ms2_pre_Stem_notGC_0147_d1_4	CGTTATCCCG	atgttattattaaaaacat
ms2_pre_Stem_notGC_0147_d1_5	GGAGAGGACT	atgttattattaaaaacat
ms2_pre_Stem_notGC_0148_d1_1	CTCGTCACCT	aagtaataattatatactt
ms2_pre_Stem_notGC_0148_d1_2	CATTGTTGTG	aagtaataattatatactt
ms2_pre_Stem_notGC_0148_d1_3	TTGGAATGAC	aagtaataattatatactt
ms2_pre_Stem_notGC_0148_d1_4	AGGCATTCGG	aagtaataattatatactt
ms2_pre_Stem_notGC_0148_d1_5	GTCTTGAACT	aagtaataattatatactt
ms2_pre_Stem_notGC_0149_d1_1	ACTGCATGCC	atcgaaagattacttcgat
ms2_pre_Stem_notGC_0149_d1_2	TGGAGTAGTT	atcgaaagattacttcgat
ms2_pre_Stem_notGC_0149_d1_3	TCTAGCACGC	atcgaaagattacttcgat
ms2_pre_Stem_notGC_0149_d1_4	ACCAAGCATA	atcgaaagattacttcgat
ms2_pre_Stem_notGC_0149_d1_5	CGACCATGAG	atcgaaagattacttcgat
ms2_pre_Stem_notGC_0150_d1_1	ACCGAGGCAT	caacaagaattatctgttg
ms2_pre_Stem_notGC_0150_d1_2	CAGCCATGAG	caacaagaattatctgttg
ms2_pre_Stem_notGC_0150_d1_3	TGAATACCCT	caacaagaattatctgttg
ms2_pre_Stem_notGC_0150_d1_4	GACTCGCAAG	caacaagaattatctgttg
ms2_pre_Stem_notGC_0150_d1_5	TATAGGCGTT	caacaagaattatctgttg
ms2_pre_Stem_notGC_0151_d1_1	TATCAAAGCG	gaagtaagattactacttc
ms2_pre_Stem_notGC_0151_d1_2	GGTTCTTAAC	gaagtaagattactacttc
ms2_pre_Stem_notGC_0151_d1_3	CGCTGCAATC	gaagtaagattactacttc
ms2_pre_Stem_notGC_0151_d1_4	CCGCCTTTAG	gaagtaagattactacttc
ms2_pre_Stem_notGC_0151_d1_5	TTGTCTTGAG	gaagtaagattactacttc
ms2_pre_Stem_notGC_0152_d1_1	TCGCCTCATC	ccgcaaagattacttgcgg
ms2_pre_Stem_notGC_0152_d1_2	AAGGGTCCTG	ccgcaaagattacttgcgg
ms2_pre_Stem_notGC_0152_d1_3	ACCAGTCCGT	ccgcaaagattacttgcgg
ms2_pre_Stem_notGC_0152_d1_4	CGGCAGTTAG	ccgcaaagattacttgcgg
ms2_pre_Stem_notGC_0152_d1_5	TATTGGGCAT	ccgcaaagattacttgcgg
ms2_pre_Stem_notGC_0153_d1_1	TGGCTGGCAA	ctgcgatgattacacgcag
ms2_pre_Stem_notGC_0153_d1_2	AATGAACGTC	ctgcgatgattacacgcag
ms2_pre_Stem_notGC_0153_d1_3	CCGTCCTTCA	ctgcgatgattacacgcag
ms2_pre_Stem_notGC_0153_d1_4	GCTACTTCAA	ctgcgatgattacacgcag
ms2_pre_Stem_notGC_0153_d1_5	ACTCGAAGGC	ctgcgatgattacacgcag
ms2_pre_Stem_notGC_0154_d1_1	ACGCCACATC	caaggaatattaatccttg
ms2_pre_Stem_notGC_0154_d1_2	CCAGGTCTAC	caaggaatattaatccttg
ms2_pre_Stem_notGC_0154_d1_3	AGTCTGCATT	caaggaatattaatccttg
ms2_pre_Stem_notGC_0154_d1_4	ATCGCCGATG	caaggaatattaatccttg
ms2_pre_Stem_notGC_0154_d1_5	CCTGGTCGAT	caaggaatattaatccttg
ms2_pre_Stem_notGC_0155_d1_1	TTGGGGCTGT	gaagaagaattatctcttc
ms2_pre_Stem_notGC_0155_d1_2	CTAGGTGTCC	gaagaagaattatctcttc
ms2_pre_Stem_notGC_0155_d1_3	ATACACCACT	gaagaagaattatctcttc
ms2_pre_Stem_notGC_0155_d1_4	CGACTGATCC	gaagaagaattatctcttc
ms2_pre_Stem_notGC_0155_d1_5	AGGTGGAACG	gaagaagaattatctcttc
ms2_pre_Stem_notGC_0156_d1_1	GCACGCGTAA	aaggtagtattaacacctt
ms2_pre_Stem_notGC_0156_d1_2	CACACCTACG	aaggtagtattaacacctt
ms2_pre_Stem_notGC_0156_d1_3	AGAGGCCATC	aaggtagtattaacacctt
ms2_pre_Stem_notGC_0156_d1_4	CCAACATGTT	aaggtagtattaacacctt
ms2_pre_Stem_notGC_0156_d1_5	TTGGAGCTTT	aaggtagtattaacacctt
ms2_pre_Stem_notGC_0157_d1_1	GTTAGGGGCA	ccgttataattataaacgg
ms2_pre_Stem_notGC_0157_d1_2	AACGCTCACC	ccgttataattataaacgg
ms2_pre_Stem_notGC_0157_d1_3	CACTGAACTT	ccgttataattataaacgg
ms2_pre_Stem_notGC_0157_d1_4	CGTTAGCGGA	ccgttataattataaacgg
ms2_pre_Stem_notGC_0157_d1_5	TGAATGATCG	ccgttataattataaacgg
ms2_pre_Stem_notGC_0158_d1_1	CTGAGTTCGC	gtcggagaattatcccgac
ms2_pre_Stem_notGC_0158_d1_2	TTGCGAGCGA	gtcggagaattatcccgac
ms2_pre_Stem_notGC_0158_d1_3	TTGGTTCTAG	gtcggagaattatcccgac
ms2_pre_Stem_notGC_0158_d1_4	GATTGATGAC	gtcggagaattatcccgac
ms2_pre_Stem_notGC_0158_d1_5	CCACCTTCCA	gtcggagaattatcccgac
ms2_pre_Stem_notGC_0159_d1_1	ATGCGTGATA	ccagtaaaattattactgg
ms2_pre_Stem_notGC_0159_d1_2	CGGGATAGCT	ccagtaaaattattactgg
ms2_pre_Stem_notGC_0159_d1_3	ATCCCGCTCA	ccagtaaaattattactgg
ms2_pre_Stem_notGC_0159_d1_4	CCTGCTTTGC	ccagtaaaattattactgg
ms2_pre_Stem_notGC_0159_d1_5	TCGGGGTAAG	ccagtaaaattattactgg
ms2_pre_Stem_notGC_0160_d1_1	TCTAACAAGG	gtgcgatgattacacgcac
ms2_pre_Stem_notGC_0160_d1_2	CATAGGGGAG	gtgcgatgattacacgcac
ms2_pre_Stem_notGC_0160_d1_3	TCGTCATCTT	gtgcgatgattacacgcac
ms2_pre_Stem_notGC_0160_d1_4	CTCTTGTCGC	gtgcgatgattacacgcac
ms2_pre_Stem_notGC_0160_d1_5	TGCGTCTTGG	gtgcgatgattacacgcac
ms2_pre_Stem_notGC_0161_d1_1	ACTGGGTTCC	ccccgataattatacgggg
ms2_pre_Stem_notGC_0161_d1_2	TGGGTCGCAA	ccccgataattatacgggg
ms2_pre_Stem_notGC_0161_d1_3	TATTACCCTG	ccccgataattatacgggg
ms2_pre_Stem_notGC_0161_d1_4	CTCGTTCAAA	ccccgataattatacgggg
ms2_pre_Stem_notGC_0161_d1_5	CGCAGAATAA	ccccgataattatacgggg
ms2_pre_Stem_notGC_0162_d1_1	CTTCAAACTG	atccaagaattatctggat
ms2_pre_Stem_notGC_0162_d1_2	TACACGTGGG	atccaagaattatctggat
ms2_pre_Stem_notGC_0162_d1_3	CTAACATAGG	atccaagaattatctggat
ms2_pre_Stem_notGC_0162_d1_4	CGTTTGGAGG	atccaagaattatctggat
ms2_pre_Stem_notGC_0162_d1_5	GTGTCAGTCC	atccaagaattatctggat
ms2_pre_Stem_notGC_0163_d1_1	ACAGTAGGTT	gaaggataattataccttc
ms2_pre_Stem_notGC_0163_d1_2	TCGTCTAAAC	gaaggataattataccttc
ms2_pre_Stem_notGC_0163_d1_3	GAGTGGAGTG	gaaggataattataccttc
ms2_pre_Stem_notGC_0163_d1_4	TGCCCTCCAT	gaaggataattataccttc
ms2_pre_Stem_notGC_0163_d1_5	TGGTTGCCAC	gaaggataattataccttc
ms2_pre_Stem_notGC_0164_d1_1	TGACCGATCC	gaagaatgattacatcttc
ms2_pre_Stem_notGC_0164_d1_2	GTATCGTCAT	gaagaatgattacatcttc
ms2_pre_Stem_notGC_0164_d1_3	TTTCAAGGCT	gaagaatgattacatcttc
ms2_pre_Stem_notGC_0164_d1_4	ACCAGTATTC	gaagaatgattacatcttc
ms2_pre_Stem_notGC_0164_d1_5	GTATGCATAG	gaagaatgattacatcttc
ms2_pre_Stem_notGC_0165_d1_1	AGAAATGGAC	atccgataattatacggat
ms2_pre_Stem_notGC_0165_d1_2	CTTCCTTAAC	atccgataattatacggat
ms2_pre_Stem_notGC_0165_d1_3	GGTTTTCTCT	atccgataattatacggat
ms2_pre_Stem_notGC_0165_d1_4	GCCCAAACCT	atccgataattatacggat
ms2_pre_Stem_notGC_0165_d1_5	CTACTCGTGG	atccgataattatacggat
ms2_pre_Stem_notGC_0166_d1_1	GTGAAGGATA	atgctaagattactagcat
ms2_pre_Stem_notGC_0166_d1_2	TGAGAGCTAT	atgctaagattactagcat
ms2_pre_Stem_notGC_0166_d1_3	ATAGAGGTAG	atgctaagattactagcat
ms2_pre_Stem_notGC_0166_d1_4	ATTTAGCGAC	atgctaagattactagcat
ms2_pre_Stem_notGC_0166_d1_5	CGAGATTTCT	atgctaagattactagcat
ms2_pre_Stem_notGC_0167_d1_1	AGACGTACAT	ccccgaaaattattcgggg
ms2_pre_Stem_notGC_0167_d1_2	TTATCACGGA	ccccgaaaattattcgggg
ms2_pre_Stem_notGC_0167_d1_3	AGCAATAGCT	ccccgaaaattattcgggg
ms2_pre_Stem_notGC_0167_d1_4	CGGTGTTGAG	ccccgaaaattattcgggg
ms2_pre_Stem_notGC_0167_d1_5	TGCCGTGAGA	ccccgaaaattattcgggg
ms2_pre_Stem_notGC_0168_d1_1	TCCTACCGTC	cagtaagaattatctactg
ms2_pre_Stem_notGC_0168_d1_2	ATATGGGAGT	cagtaagaattatctactg
ms2_pre_Stem_notGC_0168_d1_3	TGAAGGTCTA	cagtaagaattatctactg
ms2_pre_Stem_notGC_0168_d1_4	TCAGCTCCGA	cagtaagaattatctactg
ms2_pre_Stem_notGC_0168_d1_5	AAAGCGAGTA	cagtaagaattatctactg
ms2_pre_Stem_notGC_0169_d1_1	CAAGCACATA	gccctatgattacaagggc
ms2_pre_Stem_notGC_0169_d1_2	CACGATGGTG	gccctatgattacaagggc
ms2_pre_Stem_notGC_0169_d1_3	TACACCTGTA	gccctatgattacaagggc
ms2_pre_Stem_notGC_0169_d1_4	CTCGATCGAC	gccctatgattacaagggc
ms2_pre_Stem_notGC_0169_d1_5	TGCCAAAAGT	gccctatgattacaagggc
ms2_pre_Stem_notGC_0170_d1_1	AGTTAAGCCA	atgcgaatattaatcgcat
ms2_pre_Stem_notGC_0170_d1_2	CTCAATAGTC	atgcgaatattaatcgcat
ms2_pre_Stem_notGC_0170_d1_3	TACTATACGC	atgcgaatattaatcgcat
ms2_pre_Stem_notGC_0170_d1_4	TCGGAGATCG	atgcgaatattaatcgcat
ms2_pre_Stem_notGC_0170_d1_5	GTATACCGTT	atgcgaatattaatcgcat
ms2_pre_Stem_notGC_0171_d1_1	AACACCGAAT	gcccaagtattaactgggc
ms2_pre_Stem_notGC_0171_d1_2	GTACGCTTAT	gcccaagtattaactgggc
ms2_pre_Stem_notGC_0171_d1_3	GTCAACGCGA	gcccaagtattaactgggc
ms2_pre_Stem_notGC_0171_d1_4	CCTCTACGCT	gcccaagtattaactgggc
ms2_pre_Stem_notGC_0171_d1_5	CCCTAACGAC	gcccaagtattaactgggc
ms2_pre_Stem_notGC_0172_d1_1	CTCGCTATCC	ctacgattattaaacgtag
ms2_pre_Stem_notGC_0172_d1_2	CTAGTTTACG	ctacgattattaaacgtag
ms2_pre_Stem_notGC_0172_d1_3	AGCACGTGGT	ctacgattattaaacgtag
ms2_pre_Stem_notGC_0172_d1_4	TCTCACACCC	ctacgattattaaacgtag
ms2_pre_Stem_notGC_0172_d1_5	AGAGGTCAGG	ctacgattattaaacgtag
ms2_pre_Stem_notGC_0173_d1_1	ATAGTAACCG	atcgtagaattatcacgat
ms2_pre_Stem_notGC_0173_d1_2	TCGTGGCCTA	atcgtagaattatcacgat
ms2_pre_Stem_notGC_0173_d1_3	TAGTTTCACG	atcgtagaattatcacgat
ms2_pre_Stem_notGC_0173_d1_4	AGCTCTGTAT	atcgtagaattatcacgat
ms2_pre_Stem_notGC_0173_d1_5	TCGCTGGACT	atcgtagaattatcacgat
ms2_pre_Stem_notGC_0174_d1_1	GAGGAACCAG	gtaggaaaattattcctac
ms2_pre_Stem_notGC_0174_d1_2	TTTAGCTGAG	gtaggaaaattattcctac
ms2_pre_Stem_notGC_0174_d1_3	CATCACTAAC	gtaggaaaattattcctac
ms2_pre_Stem_notGC_0174_d1_4	TTCTCTAGCT	gtaggaaaattattcctac
ms2_pre_Stem_notGC_0174_d1_5	TGAGCTCTTA	gtaggaaaattattcctac
ms2_pre_Stem_notGC_0175_d1_1	GTGTCTCTCC	atgctagtattaacagcat
ms2_pre_Stem_notGC_0175_d1_2	GTTACCGAAA	atgctagtattaacagcat
ms2_pre_Stem_notGC_0175_d1_3	GGATGCGTTG	atgctagtattaacagcat
ms2_pre_Stem_notGC_0175_d1_4	TCCGCAAGAG	atgctagtattaacagcat
ms2_pre_Stem_notGC_0175_d1_5	CGAGTCTTCG	atgctagtattaacagcat
ms2_pre_Stem_notGC_0176_d1_1	GGCCATAGCA	ccgtaataattatatacgg
ms2_pre_Stem_notGC_0176_d1_2	AAACAATGGG	ccgtaataattatatacgg
ms2_pre_Stem_notGC_0176_d1_3	CAAAGCATAC	ccgtaataattatatacgg
ms2_pre_Stem_notGC_0176_d1_4	GACGAACACC	ccgtaataattatatacgg
ms2_pre_Stem_notGC_0176_d1_5	TCTGGCTTTT	ccgtaataattatatacgg
ms2_pre_Stem_notGC_0177_d1_1	TCACCTAATG	ctgttagaattatcaacag
ms2_pre_Stem_notGC_0177_d1_2	GAAATGTCTG	ctgttagaattatcaacag
ms2_pre_Stem_notGC_0177_d1_3	GGCAATGCGT	ctgttagaattatcaacag
ms2_pre_Stem_notGC_0177_d1_4	CCTTCAGAAT	ctgttagaattatcaacag
ms2_pre_Stem_notGC_0177_d1_5	ACTCATGATC	ctgttagaattatcaacag
ms2_pre_Stem_notGC_0178_d1_1	GCTTCCGTCT	cccgaagtattaactcggg
ms2_pre_Stem_notGC_0178_d1_2	AAGAAATGGC	cccgaagtattaactcggg
ms2_pre_Stem_notGC_0178_d1_3	TGATGAGGTT	cccgaagtattaactcggg
ms2_pre_Stem_notGC_0178_d1_4	GATGCCCCAA	cccgaagtattaactcggg
ms2_pre_Stem_notGC_0178_d1_5	ATCCAACTGT	cccgaagtattaactcggg
ms2_pre_Stem_notGC_0179_d1_1	ATGGGCCTGT	gccggaggatcaccccggc
ms2_pre_Stem_notGC_0179_d1_2	GGCAACTACG	gccggaggatcaccccggc
ms2_pre_Stem_notGC_0179_d1_3	TGGCGTACAG	gccggaggatcaccccggc
ms2_pre_Stem_notGC_0179_d1_4	ATTGCCGCTC	gccggaggatcaccccggc
ms2_pre_Stem_notGC_0179_d1_5	ATATGGTCGT	gccggaggatcaccccggc
ms2_pre_Stem_notGC_0180_d1_1	GCCCAACAAG	atattataatcataaatat
ms2_pre_Stem_notGC_0180_d1_2	GAGTGTCATA	atattataatcataaatat
ms2_pre_Stem_notGC_0180_d1_3	CGATGAGAGG	atattataatcataaatat
ms2_pre_Stem_notGC_0180_d1_4	TCTCAGGCTG	atattataatcataaatat
ms2_pre_Stem_notGC_0180_d1_5	GAAAGCAGCG	atattataatcataaatat
ms2_pre_combs_0001_d1_1	GTGTTATGTC	acaggacgataacgcctgt
ms2_pre_combs_0001_d1_2	ATCAGGCGTG	acaggacgataacgcctgt
ms2_pre_combs_0001_d1_3	ACGCTTATGT	acaggacgataacgcctgt
ms2_pre_combs_0001_d1_4	GAGTTGTCCC	acaggacgataacgcctgt
ms2_pre_combs_0001_d1_5	CCTTACGTCC	acaggacgataacgcctgt
ms2_pre_combs_0002_d1_1	CTGTGCAGTC	tcattaggatgaccaatga
ms2_pre_combs_0002_d1_2	AAAGCAGTAG	tcattaggatgaccaatga
ms2_pre_combs_0002_d1_3	GCAGCTGAAC	tcattaggatgaccaatga
ms2_pre_combs_0002_d1_4	GCAGGATAAT	tcattaggatgaccaatga
ms2_pre_combs_0002_d1_5	TCCGAGATCC	tcattaggatgaccaatga
ms2_pre_combs_0003_d1_1	AACAGACAGA	acgtgagtataaaccacgt
ms2_pre_combs_0003_d1_2	GTTATTCCTG	acgtgagtataaaccacgt
ms2_pre_combs_0003_d1_3	CACTCTGTAA	acgtgagtataaaccacgt
ms2_pre_combs_0003_d1_4	CCGGTTACAC	acgtgagtataaaccacgt
ms2_pre_combs_0003_d1_5	AAGCCGCTTG	acgtgagtataaaccacgt
ms2_pre_combs_0004_d1_1	GCGGCATAGA	gcatgacgatgacgcatgc
ms2_pre_combs_0004_d1_2	CTTACCTCAT	gcatgacgatgacgcatgc
ms2_pre_combs_0004_d1_3	CTACGCTGTG	gcatgacgatgacgcatgc
ms2_pre_combs_0004_d1_4	CGAGGTCTAG	gcatgacgatgacgcatgc
ms2_pre_combs_0004_d1_5	CGTGGCTGAA	gcatgacgatgacgcatgc
ms2_pre_combs_0005_d1_1	ATGGGAAAAC	ccatgtgaattatccatgg
ms2_pre_combs_0005_d1_2	CTATTCTCGT	ccatgtgaattatccatgg
ms2_pre_combs_0005_d1_3	TCAGACGTAA	ccatgtgaattatccatgg
ms2_pre_combs_0005_d1_4	CCGCAAATTA	ccatgtgaattatccatgg
ms2_pre_combs_0005_d1_5	GGCACTGCTT	ccatgtgaattatccatgg
ms2_pre_combs_0006_d1_1	ACCGGAATGC	acttgacgatcacgcaagt
ms2_pre_combs_0006_d1_2	GGGTAACCGT	acttgacgatcacgcaagt
ms2_pre_combs_0006_d1_3	CTGTACGAGG	acttgacgatcacgcaagt
ms2_pre_combs_0006_d1_4	GTTGATTTCG	acttgacgatcacgcaagt
ms2_pre_combs_0006_d1_5	TCCCTCAAGG	acttgacgatcacgcaagt
ms2_pre_combs_0007_d1_1	TCCGATTACA	gcgtgagggttacccacgc
ms2_pre_combs_0007_d1_2	GCGTATCTGC	gcgtgagggttacccacgc
ms2_pre_combs_0007_d1_3	CCCTATATTG	gcgtgagggttacccacgc
ms2_pre_combs_0007_d1_4	GGTAGGGGTA	gcgtgagggttacccacgc
ms2_pre_combs_0007_d1_5	CAACGTTATC	gcgtgagggttacccacgc
ms2_pre_combs_0008_d1_1	GATTAGACGT	ccatgacggttacgcatgg
ms2_pre_combs_0008_d1_2	GTACGAATTG	ccatgacggttacgcatgg
ms2_pre_combs_0008_d1_3	CATTGTTTCC	ccatgacggttacgcatgg
ms2_pre_combs_0008_d1_4	GATAATCGAG	ccatgacggttacgcatgg
ms2_pre_combs_0008_d1_5	AATCAGCGCC	ccatgacggttacgcatgg
ms2_pre_combs_0009_d1_1	GCTATCGTGC	agatgagatttatccatct
ms2_pre_combs_0009_d1_2	TGTTCCACTT	agatgagatttatccatct
ms2_pre_combs_0009_d1_3	TCCCGATACG	agatgagatttatccatct
ms2_pre_combs_0009_d1_4	CCGAAAGAGG	agatgagatttatccatct
ms2_pre_combs_0009_d1_5	GGTCACGGAT	agatgagatttatccatct
ms2_pre_combs_0010_d1_1	ATCCCCATTT	agatgagtatgaaccatct
ms2_pre_combs_0010_d1_2	AGACAGCACC	agatgagtatgaaccatct
ms2_pre_combs_0010_d1_3	AAGAAGGCCC	agatgagtatgaaccatct
ms2_pre_combs_0010_d1_4	TAGCTAGTAG	agatgagtatgaaccatct
ms2_pre_combs_0010_d1_5	GTACTAGGGG	agatgagtatgaaccatct
ms2_pre_combs_0011_d1_1	GCGACAGGTT	tcttgaggatgacccaaga
ms2_pre_combs_0011_d1_2	GTTGACCCGT	tcttgaggatgacccaaga
ms2_pre_combs_0011_d1_3	TACTGTTCCT	tcttgaggatgacccaaga
ms2_pre_combs_0011_d1_4	CTTGACCGTG	tcttgaggatgacccaaga
ms2_pre_combs_0011_d1_5	GAAAGAGTTG	tcttgaggatgacccaaga
ms2_pre_combs_0012_d1_1	GGTTGAAGCC	accagaggatcaccctggt
ms2_pre_combs_0012_d1_2	TATGTCGTCA	accagaggatcaccctggt
ms2_pre_combs_0012_d1_3	GCCTATCGTG	accagaggatcaccctggt
ms2_pre_combs_0012_d1_4	AGCAACATAC	accagaggatcaccctggt
ms2_pre_combs_0012_d1_5	ATACCTCACA	accagaggatcaccctggt
ms2_pre_combs_0013_d1_1	CTACATTGAC	acttaaggatcacctaagt
ms2_pre_combs_0013_d1_2	CTTTCAGTCT	acttaaggatcacctaagt
ms2_pre_combs_0013_d1_3	CTGATCGCCA	acttaaggatcacctaagt
ms2_pre_combs_0013_d1_4	TAATAACGGC	acttaaggatcacctaagt
ms2_pre_combs_0013_d1_5	CACATGTACT	acttaaggatcacctaagt
ms2_pre_combs_0014_d1_1	CTTACATGTG	atattaggatgaccaatat
ms2_pre_combs_0014_d1_2	ATGGGCATCG	atattaggatgaccaatat
ms2_pre_combs_0014_d1_3	TGGGTCTTAT	atattaggatgaccaatat
ms2_pre_combs_0014_d1_4	TAAGAGCGGC	atattaggatgaccaatat
ms2_pre_combs_0014_d1_5	GGGATTCCCT	atattaggatgaccaatat
ms2_pre_combs_0015_d1_1	GACAAGGTGG	tcatggtgattacacatga
ms2_pre_combs_0015_d1_2	TGCCCAAATA	tcatggtgattacacatga
ms2_pre_combs_0015_d1_3	AGGCGAACCT	tcatggtgattacacatga
ms2_pre_combs_0015_d1_4	CATAATGGCT	tcatggtgattacacatga
ms2_pre_combs_0015_d1_5	CGTGATATTG	tcatggtgattacacatga
ms2_pre_combs_0016_d1_1	GACTGGGCTA	gcatctggattaccgatgc
ms2_pre_combs_0016_d1_2	GAACGGCACT	gcatctggattaccgatgc
ms2_pre_combs_0016_d1_3	TACTGTTCGA	gcatctggattaccgatgc
ms2_pre_combs_0016_d1_4	ATTTTGGTGG	gcatctggattaccgatgc
ms2_pre_combs_0016_d1_5	GTCCTGACGT	gcatctggattaccgatgc
ms2_pre_combs_0017_d1_1	AGGGGTTAAT	acatacgaattatctatgt
ms2_pre_combs_0017_d1_2	TCATGTCATG	acatacgaattatctatgt
ms2_pre_combs_0017_d1_3	TTTGCGAGAA	acatacgaattatctatgt
ms2_pre_combs_0017_d1_4	GCTGTGTGGA	acatacgaattatctatgt
ms2_pre_combs_0017_d1_5	GTGGCCGAAA	acatacgaattatctatgt
ms2_pre_combs_0018_d1_1	ACTGTTCATG	agaagaggatcacccttct
ms2_pre_combs_0018_d1_2	GTTAAACCGT	agaagaggatcacccttct
ms2_pre_combs_0018_d1_3	GATATGAGGA	agaagaggatcacccttct
ms2_pre_combs_0018_d1_4	ACTCCCCAAG	agaagaggatcacccttct
ms2_pre_combs_0018_d1_5	CATCCACTCC	agaagaggatcacccttct
ms2_pre_combs_0019_d1_1	GGATTAGCGG	ataagaggataacccttat
ms2_pre_combs_0019_d1_2	GGTAACGAAA	ataagaggataacccttat
ms2_pre_combs_0019_d1_3	GACTCTAAAG	ataagaggataacccttat
ms2_pre_combs_0019_d1_4	GCATTAAGTC	ataagaggataacccttat
ms2_pre_combs_0019_d1_5	GTCCTGGGAA	ataagaggataacccttat
ms2_pre_combs_0020_d1_1	CACCTATATC	acaacagggttaccgttgt
ms2_pre_combs_0020_d1_2	ATGTCAGTCT	acaacagggttaccgttgt
ms2_pre_combs_0020_d1_3	ATCTTTGGGT	acaacagggttaccgttgt
ms2_pre_combs_0020_d1_4	CAAGTCTTAC	acaacagggttaccgttgt
ms2_pre_combs_0020_d1_5	AGTCCGGTTC	acaacagggttaccgttgt
ms2_pre_combs_0021_d1_1	TCCCCTTCAG	acctacggattacctaggt
ms2_pre_combs_0021_d1_2	TGCATGCCAC	acctacggattacctaggt
ms2_pre_combs_0021_d1_3	TACACGTGCC	acctacggattacctaggt
ms2_pre_combs_0021_d1_4	CTGGTAGAGC	acctacggattacctaggt
ms2_pre_combs_0021_d1_5	GTCGACATCC	acctacggattacctaggt
ms2_pre_combs_0022_d1_1	CTTCCATTAC	atctgcggattacccagat
ms2_pre_combs_0022_d1_2	TATGGTCCGG	atctgcggattacccagat
ms2_pre_combs_0022_d1_3	GGAACGAACG	atctgcggattacccagat
ms2_pre_combs_0022_d1_4	CTTGCCATGG	atctgcggattacccagat
ms2_pre_combs_0022_d1_5	CGCGATCTCA	atctgcggattacccagat
ms2_pre_combs_0023_d1_1	ACACGCTCAC	agaagtggattacccttct
ms2_pre_combs_0023_d1_2	ACAGACTGCG	agaagtggattacccttct
ms2_pre_combs_0023_d1_3	ACCGCAAGCA	agaagtggattacccttct
ms2_pre_combs_0023_d1_4	CTAGGCGAGT	agaagtggattacccttct
ms2_pre_combs_0023_d1_5	GAAATAACCG	agaagtggattacccttct
ms2_pre_combs_0024_d1_1	AATGGGTCCG	ccatgacgataacgcatgg
ms2_pre_combs_0024_d1_2	CTCACTGCCT	ccatgacgataacgcatgg
ms2_pre_combs_0024_d1_3	CAACTGCGGA	ccatgacgataacgcatgg
ms2_pre_combs_0024_d1_4	GACCTAAGTA	ccatgacgataacgcatgg
ms2_pre_combs_0024_d1_5	TATTTGGGTG	ccatgacgataacgcatgg
ms2_pre_combs_0025_d1_1	AGATGCGCTG	agatctggattaccgatct
ms2_pre_combs_0025_d1_2	GATGATCACA	agatctggattaccgatct
ms2_pre_combs_0025_d1_3	ATTCGCACCG	agatctggattaccgatct
ms2_pre_combs_0025_d1_4	CATAACGCCG	agatctggattaccgatct
ms2_pre_combs_0025_d1_5	ATCTCCGCCA	agatctggattaccgatct
ms2_pre_combs_0026_d1_1	TGAGCCTCAC	gcgtgagcgttagccacgc
ms2_pre_combs_0026_d1_2	GGCGATAAAT	gcgtgagcgttagccacgc
ms2_pre_combs_0026_d1_3	CCGTTGACAC	gcgtgagcgttagccacgc
ms2_pre_combs_0026_d1_4	GCGGACCTTT	gcgtgagcgttagccacgc
ms2_pre_combs_0026_d1_5	CGATGAACTA	gcgtgagcgttagccacgc
ms2_pre_combs_0027_d1_1	ACGATTATGC	acaccggtattaacggtgt
ms2_pre_combs_0027_d1_2	TGCCCGCAAA	acaccggtattaacggtgt
ms2_pre_combs_0027_d1_3	CGTTGGGGTA	acaccggtattaacggtgt
ms2_pre_combs_0027_d1_4	TCACTGGTAT	acaccggtattaacggtgt
ms2_pre_combs_0027_d1_5	CCATTCGCGA	acaccggtattaacggtgt
ms2_pre_combs_0028_d1_1	CCGCAGTAAG	acttcggaattatcgaagt
ms2_pre_combs_0028_d1_2	TTAGCCAGCC	acttcggaattatcgaagt
ms2_pre_combs_0028_d1_3	CCTCGGAGTT	acttcggaattatcgaagt
ms2_pre_combs_0028_d1_4	GATTCCCACG	acttcggaattatcgaagt
ms2_pre_combs_0028_d1_5	ATCAGATGCA	acttcggaattatcgaagt
ms2_pre_combs_0029_d1_1	AGAGCAATGA	accccaggataaccggggt
ms2_pre_combs_0029_d1_2	AAGTCGCGGA	accccaggataaccggggt
ms2_pre_combs_0029_d1_3	CAGACTTTGT	accccaggataaccggggt
ms2_pre_combs_0029_d1_4	GTTCCTGCAG	accccaggataaccggggt
ms2_pre_combs_0029_d1_5	CTGATCACGC	accccaggataaccggggt
ms2_pre_combs_0030_d1_1	TCCATAACAC	acaagttcattagacttgt
ms2_pre_combs_0030_d1_2	GCGAGCACAT	acaagttcattagacttgt
ms2_pre_combs_0030_d1_3	CCTTCCTAGC	acaagttcattagacttgt
ms2_pre_combs_0030_d1_4	GCCGCTTTTG	acaagttcattagacttgt
ms2_pre_combs_0030_d1_5	TGGCTGTGCT	acaagttcattagacttgt
ms2_pre_combs_0031_d1_1	CTTTGCGCCA	gcattggaattatcaatgc
ms2_pre_combs_0031_d1_2	CCTCGTACGA	gcattggaattatcaatgc
ms2_pre_combs_0031_d1_3	ATGTGCTCGC	gcattggaattatcaatgc
ms2_pre_combs_0031_d1_4	CTAAACGACA	gcattggaattatcaatgc
ms2_pre_combs_0031_d1_5	AACATGCACA	gcattggaattatcaatgc
ms2_pre_combs_0032_d1_1	CTCGAAGATA	actagggtattaacctagt
ms2_pre_combs_0032_d1_2	CGGAGCGTAT	actagggtattaacctagt
ms2_pre_combs_0032_d1_3	TAGAACTCAG	actagggtattaacctagt
ms2_pre_combs_0032_d1_4	ATCGGCGCTA	actagggtattaacctagt
ms2_pre_combs_0032_d1_5	AAACTACGGT	actagggtattaacctagt
ms2_pre_combs_0033_d1_1	TGTACTCTGA	acgtgacaatgatgcacgt
ms2_pre_combs_0033_d1_2	GATGGATTCA	acgtgacaatgatgcacgt
ms2_pre_combs_0033_d1_3	AACTCCTGTA	acgtgacaatgatgcacgt
ms2_pre_combs_0033_d1_4	CTGTCTGCCT	acgtgacaatgatgcacgt
ms2_pre_combs_0033_d1_5	AGATCCGGTG	acgtgacaatgatgcacgt
ms2_pre_combs_0034_d1_1	ACCCCAATCG	atttcaggcttaccgaaat
ms2_pre_combs_0034_d1_2	CAAGTCTCCG	atttcaggcttaccgaaat
ms2_pre_combs_0034_d1_3	TTACTCCAAG	atttcaggcttaccgaaat
ms2_pre_combs_0034_d1_4	TTCAAGTTCG	atttcaggcttaccgaaat
ms2_pre_combs_0034_d1_5	TTCATAGGGA	atttcaggcttaccgaaat
ms2_pre_combs_0035_d1_1	GGACCCTGTT	acgccaggtttaccggcgt
ms2_pre_combs_0035_d1_2	CGGCTCTATG	acgccaggtttaccggcgt
ms2_pre_combs_0035_d1_3	CCACGACGTT	acgccaggtttaccggcgt
ms2_pre_combs_0035_d1_4	CTTCGACGGT	acgccaggtttaccggcgt
ms2_pre_combs_0035_d1_5	TTTCCCGAAA	acgccaggtttaccggcgt
ms2_pre_combs_0036_d1_1	AATTTACGGG	acatctcaattatggatgt
ms2_pre_combs_0036_d1_2	TAATAGGCTC	acatctcaattatggatgt
ms2_pre_combs_0036_d1_3	AAGGAGGGGA	acatctcaattatggatgt
ms2_pre_combs_0036_d1_4	TGACATATCC	acatctcaattatggatgt
ms2_pre_combs_0036_d1_5	GTGAGATCCG	acatctcaattatggatgt
ms2_pre_combs_0037_d1_1	CTTGTGAGGG	caaagaggatcaccctttg
ms2_pre_combs_0037_d1_2	CGCTGAGCAA	caaagaggatcaccctttg
ms2_pre_combs_0037_d1_3	TCTCATTCGT	caaagaggatcaccctttg
ms2_pre_combs_0037_d1_4	ATTCCGTTCT	caaagaggatcaccctttg
ms2_pre_combs_0037_d1_5	TGTCTCTCCG	caaagaggatcaccctttg
ms2_pre_combs_0038_d1_1	CGTTCTCTCG	ataggagtataaaccctat
ms2_pre_combs_0038_d1_2	CGACGAGTAC	ataggagtataaaccctat
ms2_pre_combs_0038_d1_3	CCTACTTAAG	ataggagtataaaccctat
ms2_pre_combs_0038_d1_4	TGAGTGGCGT	ataggagtataaaccctat
ms2_pre_combs_0038_d1_5	ATTGTGCGCG	ataggagtataaaccctat
ms2_pre_combs_0039_d1_1	CCCCTAATTA	tcgtgagccttagccacga
ms2_pre_combs_0039_d1_2	GCCGAGCTAA	tcgtgagccttagccacga
ms2_pre_combs_0039_d1_3	TACATTAGCC	tcgtgagccttagccacga
ms2_pre_combs_0039_d1_4	TGATCGGAGC	tcgtgagccttagccacga
ms2_pre_combs_0039_d1_5	GTCCGAACAG	tcgtgagccttagccacga
ms2_pre_combs_0040_d1_1	ACGGTACAAT	tcatgcacattagtcatga
ms2_pre_combs_0040_d1_2	TGCTCCGAAC	tcatgcacattagtcatga
ms2_pre_combs_0040_d1_3	AAGGCGCTTC	tcatgcacattagtcatga
ms2_pre_combs_0040_d1_4	TCACTGCGAC	tcatgcacattagtcatga
ms2_pre_combs_0040_d1_5	AGCTTGCGCT	tcatgcacattagtcatga
ms2_pre_combs_0041_d1_1	ACCCCGGTAA	acgtgaccatcaggcacgt
ms2_pre_combs_0041_d1_2	ATGGGATCTA	acgtgaccatcaggcacgt
ms2_pre_combs_0041_d1_3	TTGAGCTATC	acgtgaccatcaggcacgt
ms2_pre_combs_0041_d1_4	GCTCAAAGAT	acgtgaccatcaggcacgt
ms2_pre_combs_0041_d1_5	GCCATATGTT	acgtgaccatcaggcacgt
ms2_pre_combs_0042_d1_1	TCCATGGGAG	acgagacgatcacgctcgt
ms2_pre_combs_0042_d1_2	GTGGTATGAT	acgagacgatcacgctcgt
ms2_pre_combs_0042_d1_3	AGCCGGAGTA	acgagacgatcacgctcgt
ms2_pre_combs_0042_d1_4	CGCTAGGATG	acgagacgatcacgctcgt
ms2_pre_combs_0042_d1_5	CGAGAATAAC	acgagacgatcacgctcgt
ms2_pre_combs_0043_d1_1	TACATAGTCC	tgattaggtttaccaatca
ms2_pre_combs_0043_d1_2	AGTCAGTTTC	tgattaggtttaccaatca
ms2_pre_combs_0043_d1_3	AGTCCTGGTC	tgattaggtttaccaatca
ms2_pre_combs_0043_d1_4	CATGCTTACA	tgattaggtttaccaatca
[truncated: 98,001 more rows]
