# Supplementary material for: Overcoming the design, build, test bottleneck for synthesis of nonrepetitive protein-RNA cassettes
Source: Nat Commun. 2021 Mar 11;12:1576. doi: 10.1038/s41467-021-21578-6 (PMC7952577; doi:10.1038/s41467-021-21578-6)
Supplement: Supplementary file 17 — Source Data [file 41467_2021_21578_MOESM17_ESM.xlsx]

## Sheet: Figure 2a
Positive control data:							Negative control data:
2881.59	3055.18	1944.87	979.215	1482.03	514.419		5513.64	7368.52	5566.43	5821.79	6832.32	5922.29
3522.71	5407.15	4929.24	2279.7	1438	489.084		6115.34	7667.84	10112.5	7578.32	6255.4	4413.95
2136.2	926.107	1609.41	8099.7	828.004	624.011		5493.29	4775.19	11506.3	26396.5	5581.76	7293.34
2403.61	4092.32	1695.42	2296.67	701.101	566.019		7611.9	5573.53	9725.57	6295.25	10660.2	7838.61
2573.69	3242.44	2997.12	2061.64	1098.54	922.444		12056.2	4982.05	12680.2	1064.58	2229.73	7660.26
1260.29	2056.43	489.981	1948.65	668.482	490.763		163.531	4735.78	6296.12	8260.64	3466.3	6386.78
8659.64	2165.12	1638.93	793.049	848.845	446.66		6177.99	2928.21	1142.64	399.413	2315.65	376.334
2806.81	3567.79	4881.58	28.1396	1292.72	173.518		7053.3	295.652	2687.73	9078.06	2692.35	187.435
334.279	822.933	1028.16	1631.49	671.418	515.326		2595.48	6695.55	718.482	1512.83	7133.42	907.179
2987.1	2926.67	2457.91	3011.68	902.888	1578.74		4522.02	4806.18	1320.69	2732.56	3281.63	287.005
1941.22	1967.9	2090.8	577.432	1820.82	2386.81		5106.36	1932.5	6272.58	5108.25	7323.24	2179.01
2479.18	2871.41	1831.02	1605.93	1146.64	475.127		255.842	843.332	1678.7	2960.34	863.121	1238.55
2337.25	3707.27	827.452	2343.34	489.932	1727		0.000233582	9122.38	7245.08	7953.33	NaN	11559.5
3139.47	3199.87	1093.44	1401.12	179.435	577.173		4590.46	4527.33	4150.08	3506.65	4275.15	3975.43
5041.02	2616.23	1807.3	1054.08	1070.89	1151.19		NaN	1945.9	7303.06	NaN	1124.17	6325.77
2648.87	2737.65	603.849	1054.06	1132.67	1345.28		11848.2	6536.83	7626.24	7852.58	10996.1	10004.2
262.233	2028.61	1453.38	4276.94	833.671	1910.33		4976.87	8760.54	1657.27	4079.94	3017.45	4182.27
3394.35	2889.94	1823.47	1043.46	1089.58	831.909		6230.02	5408.4	9272.14	8188.42	6336.15	7214.6
3277.97	NaN	188.967	NaN	2013.32	442.945		NaN	3508.49	5417.55	4069.66	549.543	NaN
3145.41	2009.89	3004.33	3095.59	1080.88	863.189		6654.49	6225.43	4705.67	8918.18	6236.26	4016.26
3411.7	2949.69	2365.46	1822.95	1520.41	1417.85		6105.92	1120	4905.89	3262.83	4149.72	7101.28
2248.18	1936.3	2463.4	1717.39	728.166	418.92		3988.34	1571.67	4049.45	351.298	3399.35	2514.77
2796.28	3302.24	1655.22	1119.84	917.124	1402.87		NaN	6225.7	2700.85	8030.98	8820.06	167.574
2243.93	6183.81	2261.51	NaN	1054.13	1180.45		1618.54	964.29	1703.38	4475.05	5835.03	1913.43
6677.73	2673.28	1705.68	2043.2	736.429	1205.32		2503.57	4774.55	2016.92	3899.93	1998.8	7195.47
NaN	1444.16	2855.46	NaN	142.848	1426.71		896.397	1570.32	629.618	NaN	2594.45	1459.58
2658.34	3133.43	3084.19	837.479	1386.81	336.127		6510.16	NaN	3990.11	4276.94	22843.6	NaN
3751.69	2170.01	1583.29	1929.71	1113.64	4632.52		421.944	4472.14	2096.77	816.792	1618.95	292.589
1344.83	1882.29	1720.41	1086	582.091	274.289		952.575	4941.52	1245.97	608.416	10115.5	1086.09
3049.49	3966.88	1606.27	1553.74	802.06	383.332		427.625	5217.32	2766.79	8193.02	1840.76	NaN
3137.46	3072.11	3925.95	1776.88	1073.84	953.911		5984.71	5600.28	4008.78	5406.37	6362.16	6910.36
4366.91	2430.97	3081.83	2073.38	803.694	5759.55		7414.39	4679.15	5027	4163.14	1936.18	9862.88
626.591	856.95	2613.72	444.461	483.505	NaN		6678.36	7051.63	4625.06	8246.96	7464.05	7158.93
1331.33	1311.22	1648.02	452.912	856.147	1724.49		6454.96	5246.88	5010.15	7924.43	9898.61	NaN
1055.17	1347.81	786.816	390.688	237.1	191.414		1501.16	1636.52	1704.78	2401.45	1837.02	2579.67
2250.62	4709.63	4366.07	1253.1	1257.31	1084.87		1872.9	843.459	1707.66	1310.25	1141.96	790.366
2407.46	1209.93	1124.73	500.803	557.063	1155.46		2282.36	380.198	3031.72	4276.94	3056.87	2769.51
2071.3	2058.79	1126.32	536.276	711.175	511.962		1568.96	872.96	2030.91	2198.88	897.485	1740.76
1646.45	3944.97	827.928	329.502	330.212	776.203		1459.05	1473.78	2795.91	1483.31	1583.17	2536.53
1534.59	1291.86	792.934	416.058	437.415	581.757		2006	1026.05	793.244	1862.59	819.468	1059.46
1584.11	2091.78	1405.39	608.703	723.463	392.091		2019.74	2133.82	3048.66	1763.26	2514.99	2149.47
NaN	1399.56	179.002	715.247	1434.79	280.894		2363.17	1710.58	1085.66	NaN	1079.79	1382.54
1215.52	808.994	626.186	921.497	594.641	198.857		1494.72	795.549	871.806	1120.67	1708.79	NaN
179.582	1578.11	928.224	837.603	863.22	286.756		NaN	628.728	1822.02	853.914	1062.22	2310.98
586.742	1169.16	1188.88	431.081	327.293	181.961		1741.13	1630.55	845.155	1884.73	1809.81	1323.96
1627.72	3216.66	1476.48	1904.72	710.722	246.063		2508.47	2924.42	1972.42	567.935	2599.37	2111.68
NaN	NaN	596.495	NaN	787.918	NaN		1981.32	1465.25	1350.52	1942.16	1636.98	2088.04
617.171	2915.34	817.421	1214.27	254.914	307.476		966.882	3346.09	1754.48	1278.39	920.252	1303.65
3156.17	1718.2	2432.75	1023.22	616.328	398.901		1369.04	1689.86	1516.82	9275.3	933.267	693.217
NaN	4333.26	1573.03	277.422	763.974	533.812		755.687	1390.32	1715.45	564.424	893.212	1555.44
2323.58	1578.88	1118.27	227.751	1381.41	448.4		1565.63	1309.92	1707.58	2008.14	2023.64	3010
1648.49	1258.43	1406.34	1017.51	648.789	643.531		765.901	796.698	224.078	413.689	1353.99	4221.47
2681.27	1442.16	5361.6	NaN	NaN	350.96		2286.17	2367.03	3560.85	3397.06	2807.41	2988.27
NaN	2710.5	557.77	NaN	4410.1	947.245		1557.54	1288.93	1341.43	812.49	1354.18	1719.01
793.725	995.389	715.967	422.543	406.656	NaN		699.292	686.302	1136.54	7350.62	1414.34	1326.39
NaN	515.708	NaN	NaN	1886.85	421.195		NaN	889.244	883.957	2611.2	980.485	129.689
2142.71	1705.14	2476.84	7497.52	364.521	364.079		784.989	1739.95	1244.16	1115.41	769.09	NaN
819.75	NaN	NaN	282.535	990.121	NaN		753.917	1139.05	1307.25	1099.26	2135.06	280.37
1157.5	4258.68	1062.73	1048.48	540.586	811.192		471.32	1147.83	830.123	262.908	360.526	2057.84
1101.26	208.929	990.526	393.592	661.933	1101.44		1772.75	1313.4	1477.41	900.231	1364.83	2294.58
1768.4	1554.29	1431.5	540.834	396.076	312.705		240.001	1900.96	1532.28	7437.54	990.917	NaN
NaN	520.867	560.564	166.024	963.26	319.111		1708.64	1772.22	1593.89	2546.1	1510.76	2582.85
1670.11	4452.65	1603.94	904.972	560.982	399.222		2379.61	2830.17	1859.89	1217.52	1977.01	1981.33
1750.18	1368.78	459.035	653.09	893.883	742.479		1221.77	1692.5	2633.37	1071.29	1165.36	1472.84
1668.17	1924.11	482.77	9045.09	452.543	566.872		3398.03	1715.09	2405.62	1893.94	2243.96	1073.46
1619.28	3165.45	1672.41	809.316	585.642	493.954		441.242	1734.72	1208.07	2096.8	5673.06	497.931
1494.83	1121.31	570.26	578.097	237.937	507.172		1888.65	1402.76	1559.1	1411.41	1685.72	2355.23
696.163	1678.59	2070.65	NaN	803.68	259.375		1620.91	1283.12	1475.21	1199.8	1763.2	2037.26
52.4119	113.545	954.92	329.395	576.129	2295.47		2162.12	3764.09	1953.69	NaN	6899.02	NaN
2151.49	2329.41	1424.19	1036.37	727.725	577.93		3969.37	1563.25	3692.71	4971.83	2098.26	5195.03
1783.42	1793.24	3891.99	1061.3	514.289	4093.34		1626.65	1937.38	1573.21	705.397	2643.17	1637.4
1035.3	741.307	848.934	209.8	906.301	648.238		3228.21	4454.3	3234.59	4867.07	4946.71	3615.47
1413.98	1337.36	1371.42	434.779	362.265	891.718		3479.23	3680.52	4385.15	4837.2	6503.06	7439.2
993.773	1501.6	1438.68	405.662	408.187	382.401		1665.12	1086.66	1960.97	271.346	1475.45	775.759
							735.748	1031.28	477.026	1288.77	1770.42	869.557
							1699.65	2465.22	1269.8	815.101	1722.75	863.579
							1364.08	1592.89	823.982	2640.16	1807.86	3813.56
							1308.57	620.28	1102.91	267.036	1783.48	861.841
							609.13	3235.98	1454.07	685.386	1232.61	302.066
							1668.17	2157.34	1825.37	2470.25	5760.73	NaN
							1635.06	2215.85	3029.07	4616.94	2560.36	3188.37
							6155.58	3821.18	4004.91	6834.87	4720.1	5339.45
							2102.03	2159.28	991.814	2599.79	900.888	2290.29
							5555.49	5599.47	3751.86	6076.94	4010.19	5303.66
							6425.4	3806.52	1412.19	2736.77	2084.39	1156.8
							3324.88	2680.89	2742.69	7561.33	5550.37	5522.65
							NaN	2797	3116.91	NaN	4437.36	7101.85
							6953.16	2949.11	3941.15	4938.65	2127.94	261.445
							3271.66	1016.71	265.623	224.526	1276.46	NaN
							657.071	1110.32	1784.92	406.922	1327.81	577.533
							6129.41	7069.03	2500.57	7218.96	4603.21	7105.1
							NaN	3593.43	1921.99	4128.27	1837.13	7534.35
							2766.83	1732.29	2627.91	1774.96	2108.38	3302.14
							950.037	1923.9	1752.22	7854.85	2151.67	NaN
							1027.42	1450.14	158.524	NaN	280.622	2079.23
							3615.98	3202.94	5273.64	NaN	6891.93	7752.62
							509.603	2792.11	2043.16	3566.34	2413.75	4046.75
							6956.73	3449.87	4786.16	3915.81	5434.02	3873.74
							9227.74	5932.15	3508.98	5.12416e-14	2137.83	NaN
							1503.27	2602.24	1671.8	2392.44	485.939	5.09225
							3162.08	3053.31	2950.37	1248.31	2253.47	2944.27
							3475.18	3367.14	3142.63	2579.1	5374.27	980.206
							1122.47	2050.53	1971.79	1665.49	502.049	1498.06
							2903.26	2943.51	2393.79	2816.14	4928.77	2316.17
							2034.1	5346.19	3553.95	2959.57	3346.5	3723.35
							2116.42	1813.28	2198.89	1.9575e-07	1677.61	3841.01
							3217.3	3633.39	3589.91	3850.86	3548.98	3026.36
							6229.87	4251.12	2486.28	3537.46	2943.1	4117.31
							2331.56	4200.18	2871.04	3986.02	3966.38	1545.28
							5139.16	955.953	5150.32	1264.18	2184.44	6625.39
							9.94496e-05	3576.76	NaN	209.661	1021.52	NaN
							2735.4	3674.87	2367.02	1758.13	2578.06	6965.31
							471.77	965.634	1167.52	3046.45	923.392	723.624
							420.925	490.227	1819.27	356.939	336.412	3007.25
							2403.03	908.938	267.317	402.284	228.04	NaN
							26.4029	406.124	497.586	132.212	252.326	NaN
							601.505	201.924	2170.45	1.35121e-07	250.959	2021.6
							1.55546e-06	3180.58	1356.43	187.445	5846.03	4177.29
							326.337	2041.52	NaN	1.93974	375.617	1295.75
							2532.86	3815.04	3225.49	8068.03	1362.71	3790.52
							7117.53	4440.11	6150.68	NaN	922.123	4211.07
							709.063	713.481	602.83	1093.21	1238.4	1091.26
							828.814	2023.57	2619.24	3545.75	2345.93	534.548
							1742.7	2485.09	2315.65	1307.17	2126.55	203.45
							5711.56	1658.77	2963.62	4155.65	1989.04	4488
							3216.95	993.992	1223.38	474.568	1568.13	NaN
							1750.53	866.242	3527.16	4437.39	1599.83	3019.56
							1894.21	565.087	490.912	676.898	796.81	793.195
							331.224	143.083	723.731	489.828	972.203	377.568
							713.58	325.602	384.367	379.688	323.848	304.342
							812.392	399.167	406.747	646.654	491.821	306.065
							1387.7	465.65	576.826	923.223	740.487	499.305
							6004.64	4931.95	1939.48	1082.57	2894.79	1574.62
							6036.06	10935.4	5275.47	10571.6	7330.63	NaN
							3323.72	2472.57	4300.76	3506.98	3941.67	6269.77
							6686.96	11697.4	5805.42	1457.59	6444.52	6354.08
							3417.3	7570.79	3190.39	3954.32	8341.38	292.958
							514.702	537.803	463.734	1579.61	465.85	573.548
							272.266	1091.84	1276.9	757.425	1150	1046.43
							586.161	622.372	875.081	447.007	554.563	731.321
							430.181	1568.41	421.522	318.689	468.652	575.855
							775.034	284.487	342.405	3425.38	162.507	275.979
							429.872	587.446	979.333	304.393	338.755	367.733
							337.625	707.812	961.932	507.896	488.962	455.157
							1126.72	1198.79	389.979	244.734	304.325	404.613
							149.024	3959.45	2.63935e-11	260.315	287.039	167.064
							246.145	869.43	685.793	481.109	726.351	187.064
							1022.15	293.919	268.535	1439.07	130.018	3629.88
							216.832	475.511	394.665	2.85451e-07	281.345	413.166
							417.465	614.33	407.085	351.528	468.296	1.98081e-06
							1709.15	354.228	NaN	NaN	2994.24	NaN
							8280.5	960.475	1313.24	357.711	776.885	1277.62
							347.102	281.573	777.099	262.092	2323.14	732.039
							433.292	286.07	811.516	363.785	361.006	140.035
							175.296	846.931	556.691	345.235	363.3	277.309
							6087.75	9716.65	5747.36	6559.67	15793.2	7562.41
							5426	19966.3	10932.2	175.968	6783.32	NaN
							NaN	2729.74	2221.86	8193.02	7825.74	NaN
							1288.79	8139.22	5100.04	9430.52	5852.66	NaN
							497.2	580.589	531.958	627.839	823.516	294.914
							380.285	583.382	613.954	746.237	577.424	471.728
							2149.8	1153.07	1005.12	699.927	693.636	816.571
							2227.04	363.137	751.779	374.399	623.721	846.313
							1286.15	646.192	1463.75	612.551	771.274	372.296
							709.645	418.7	368.328	296.451	2156.81	138.055
							220.328	960.417	785.33	8355.97	376.902	599.686
							2345.02	430.739	136.986	289.711	794.849	7105.07
							889.514	2493.19	1634.2	75.9101	377.051	NaN
							460.797	334.001	539.667	547.455	277.202	274.051
							1016.88	1005.87	1123.87	278.899	341.594	694.483
							141.611	292.025	976.385	277.422	475.98	295.905
							231.465	1228.21	1297.9	179.31	676.548	0.00364369
							2586.64	2222.28	2818.78	336.854	1947.03	2759.45
							2483.23	1671.53	2679.58	3172.47	2346.61	2652.66
							4923.86	1712.65	2917.97	2620.32	2465	2031.32
							2260.37	1156	1888.23	2071.71	1591.35	1834.35
							NaN	2980.3	NaN	2043.2	2851.78	NaN
							514.282	457.515	818.436	7.59213e-11	508.87	462.989
							290.532	316.929	719.686	375.354	987.539	476.821
							278.614	911.311	859.122	1054.52	609.867	331.382
							661.627	542.846	553.662	953.473	574.904	698.344
							260.933	3356.65	1308.82	878.882	582.01	541.348
							946.622	315.556	854.487	1609.86	256.482	2047.57
							165.141	344.842	1582.42	959.035	611.087	80.6372
							1862.33	155.084	833.844	405.824	367.353	156.711
							199.695	555.374	1141.47	1219.11	2264.8	803.523
							2186.31	670.759	418.545	1.88183e-07	423.647	181.445

## Sheet: Figure 2c+Figure S3
PCP								MCP								QCP
sequence	ind lvl 1	ind lvl 2	ind lvl 3	ind lvl 4	ind lvl 5	ind lvl 6		sequence	ind lvl 1	ind lvl 2	ind lvl 3	ind lvl 4	ind lvl 5	ind lvl 6		sequence	ind lvl 1	ind lvl 2	ind lvl 3	ind lvl 4	ind lvl 5	ind lvl 6
UAAAGACGUUAUAAGGAACGCUUUA	4944.03	4122.06	3281.93	2946.73	1921.99	1705.02		ACGCAUGAGGAACACCAAU	11026	13609.6	8035.87	4079.43	5722.61	4077.62		auuuacuucuaagaagaaau	10074.6	8748.36	6182.91	3669.64	3990.78	2962.44
uuucgacauuauauggaaugcgaaa	1798.81	1612.27	1284.16	525.052	345.372	419.467		ACAUGAGCAUCAGCCAUGG	7366.04	7807.1	4505.97	1840.7	1515.26	1494.47		aaucgagaaaauaugguuuccgauu	14370.7	9030.41	9034.38	4604.3	5517.78	4206.51
ggaguuuauauggaaaccc	6247.46	4912.01	4980.82	4040.18	3185.36	1847.63		acauaaggauuaccuaugu	7762.63	8087.71	6262.73	3039.9	3325.6	2241.56		gaauaaggauuaccuauuc	10643.4	8069.92	5790.71	4377.51	3187.18	3125.84
uaucgagaaaauaugguuuccgaua	2033.09	1995.7	932.297	409.428	465.483	412.025		GCAUGAGAACCAUCCAUGU	7018.02	9471.44	6517.1	2365.37	2800.1	2641.56		uaagacaguauuacugcuua	10910.1	7059.74	5097.44	3179.99	3582.25	3357.28
aaucgaguauauauggauaccgauu	2438.66	2228.34	1785.63	1505.34	794.051	545.379		ugaagacgauuacgcuuca	7640.79	8924.98	4989.93	3025.18	1927.17	1631.96		uaaggacuuuauauguaaagccuua	9551.44	6554.86	3987.69	3665.33	3359.42	3507.6
uuuggacuuuauauggaaagccaaa	3797.56	3049	2576.81	2272.92	1150.9	749.339		ACGUGAGGAUCACCCACGG	5794.15	6042.31	3661.23	1523.23	1131.38	1662.38		acauaaggauuaccuaugu	11440.8	11289.3	6364.45	4322.09	6023.64	4403.72
auaccacuuuauauggaaaggguau	4918.03	2993.15	2833.29	1763.73	1478.77	1016.34		acaugaggauuacccaugu	8251.29	13689.2	5274.09	2980.19	3280.11	2904.44		ccguaauaauuauauacgg	11196	7035.06	6197.86	3546.63	3940.93	3567.04
auagcacaauauauggauuggcuau	2989.93	2311.54	2126.03	1970.8	1057.72	842.446		ACGUGAGGAUCACCCACGC	7381.73	7700.22	5299.64	1500.07	2327.07	1481.19		auacaguucuaagaacguau	8709.41	4897.55	2816.91	2053.79	2207.7	2165.56
cagagauuucauaugggaaacucug	2605.38	2107.28	1884.94	640.231	787.38	508.964		acgagacgaucacgcucgu	6565.12	6300.32	3650.71	2083.52	1473.95	2019.98		aaugcacaugcuaacauggcauu	10448.3	7856.51	5144.39	5304.37	5265.43	3207.59
uauggagauuauacgcaaucccaua	2166.29	1323.93	1336.45	677.442	713.669	449.337		aguugaccauuaggcaacu	5879.24	4991.18	2864.77	1353.07	2255.92	1177.13		aaugcacauuauauggaauggcauu	10306.9	10185.3	6092.12	4692	5244.16	4502.4
uuuccacuuuauauggaaagggaaa	1661.38	1226.38	681.941	593.713	492.178	383.896		ACGUGAGGAUCACCCACGU	5966.14	8882.52	3935.15	2014.22	1511.49	1563.58		uacagauuucauaugggaaacugua	9729.43	7432.15	5810.8	2191.37	3074.04	3624.34
aauggacaaaauaugguuugccauu	2914.42	2746.75	2238.45	1436.72	792.689	618.966		uaaggaauuugauccuua	6013.57	8472.71	6376.18	2222.45	2703.79	2795.97		uaaggaguuuuuauguaaacccuua	8618.16	8925.41	5708.34	5688.24	5222.73	4590.99
aaucgacaauauauggauugcgauu	3816.87	1713.63	1066.13	803.234	538.547	440.619		ACACGAGGAUCACCCGUGC	7703.97	9540.85	4648.87	2034.02	2218.4	2676.3		uaaugaguuuacaucgaaaccauua	9317.6	6665.53	5680.8	3180.49	3355.47	4421.04
caagaaguguauauggacacucuug	6484.23	4562.45	3920.64	2014.63	1729.45	2128.35		acuuaaggaucaccuaagu	6795.78	8691.5	3789.37	1999.37	2297.2	1894.46		uaaggauuucgauugggaaaccuua	7577.52	5747.26	4484.61	2428.58	3211.71	2544.44
uaagggaguuuauauggaaaccccuua	1817.83	1482.83	1236.28	721.385	429.413	452.12		GGAUGAGGAUCACCCAUCU	6306.62	8961.06	4337.2	1847.3	2144.64	1863.69		aaacaacucucagaguguuu	7405.19	6274.26	3331.15	2092.37	2635.2	2548.21
auuccaguuuauauggaaacggaau	5271.52	3954.76	3026.67	2591.97	2155.76	1853.49		CGAUGAGGAUCACCCAUCU	5485.28	8027	3926.09	2181.66	1200.25	1603.65		uaaccacaauauauggauuggguua	9938.97	8955.98	5740.19	3087.72	5386.53	3888.28
uuuccagaauauauggauucggaaa	3172.71	2995	2216.29	1731.34	960.068	1210.28		acaacacgauuacgguugu	5990.39	6685.83	4730.01	1832.21	2536.8	2005.93		aaggauaguaaugacuaccuu	10899.7	11250.2	7696.44	6331.19	5911.44	5446.41
uaaccacuuuauauggaaaggguua	3231.23	2557.52	2013.52	1575.28	848.501	810.869		agaacacgauuacgguucu	7452.07	9327.67	6725.62	2667.61	3543.18	2461.89		acauacgaauuaucuaugu	8541.62	9793.56	6362.99	4935.84	3731.44	2883.52
aaacgacaauauauggauugcguuu	3065.92	3130.56	2196.04	1061.3	1234.87	698.166		AGAUGAGGAUCACCCAUCU	6389.59	8402.61	5109.58	1486.61	3121.78	1899.69		uaucgagauuauauggaauccgaua	12516.3	9128.1	9031.13	6146.91	6839.09	5179.1
uauaggaguuuauauggaaacccuaua	2559.79	1577.47	1822	700.947	794.55	657.513		acuacaggacuaccguagu	7798.45	9552.17	7282.02	3904.26	5257.8	2925.66		uaaggcaauuauaccgaauuccuua	10279.4	10355.2	7157.94	5344.14	5654.13	4066.65
uaaccagaaaauaugguuucgguua	3488.65	2065.22	1432.04	1101.35	1482.17	908.311		acauaggauuaccaugu	7523.38	8433.01	7755.03	4653.37	4834.44	3098.12		acaugacggauuaccgcaugu	10992.8	9680.66	7424.4	5844.92	6909.51	4255.67
acaugagcgaauaugaucgccaugu	1811.54	1152.92	817.372	541.684	664.46	422.883		agaagaccauuaggcuucu	4982.37	7326	4778.05	1756.52	1701.32	1711.66		aaaguuguuuauguggaaacacuuu	7920.64	6592.94	4522.97	4049.79	3793.1	3719.39
cuaggaguuuauacgcaaacccuag	2154.66	1977.01	1617.74	855.007	637.479	536.249		GCUUGAGGAUCACCCAAGU	6019.75	7988.14	4480.45	2336.66	1795.39	1949.78		auccaugucaaagacaggau	9195.17	11311.3	5782.73	4269.92	3987.03	3616.98
uaggaauuguauauggacaauccua	3777.04	2604.82	2461.22	1877.58	992.434	1089.25		agaucaccauuagggaucu	5402.08	9456.17	4394.78	1579.42	1414.8	1478.7		uaaggaguuucacaguaaacccuua	9984.43	9869.16	4131.95	2906.28	4767.25	3882.95
uaauaaacucauaugggaguuauua	6341.4	3432.31	2986.85	2298.72	1011.92	948.513		aguugagcauuagccaacu	5361.36	7033.2	4059.2	1459.98	1336.69	1243.51		aguuauugcuaagcaaaacu	7031.05	7641.94	2907.06	2871.41	2590.69	2426.72
aaaggagauuauaugaaaucccuuu	3559.26	2964.22	2130.89	1537.16	1149.61	719.376		AGAUGAGGAUCACCCAUCG	6568.55	6922.73	3956.66	2660.99	2361.6	2976.04		auacgagaauauauggauuccguau	10167.6	9573.54	7237.71	4300.66	5754.93	3474.94
caaugagcguauauggacgccauug	2256.16	2311.37	1594.93	1361.01	860.555	468.951		agaugagaaauauccaucu	5971.98	7924.86	5055.19	2155.69	3532.79	2877.91		uaagguguuuugucggaaacccuua	7407.55	4277.85	5554.49	2655.63	3080.51	3000.22
aaggaguuuauauggaaacccuu	3208.34	2963.84	2376.16	1492.27	849.784	1186.49		aauggagaauauauggauucccauu	6831.5	8697.9	9554.06	5584.17	4469.5	5771.98		augucaaaugcuuaaacauugacau	8348.21	8585.47	3556.6	2104.62	3220.64	3243.14
ugaguaauucauaugggaauacuca	3219.53	3265.82	2782.47	2013.4	1293.73	1038.07		ACACGAGGAUCACCCGUGU	4558.89	7245.34	4428.51	1847.1	1027.23	1514.76		uaagcacauaauaugguauggcuua	8201.86	8512.47	5280.92	4333.42	4016.66	4479.37
caaugaguucauaugggaaccauug	2255.17	2461.89	1829.58	781.097	623.616	437.223		agaugagcaauagccaucu	5407.49	5987.68	3838.63	2123.96	1941.76	1926.29		uaaggcguuuggcucuaaacccuua	11700.1	8350.45	4796.75	6425.49	4921.22	169.712
auucgagauuauauggaauccgaau	3562.88	3953.82	2465.37	1841.51	1006.92	838.319		agaugaggacuacccaucu	6916.87	9721.63	5567.57	2835.1	3652.41	2793.56		uuggauguccaagacaccaa	8907.42	9666.63	4438.56	4899.15	3963.39	3146.46
uaaugagucgauauggcgaccauua	3321.19	2105.34	1419.14	1003.96	892.139	994.167		acaugaggauuacccaugu	6949.29	11548.8	5729.25	3026.77	4236.54	2205.41		auacauugauaaucaaguau	11181.1	11334.1	8724.99	5271.25	6043.81	5063.94
caguaaguucauaugggaacuacug	1707.98	866.42	719.25	323.019	593.377	243.372		agaagagcauuagccuucu	7182.98	6813.14	3505.69	1952.02	2133.89	2822.8		aauggacaaaauaugguuugccauu	8881.18	11251.8	8391.1	5033.41	5483.08	3866.05
aaucgagaaaauaugguuuccgauu	3024.39	2767.93	1202.68	665.671	634.009	952.975		AUGAGGAUCACCCAUGUUA	5620.43	8859.79	5463.98	3149.74	2169	2415.07		uaagcacaguaucaggacuggcuua	11155	8406.02	6271.26	3266.48	4119.71	1839.42
uaugcaguauauauggauacgcaua	2018.57	1247.84	980.867	540.767	742.635	288.087		AACAUGAGGAUCACCCAUG	5613.2	8176.48	3790.75	1796.06	2314.15	2454.96		uaaggagguagccccuua	5976.79	1373.07	1211.08	1496.17	949.689	1227.99
uacgagucaauauggugaccgua	3329.67	2800.7	2050.2	1308.4	834.815	876.562		acaugaggauuacccaugu	7231.5	5987.69	4891.76	2108.05	2752.96	2204.45		acaugacgagauacucgcaugu	9536.84	8842.28	5461.26	4946.64	3871.76	3564.93
aaucgacauuauauggaaugcgauu	5549.24	3639.94	1706.37	2728.58	1419.61	1042.22		uaaggaguuucguguuaaacccuua	4760.46	4973.59	3032.27	1844.78	1841.92	1485.58		uaaggaguuuuuugacaaacccuua	9644.56	8208.43	4320.93	3526.29	5286.29	4023.11
aaugcacuuuauauggaaaggcauu	2418.92	1227.34	1101.64	893.369	644.566	570.63		acauguaaggauuaccuacaugu	4594.81	5283.73	2942.26	1599.77	1083.58	1480.61		uaagguguuuucuaccaaacccuua	9915.99	7182.82	5589.2	3293.21	3565.5	3611.12
uaaccagaauauauggauucgguua	2197.59	2016.27	1888.26	1055.85	1178.16	667.469		ACAUGAGGAUCACCCAUGU	7122.69	5504.89	6851.86	2099.83	3607.77	1793.35		uaagguguuuaagguuaaacccuua	8341.27	6348.26	4904.78	4166.2	3710.36	2689.92
auugcacauuauauggaauggcaau	1729.07	1734.16	1341.3	631.835	492.506	568.939		acauauaucuaagauaaugu	757.485	10895.5	4957.11	7123.34	3747.55	3219.96		uacagaacuuauauggaagucugua	9172.5	5652.86	5896.82	3450.75	4268.19	4203.9
uuugcacuuuauauggaaaggcaaa	3304.54	1823.2	1258.74	1510.75	691.006	225.942		auacgagaauauauggauuccguau	7665.18	7740.17	5384.8	3347.29	4720.16	2754.13		gcuauaggauugccauagc	10164	7610.64	6178.26	4174.39	5289.14	3066.4
uacgaagcuuauauggaagcucgua	3413.27	2007.61	1940.92	1248.23	1687.59	1424.36		aguugagcaguagccaacu	5952.37	4182.88	4234.08	3200.35	3548.7	1867.65		auacaugugcuacacaguau	7911.56	6713.67	4241.45	4020.67	3100.05	3461.3
auuccagauuauauggaaucggaau	1439.28	1095.98	747.657	301.591	645.615	267.798		uaaagcgcuuauaugaaagccuuua	7168.44	7502.51	5761.53	2786.47	4468.82	5362.9		auguauguccaagacaacau	10296	5884.52	3109.68	2788.73	2965.63	3471.28
uuugcaguauauauggauacgcaaa	1570.93	1261.67	1106.84	948.949	641.698	618.461		ACGUGAGCAUCAGCCAUGU	6174.13	6506.55	4106.35	1893.97	1532.39	2550.37		uugcaugucgaagacagcaa	6635.39	5082.88	4156.63	2942.02	2019.52	3265.28
aaacgacauaauaugguaugcguuu	2111.45	1997.26	1564.71	664.282	846.528	506.856		auacgaggaauacccguau	10392.5	13726.3	8669.29	5057.66	6733.05	5582.18		uaaaaauuuuaucagcaaaauuuua	9378.31	7461.51	5684.94	2954.63	4748.13	2799.62
uaacgacaauauauggauugcguua	2508.47	2191.1	1428.02	1182.32	528.761	795.229		acauguaggauuaccacaugu	9945.55	9477.63	5425.52	3476.48	4383.31	4632.13		auacgagauuauauggaauccguau	11420.2	11324.2	6133.72	2015.27	2266.22	2414.28
gaaguaguguauauggacacacuuc	2926.12	2047.92	1537.71	949.426	613.85	881.013		acuugaccauuaggcaagu	4982.92	5009.67	3026.99	1779.92	1585.4	2041.71		aguacacgauuacgguacu	7947.84	6748.99	5598.78	3570.77	3476.31	2847.42
uaaggaguuuauauggaaacccuua	3475.57	3409.06	2090.26	1675.84	991.252	1125.08		aagugaggaauacccacuu	8731.56	15270.3	6883.33	2788.77	5484.06	3620.33		aaaggucuuuauguggaaagccuuu	6641.69	9120.44	4766.25	3117.26	4011.79	2899.84
uaaggaguuuguauguaaacccuua	2303.6	2033.9	1932.71	1438.79	721.003	689.198		uaaugaggaauacccauua	6656.15	8121.48	7918.15	3691.93	2243.53	3821.98		gaagaauuugauauggcaaaucuuc	8056.29	11289.4	5670.88	3640.38	5060.58	4056.71
uaaggaguuuauauggaaacccuua	2987.63	2872.54	1530	1396.38	941.543	1263.46		acuacaggauuaccguagu	5175.19	10146.7	4074.7	2521.21	1627.53	1983.27		uaagguguuuuuuaagaaacccuua	6868.62	6677.16	4366.1	2378.28	3616.3	3090.73
aaaccacaauauauggauuggguuu	3470.43	3065.1	2260.95	1695.92	1445.67	702.295		uaaggaguuauuauguuaacccuua	6907.22	10204.2	8705.45	4058.97	4188.93	2823.77		uguacacgauuacgguaca	7821.98	8699.12	9407.74	3630.05	5347.35	3400.45
UAAGCACAUUAUAAGGAAUGGCUUA	2083.48	1845.72	1508.7	1187.94	875.289	584.115		augcacaugaggauuacccaugug	5320.59	6994.95	3922.38	2260.25	2258.33	1972.7		aacgaugucuaagacacguu	8893.95	9344.03	4975.79	4332.13	5399.82	3984.29
aaacgagauuauauggaauccguuu	2331.32	2186.91	1101.6	712.85	421.936	1166.95		augcgaggauuacccgcau	5716.38	7659.12	3877.09	2067.52	2456.8	1768.66		uaucgacaaaauaugguuugcgaua	12508.3	10093.2	8365.49	3840.25	5144.86	4837.61
UAACAAGUAUAUAAGGAUACUGUUA	2533.48	2456.72	2689.86	1904.59	1146.36	596.764		ACACGAGGAUCACCCGUGG	4859	7854.58	3404.6	1441.63	1881.43	1458.34		acuacaccauuaggguagu	6926.47	9520.57	5354.74	3156.6	3894.11	2652.9
uaagaaacuuauauggaaguucuua	3973.09	2342.68	2779.2	3236.75	1795.72	1417.29		agcaugaggauuacccaugcu	6689.07	9413.04	4132.59	2954.45	4135.03	2357.52		auugcacuuuauauggaaaggcaau	5517.64	4198.78	4064.19	2778.4	2622.45	2338.79
uuucgagaaaauaugguuuccgaaa	2695.67	2105.75	1472.71	981.547	685.114	666.924		GCACGAGGAUCACCCGUGU	4826.45	8122.86	4734.4	1838.77	1874.71	1523.83		auagcaugucuaagacagcuau	6860.04	9240.32	4787.28	2140.53	2698.95	2954.55
gagguaguuuauauggaaacaccuc	2225.39	1863.95	1237.81	576.392	577.284	845.35		ACUUGAGGAUCACCCAAGU	5267.8	11071.7	3376.99	2319.5	1995.95	2126.58		gugaauaucuaagauaucac	7995.14	4759.26	3752.75	3438.18	3175.14	3197.38
auacgacuuuauauggaaagcguau	3503.87	3545	2099.19	1899.7	1393.06	1306.86		agaacaccauuaggguucu	5942.86	6071.3	5331.45	2595.6	3726.84	1636.94		guuuacuucuaagaagaaac	8995.27	7905.79	5609.8	4154.43	3815.02	2675.22
uuuccagauuauauggaaucggaaa	1274.1	872.212	826.478	575.888	556.068	254.927		caauaaggauuaccuauug	7002.45	8771.56	3526.87	2366.82	4404.4	2970.6		acauaguauugauacaugu	11430.3	7028.97	5965.93	4525.89	3528.19	4098.86
uaaugaaguuauauggaacucauua	3183.24	3291.71	2902.17	1050.66	1051.84	1258.39		uaaggaguuucaggacaaacccuua	7462.52	7693.44	7799.47	4737.78	6824.98	4380.89		uaacgacaauauauggauugcguua	8986.24	7801.22	7129.86	3338.79	4200.81	3993.81
uaugcagaauauauggauucgcaua	2144.66	1381.6	1252.79	691.214	636.497	405.355		aacaugaggauuacccauguu	6685.32	8203.75	5102.86	2690.32	3354.36	3541.91		acaugaagaacauuaauucucaugu	10009.6	3363.9	5525.24	1192.08	419.491	1133.61
aauggagaaaauaugguuucccauu	1722.42	1677.35	1026.61	557.845	505.538	569.473		ugaacacgauuacgguuca	5716.6	7534.19	6363.3	2725.13	2970.46	2481.37		uagcaagacuaagucugcua	8692.43	10304.2	3448.6	4278.22	4203.04	4401.45
uaucgacuuuauauggaaagcgaua	3011.03	2082.65	1726	1554.65	1137.5	698.502		uaagaaacuuauauggaaguucuua	9949.59	10336.4	6439.45	4420.74	7216.82	5787.44		augcaugucaaagacagcau	8497.53	9873.01	3990.52	4845.93	3894.18	3337.72
aaucgagaauauauggauuccgauu	1609.5	969.989	741.647	630.554	567.154	370.314		agaagaggaauacccuucu	5890.72	5340.9	3831.73	1911.03	2333.59	2671.64		augcauugcaaagcaagcau	7260.12	8498.82	3022.37	4503.62	4335.16	2842.47
aaucgaguuuauauggaaaccgauu	3833.09	4240.24	2807.67	1937.93	1540.1	1929.45		aguguaggacuaccacacu	7513.36	8964.47	7457.22	3608.7	4858.61	2767.32		uaaggaguuuguuuguaaacccuua	10000.4	10400.7	5856.77	5120.9	4512.08	3886.05
aaugcacauuauauggaauggcauu	3061.85	2791.2	2677.75	1718.77	1078.32	630.451		ACUGGAGGAUCACCCCAGU	3211	5610.8	2738.01	1848.01	1059.21	1376.45		uaaggaguuuaaguuuaaacccuua	12412.2	9839.81	5190.35	5485.36	6195.64	4035.23
aauccacuuuauauggaaagggauu	1578.62	1453.42	1083.73	750.059	584.311	484.58		aaaccagaaaauaugguuucgguuu	7222.29	7972.98	5354.99	2582.94	3752.76	3079.18		uacggaguccauauggggacccgua	6312.22	3566.03	1439.54	1419.22	1216.97	810.853
uaagcacuauauauggauaggcuua	1343.93	1320.44	943.051	621.672	454.779	340.629		augucagauguuaacaucgacau	2947.9	2587.98	858.46	1801.07	683.955	1060.08		uaaggaguuuauggaaacccuua	7075.88	4304.26	4645.77	3263.5	1949.59	1852.12
auugcagauaauaugguaucgcaau	2306.56	1371.24	1250.53	1221.04	611.077	223.635		acguaagaauuaucuacgu	2665.6	7385.53	6345.61	3449.97	3878.5	3044.85		aaacaugucugagacaguuu	10235.5	5721.55	4236.76	4474.52	4029.38	2424.75
UAACCAGGUUAUAUGCAACCGGUUA	1663.21	924.764	851.011	382.205	435.785	235.211		agaacagcauuagcguucu	6709.02	7175.11	6483.07	2125.07	2727.42	2975.16		uaagcaaaguacaucuacuugcuua	9062.57	6227.28	4151.08	2992.35	3353.3	3219.06
gcaauagucuauauggagacauugc	2937.52	2296.12	1693	1818.95	1190.34	1413.81		ACGUGAGGAUCACCCGCGU	5190.82	8888.95	3721.87	2427.6	2641.63	2106.19		aaugcacaauauauggauuggcauu	9760.92	5024.5	4819.42	2948.63	5101.07	3603.46
uaucgacaauauauggauugcgaua	1701.09	1042.98	698.796	1014.12	829.532	814.907		ACAUGAGGAUCACCCAUGC	7882.73	11305.1	7884.34	4465.39	4285.17	4022.98		agaugauaauuguacaucu	7759.04	7040.61	5683.63	4562.74	5003.62	3398.66
caaggaguuuauauguaaacccuug	3587.96	2582.17	2544.44	2062.95	1207.92	1509.81		GUAUGAGGAUCACCCAUGC	5673.44	8563.5	4839.23	2400.34	3393.73	2339.1		aaaccagaauauauggauucgguuu	10729.1	11198	9854.9	4768.2	5310.59	3481.32
uuucgacaauauauggauugcgaaa	3750.13	2421.89	1898.58	1188.07	874.086	1143.46		augacaaguuaacugucau	5907.4	8826.71	3472.7	3631.83	4574.49	3871.2		uaaggauuuauauggaacccuua	6449.39	6235.69	4275.8	2639.65	3170.62	3437.76
aaagcacaauauauggauuggcuuu	4977.17	4284.1	2869.16	2160.63	1293.42	2238.39		agcugacgaauacgcagcu	5903.95	9615.75	6019.81	2916.95	4260.27	2419.51		AAAGGCGUUGAUAUGGCAACCCUUU	5256.98	2722.82	2982.23	1510.85	1916.74	1441.11
gaauuaguccauauggggacaauuc	3067.19	2095.53	1539.39	2373.9	715.189	662.658		auucgagauuauauggaauccgaau	6324.48	10429	6670.1	4071.18	3652.63	2952.89		uugcgaguccaagacugcaa	9363.85	10144.6	5880.32	5108.97	4985.75	5016.66
UAAUGACAUUAUAUGCAAUGCAUUA	3493.34	2672.15	2969.29	1951.86	1533.9	809.83		acuacaggauuaccguagu	3179.63	2535.36	2361.36	1412.25	1541.74	1615.33		aaacgagauuauauggaauccguuu	12891.8	11225.3	8033.83	5748.07	5238.9	4313.07
uuucgagauuauauggaauccgaaa	2036.52	1138.11	1127.24	790.105	622.748	544.403		uaagguguuuuuuaagaaacccuua	3905.22	2680.38	1653.88	1590.87	1462.56	1822.64		uaaggauuuauauggaaaccuua	7754.63	5658.55	4050.25	1867.48	3646.39	1960.44
uaaagaaguuauauggaacucuuua	4189.97	3087.9	3047.32	1315.62	1336.73	1539.83		uaggagaaggucccua	3695.69	7669.64	5497.44	3726	4620.89	4646.29		uuagcacaauauauggauuggcuaa	9235.32	8956.22	6215.87	5996.91	6041.44	5002.22
uaaggaguuuguaugaaaacccuua	2656.82	3330.95	1742.19	1576.49	1032.33	1386.23		auaugaggaauacccauau	7134.3	5111.29	6370.66	2580.09	3421.47	3129.34		gauugauuuuauguacaaaacaauc	8366.24	2506.71	4026.81	2760.71	2075.19	2941.51
uguugaccauuaggcaaca	1893.5	2007.62	1460.97	1048.83	991.47	495.538		acaugaggauuacccaugu	5426.71	9146.1	5279.82	1421.78	2796.74	2034.97		aaagaugucaaagacacuuu	7735.09	9891.94	5437.82	4557.36	4100.19	3857.94
uaacgacauaauaugguaugcguua	1709.46	1455.28	1396.47	1073.72	400.251	588.113		ACGUGAGGAACACCCACGU	4337.07	7919.12	3378.53	1924.68	2097.07	1468.92		aaggaacuguaacaguccuu	7199.62	7248.33	5751.15	3740.7	4506.41	3715.97
uuuggagaaaauaugguuucccaaa	1305.83	1400.03	958.075	788.033	433.865	503.518		uagugaguguauauggacaccacua	3046.72	1942.29	1470.34	1292.35	733.626	1208.38		augcaagacugagucugcau	6252.63	759.352	4791.79	831.506	343.621	778.277
aaacgacaaaauaugguuugcguuu	6097.57	5469.98	3824.04	2042.14	1507.25	1649.79		uaaggaaguuuauauggaaacuccuua	4500.95	7665.13	4534.86	3238.32	6135.78	3900.5		auuugaguaauuaccaaau	6245.9	558.258	1495.73	1865.69	538.337	442.989
auuccaguauauauggauacggaau	3724.24	2391.29	1798.43	2273.96	709.958	986.604		uaaggcguuucuugauaaacccuua	4338.5	5918.66	5596.79	2259.24	2867.39	2680.89		uaagggguuuucucggaaacccuua	9388.7	3391.5	4398.55	1876.1	1280.54	1319.18
uauggacaauauauggauugccaua	1559.42	1290.44	1080.8	584.451	438.454	480.383		acaagagcaauagccuugu	6741.03	11421.8	8100.76	3937.42	5422.93	3853.92		guucagaucuaagaucgaac	8080.18	10244.9	4422.55	4460.01	5183.02	3178.34
aaugcaguauauauggauacgcauu	2311.69	2479.01	2545.05	1293.41	717.006	578.203		acugaggauuacccagu	4850.98	6394.75	4625.49	1858.52	2789.2	2216.95		uaacgagaaaauaucauuuccguua	11074.3	8545.01	10824.7	6348.74	7222.48	4890.17
uaucgacaauauauggauugcgaua	3661.72	3016.24	1898.13	1564.28	813.261	802.096		uaaagaguuuauaaggaaaccuuua	6756.07	8799.78	7682.96	6671.02	6277.15	3822.75		acaugauacgauacguacaugu	8759.5	7624.09	5687.21	5127.91	4754.45	3585.92
uuuggagaauauauggauucccaaa	1394.41	781.987	692.514	474.123	845.597	461.467		uugugaggaguacccacaa	4696.14	6566.77	5858.16	3377.87	3051.17	1928.76		agauauccauucgguaucu	9083.95	9228.14	7910.17	4532.53	5490.02	3842.89
aaagcaguauauauggauacgcuuu	1725.52	1796.68	1352.73	865.283	755.161	383.083		acaugaggauuacccaugu	5533.92	7689.57	6003.81	2352.39	3121.02	2031.52		aucgaacucuaagagucgau	9739.95	9738.51	5374.83	5448.27	4463.44	5582.72
aauggaguauauauggauacccauu	3584.22	1881.34	1656.07	715.072	776.712	561.468		auuggacauuauauggaaugccaau	7531.86	13468.6	7597.23	3853.14	5100.21	3520.35		uuugcacauaauaugguauggcaaa	5154.27	4533.97	2237.88	2218.62	2507.62	1648.75
uuuccagauuauauggaaucggaaa	2645.57	4015.32	2206.53	1520.81	852.425	710.15		uaagguguuuuuuaagaaacccuua	4772.25	5754.36	3307.5	2026.45	1514.5	2383.61		uaaggaguuuggcauaaaacccuua	6902.84	4941.85	2917.97	3638.49	4527.93	3160.43
uaaggaguauauauguauacccuua	2125.86	1325.6	1349.78	538.017	763.428	327.552		acugaauaauuacaucagu	3951.24	2422	1601.7	1976.4	947.284	1378.94		uaaggaguuuguauguaaacccuua	8266.64	9097.66	6124.63	3815.09	5944.8	4252.42
ugaauauuguauauggacaaauuca	5843.49	4396.75	3841.18	2995.28	2097.22	3200.18		uaaggacgauacgccuua	5952.61	11992.3	5394.71	3071.58	4540.51	3759.01		uaugcacaauauauggauuggcaua	7636.11	4751.18	4167.36	1819.83	3763.1	2661.3
gcaagauuucauaugggaaacuugc	4493.7	4687.54	3312.57	3085.8	1695.9	1700.39		auuagaggacuacccuaau	5384.55	9742.08	7420.26	3110.35	3348.26	2498.8		cacugagaauuauccagug	7570.48	5478.73	4664.38	3782.6	3217.82	2602.83
uuagcacuuuauauggaaaggcuaa	2581.84	2836.06	1662.66	1213.33	1219.62	426.985		aguucagcauuagcgaacu	6102.4	7108.52	5215.3	1746.4	3271.09	2359.14		uaaggaaguuuauauggaaacuccuua	8116.75	7315.25	4906.99	4581.62	5207.27	3327.91
uuucgacuuuauauggaaagcgaaa	2546.93	2848.06	1636.66	1488.33	1081.97	1342.61		aaacgagaauuauccguuu	7733.74	5757.49	7151.27	5185.99	3292.67	2438.87		ggucagaucuaagaucgacc	5781.82	6112.43	3468.18	2378.11	3408.96	3046.97
acgcagguauaauaccgcgu	3390.21	2819.36	1868.47	2160.81	1924.8	1926.53		aaaccuguuuacacggaaacgguuu	7110.08	8042.74	9563.46	4904.11	5432.41	3783.69		uacggauuuuugauagaaaaccgua	8347.75	11493.2	6442.68	5061.01	7093.48	4518.88
auuggaguaaauaugguuacccaau	4495.94	3447.96	2172.94	2325	1448.78	926.475		gaauaaggauuaccuauuc	7812.26	9033.68	9003.16	2653.54	5795.36	3233.21		uucgaugacuaagucacgaa	7701.06	10527	4869.97	5369.44	5009.13	4845.76
uuuggacaaaauaugguuugccaaa	4952.94	2802.11	2147.81	1583.05	1074.4	877.579		uaacgagaaaauaucauuuccguua	6569.32	7682.14	4970.6	5352.38	4128.07	4131.16		aguacaggauuaccguacu	7630.21	7703.27	7488.3	5160.62	3468.58	3174.26
gccauaguuuauauggaaacauggc	3489.17	1765.36	1318.74	1221.07	798.681	597.683		uaaggaguuuuuugucaaacccuua	8105.51	11066.1	8576.11	6933.65	6749.58	5093.42		ggaaauuucuaagaaauucc	6540.73	8098.73	4884.53	6535.89	5048.4	3104.71
uacagauuucauaugggaaacugua	2321.83	2176.91	1615.3	1386.37	1169.94	783.034		ACGUGAGCAUCAGCCAUGU	3880.03	3918.07	2567.28	1248.71	1440.1	1659.78		uaaggauguaucaccuua	10099.8	8467.71	6830.56	5346.25	6925.62	4614.5
uauccagauuauauggaaucggaua	3255.47	1499.61	1610.99	819.004	944.8	536.229		agaacacgauuacgguucu	3865.73	6401.92	6150.42	1724.88	1710.68	1838.99		augcaugccgaaggcagcau	6716.72	7974.66	4291.51	2937.27	3764.19	2907.19
uaaccacuuuauauggaaaggguua	1787.69	1348.12	1189.69	438.241	504.998	523.579		uaagguguuuccgcauaaacccuua	6513.2	11606.8	7208.27	3282.71	3618.85	4089.7		uaaggaauuucuuuguaaauccuua	12212.7	6550.65	6808.13	4501.13	5511.73	3408.27
ugauaaguggauauggccacuauca	1636.06	1294.7	1123.98	764.77	650.959	505.582		uaaacaguauguuaggauacguuua	4999.45	5183.91	4388.77	2955.66	3660.54	2881.06		aucuaucacaaagugaagau	5475.18	5834.57	3097.78	2490.28	2428.02	2064.28
aaucgacauuauauggaaugcgauu	1502.31	949.07	744.153	535.402	379.009	667.085		cagugagaauuauccacug	3961.51	3442.36	4310.52	1892.67	1451.85	1590.29		auucacugauaaucaggaau	7139.86	6201.68	4548.51	2053.74	3631.6	2822.14
uaaccacauaauaugguauggguua	1625.84	1195.96	1069.53	611.676	596.201	589.222		acaucaccauuagggaugu	3620.96	3165.11	2690.16	1719.76	1383.67	1591.79		CAUAUCGCUUAUAUGGAAGCAUAUG	6767.87	5071.11	3345.75	3030.07	3358.77	2666.34
UAACGAGAAUAUAUGAAUUCCGUUA	1503.64	1338.6	600.965	446.33	374.392	474.755		ccaagaggaauacccuugg	5167.76	7592.65	4813.64	3120.48	3185.37	2161.11		aaugcacauaauaugguauggcauu	5144.16	3755.37	3534.79	1981.21	2005.19	1729.2
aaacgaguauauauggauaccguuu	1889.47	1359.93	928.462	863.636	401.776	756.47		agaugaggaauacccaucu	6079.94	10765	8006.82	2750.84	3949	2602.14		aaugcagauuauauggaaucgcauu	6329.62	4985.21	4768.75	2577.11	2728.03	3235.85
uagagagguuauauggaacccucua	1514.48	737.734	1278.08	1044.67	523.139	193.769		acuugaggauuucccaagu	9318.09	9014.61	6423.46	6294.04	7422.95	6200.78		accagaggaucacccuggu	8181.77	6828.06	5682.65	4666.33	5526.65	3228.38
uuugcacaauauauggauuggcaaa	1673.39	1984.67	1755.65	936.905	572.566	646.118		uuagcagauuauauggaaucgcuaa	7238.63	3990.77	3445.65	2236.13	3952.94	3211.56		augaaugucgaagacaucau	5783.35	4783.46	4168.53	3618.03	3115.83	2453.16
ggaagaucuuauauggaagacuucc	2442.49	2445.88	1636.38	1128.66	785.029	744.318		augaaggucugagaccucau	3902.4	1197.81	2785.09	1961.14	991.271	1108.01		uacuuaauguauauggacauaagua	6432.91	7239.85	4761.18	3192.76	5246.76	3946.79
uaaggaguuuauauggaaacccuua	2362.38	2192.64	2403.23	1855.7	910.238	872.242		auaucaagacuacugauau	3270.88	1314.02	1012.37	1670.03	889.014	1521.59		acaugagaagaauuuacuuccaugu	7517.96	8510.33	5487.25	3473.96	3303.04	3805.89
aggcaucgccaagcgagccu	1520.83	945.598	983.992	207.617	517.303	305.704		aaucgagauuauauggaauccgauu	5053.48	8835.32	7567.17	2492.39	3561.56	1746.35		uuccaugacuaagucaggaa	7232.51	8656.3	3146.7	3338.61	4231.64	3663.98
augcagucuuuagaaagacgcau	2274.94	898.994	822.599	123.962	610.689	109.874		cagugaggauuacccacug	4219.04	4039.38	2869.78	1821.77	1224.77	1840.31		ACCUGAGGAUCACCCGGGU	8414.82	9064.48	3741.79	4569.12	3855.74	4635.78
aaaggagaaaauaugguuucccuuu	3691.87	3281.02	1851.62	1205.59	889.163	1214.73		gcgugagaauuauccacgc	3796.79	7165.21	5555.61	1981.31	1562.41	1474.64		aaagcagauaauaugguaucgcuuu	6600.47	9164.65	4800.81	3473.21	4327.02	3443.94
uaaggaguuuauaugcaaacccuua	1625.93	1477.31	1024.44	853.614	735.058	710.335		acaugaagcauuaugcucaugu	8027.16	12615.6	7357.13	6896.74	7293.32	5993.36		auguaggucgaagaccacau	7224.96	11272.8	5904.82	4814.43	4007.03	4331.83
uuucgaguuuauauggaaaccgaaa	2120.22	2506.88	2006.18	1061.08	1389.8	638.343		uaaagaguaucuaugcauaccuuua	4187.23	7431.23	3489.62	2297.58	1824.08	2029.75		uaaguaguuugucuagaaacacuua	4977.14	1534.57	1024.97	904.142	455.2	560.306
ugcgaaucuuauauggaagaucgca	1324.01	1070.56	906.229	884.957	805.692	374.732		aaucgacauuauauggaaugcgauu	4638.97	8119.29	5804.64	2907.76	2955.13	2516.21		aaccaagacuaagucugguu	6567.71	8824.49	3686.12	2795.6	4566.52	3193.49
uaagcacaauauauggauuggcuua	2232.95	1467.71	1867.1	646.64	649.486	359.077		aacgaguauuaaccguu	7425.56	9247.42	5040.86	3803.81	5543.26	2752.09		uaagacaguauauacugcuua	5428.26	6255.61	3352.17	1875.33	2464.1	2433.28
uaaccagauuauauggaaucgguua	1143.17	1060.82	2080.36	349.228	414.612	425.587		uuuccaguaaauaugguuacggaaa	9287.49	12397.6	10326.8	8190.82	6891.84	7325.23		uaggaagucuaagacuccua	7511.2	7935.12	1954.28	2148.58	2358.09	3320.97
uaaggaguuuauaugaaaacccuua	1764.44	2248.55	1381.23	621.876	596.253	456.085		aaacauaucggagauaguuu	4115.89	1366.56	826.28	1608.81	1032.35	1382.81		caaggagggcauaugggcccccuug	5963.88	1050.24	3257.62	1048.71	629.696	404.263
uuucgagauuauauggaauccgaaa	2942.14	2891.01	1792.86	1152.69	717.316	1706.7		uaggauuuaaaguaaaccua	4973.97	7357.16	5353.02	3907.28	2112.07	2273.25		ACAUGUGGAUCAUCCAUUU	6330.92	8422.19	5480.54	4399.2	3556.32	3868.95
ugaaggaguuuauauggaaacccuuca	3025.02	2764.85	1286.86	669.844	667.661	661.621		aaaccacauuauauggaauggguuu	6941.52	9622.99	4809.09	3731.28	3698.71	4180.94		uaacaagaugauuuugcaucuguua	1189.2	3578.46	2606.17	1000.67	766.302	693.508
aaugcagauuauauggaaucgcauu	3294.05	3301.23	2145.03	1485.62	1496.06	569.647		caugcauauguaaccauagcaug	3358.44	954.444	982.925	1669.77	955.315	1193.65		uaaggaguauauauagauacccuua	6529.72	8559.31	4140.02	3611.28	3181.03	3363.59
uaggauuuaauuuaaaccua	1846	1049.28	392.246	307.847	365.845	342.539		agaugaccauuaggcaucu	4383.27	3746.5	3011.3	1598.24	1489.39	1890.94		acacaaggacugccugugu	7840.5	5034.04	5799.68	4981.21	5473.75	3837.64
uaucgacaaaauaugguuugcgaua	1746.34	2392.78	1556.88	653.706	866.371	380.514		uaagguguuugaccguaaacccuua	4501.59	2158.24	1461.95	2326.76	2352.78	1382.24		uaaagaguuuagcuggaaaccuuua	5719.1	4708.14	4062.11	2071.55	2841.09	2488.68
uaaggaguuuacaggaaaacccuua	1789.62	2780.95	1818.72	1019.36	1079.44	570.27		aaacgacauuauauggaaugcguuu	4745.41	1831.19	4257.29	2676.04	2404.35	2582.19		acaugagagguauuuaccuccaugu	6340.65	1554.89	1154.23	1270.46	735.472	469.507
augcaugucgcuggacagcau	3152.82	2134.85	2252.23	1451.06	1409.76	1455.58		uuugcacaauauauggauuggcaaa	5212.94	3491.07	3670.61	2937.21	2642.48	2389.44		augcacauaucauauggcau	5609.73	3715.04	2875.73	2798.93	2626.11	1788.71
UAAGCAGAAUAUAAGGAUUCGCUUA	3009.98	3090.43	2354.76	1371.6	1420.24	1235.06		aaccauguuaaaaacagguu	8012.27	13621.7	11048.7	7195.09	7627.94	7569.35		acaugaaagaauauuaucuucaugu	12415.3	7246.39	7704.63	6341.3	4447.3	2851.14
uacguauucuauauggagaaacgua	1770.46	1768.47	1299.84	1364.17	834.195	784.94		uaacacauuuauugggaaauuguua	3921.99	6070.3	3649.27	2282.23	1310.72	2516.62		uaaggaguuuuuuuauaaacccuua	6949.81	6405.7	3709.39	2148	1329.76	2510.42
uauggaguuuauaugcaaacccaua	1898.95	1496.19	1482.4	1441.72	517.871	676.354		uaaccagauuauauggaaucgguua	5271.9	9232.66	5282.77	2640.01	1990.9	2296.33		augaaugucucagacaucau	7840.62	7089.8	3409.31	2165.47	4031.35	3425.74
uaaggcgauuaucugaaaucccuua	1215.65	1316.08	560.416	1024.33	403.06	249.867		acaucgaggauuacccgaugu	3450.38	5858.96	3947.8	2139.49	1483.42	1550.37		auccaugccucaggcaggau	3810.88	4198.14	4100.71	1841.55	2077.9	2956.17
uaguaaguguauauggacacuacua	1523.6	1383.1	980.168	618.503	439.716	452.708		acaugaugagcacacaugu	5673.6	7224.76	7342.81	2222.07	2553.36	2474.42		aaugcaaaugauaacauugcauu	6569.76	10158.9	6714.71	5384.48	4382.58	4160.92
aaugcacuuuauauggaaaggcauu	2438.2	3047.24	2056.42	1665.47	1126.71	890.967		agcauguuaaacagcu	3299.14	1447.14	1230.59	1632.87	663.835	649.422		acaugauaaguguauacaugu	8754.42	9158.58	7359.57	5818.25	6850.64	4969.86
uuuccaguauauauggauacggaaa	1651.13	1644.12	1066.61	1072.35	710.004	642.602		ugaggaguuaauacguuaacccuca	3521.1	1501.1	2993.31	933.611	2180.65	1227.15		aaccaugucagggacagguu	8420.25	9567.81	4225.82	5571.69	6459.69	3858.03
auagcaguauauauggauacgcuau	2966.36	1943.92	2057.39	744.999	1055.81	572.314		ugaagagcauuagccuuca	4267.81	5853.3	3549.53	2116.23	2169.62	1424.87		aaugcagaaaauaugguuucgcauu	6852.18	9344.75	3210.17	2007.18	3933.94	4033.83
caaguagcucauaugggagcacuug	1340.18	997.002	780.681	423.346	566.503	338.681		uaagguguuuaaucacaaacccuua	4919.51	5573.31	4776.94	2344.64	2811.05	2371.83		aguacagcauuagcguacu	10317.6	11293	7046.69	6390.93	6270.93	3737.52
uacuuauuucauaugggaaaaagua	3700.5	2285.52	1670.62	1089.87	706.307	1030.53		auucagaacauuaguucgaau	9238.71	5747.18	7211.16	5156.66	5976.07	6280.07		auguaugucccagacaacau	7252.66	8506.37	6336.7	3953.23	4767.57	3349.24
uaagcacauuauauggaauggcuua	1767.65	1557.66	1123.71	520.634	813.211	736.836		acaggugucuaggacacugu	3261.88	998.045	957.698	1394.33	1178.57	805.398		uaaggauaguuggacuaccuua	5662.08	5224.43	3193.87	3544.21	4044.57	3811.61
caauuauuugauauggcaaaaauug	5793.28	3638.02	2377.59	1901.3	1683.25	1352.58		UAGACCGGAUAUAUGGAUCCGUCUA	2562.17	5017.24	3857.36	3807.95	3638.49	1398.46		aaacaagucacagacuguuu	9691.03	9658.2	5546.07	5438.1	8179.52	4416.87
uauccagaaaauaugguuucggaua	1170.84	1053.86	647.858	506.075	595.858	298.792		agcagaggaauacccugcu	5157.35	5619	3757.98	1977.46	3338.7	2387.82		guuuaugucuaagacaaaac	8015.79	8642.96	4246.4	3687.44	4355.86	4476.05
gacgaaguucauaugggaacucguc	1784.65	2142.26	1454.34	1097.33	893.183	732.831		uaagguguuuaagcaaaaacccuua	6418.36	9022.08	7344.99	5010.95	5335.87	3592.21		UAAGCAGAUAAUAAGGUAUCGCUUA	6948.03	8690.44	6078.22	4974.29	4082.24	3618.55
ccgcauggcugcgccagcgg	1783.5	557.537	910.93	329.858	492.537	200.664		uaaggacuuuacaucuaaagccuua	4122.15	7840.04	4862.53	2644	2809.17	2348.35		uacgaugacuaagucacgua	6983.75	6899.93	3519.39	4428.3	3314.23	3929.12
caagaaucuuauauggaagaucuug	1075.53	1688.19	700.429	421.362	480.629	506.028		auucgagaauauauggauuccgaau	5435.16	7089.81	5287.65	3739.57	4236.48	3164.25		uaagguguuucagggcaaacccuua	9528.02	11243.3	9277.96	6753.54	5320.37	6217.11
uagugauucuauauggagaacacua	1627.24	905.518	645.003	1216.86	403.894	307.96		auuuacuucuaagaagaaau	4030.6	2499.26	1761.68	2585.33	405.119	1935.92		uaaggaguuuugaaaacccuua	8278.64	2222.38	2097.53	379.154	247.753	1.87503e-06
acaggauuuuauaaugaaaaccugu	1396.31	854.793	535.976	567.909	595.548	132.485		AUCUGAGGAUCACCCAGGU	5359.02	9403.52	4507.45	2445.75	3892.54	3583.71		uaagcagaauauauggauucgcuua	9045.85	7905.86	4579.98	2931.28	5133.01	3193.02
aaagcacauuauauggaauggcuuu	2205.79	3147.93	2759.41	1525.68	1309.93	740.178		uagcaagucuaagacugcua	5154.33	6555.51	5600.18	2781.45	3573.79	3041.71		caaagauguuauauggaacacuuug	8076.74	7137.89	4923.3	1617.63	3831.52	895.132
uagaggaguuuauauggaaacccucua	1714.73	1187.72	911.513	556.793	727.332	830.809		ACAUGAGGAUCACCCAUGG	5937.36	5445.79	5933.57	2141.81	2488.66	2650.75		augcaugucaauccgugacagcau	5333.83	9674.52	7046.74	3262.31	5120.29	3051.94
uauggacaaaauaugguuugccaua	2403.34	1745.86	1772.25	1168.92	727.991	787.025		ACUUGAGGAUCACCCAAGC	5967.77	11757.5	5668.69	2280.21	3928.01	3718.78		aagcauguuucaaacagcuu	7854.55	5847.34	5499.86	3899.62	3489.54	4962.26
aaugcacuauauauggauaggcauu	1072.81	757.064	426.744	631.661	566.03	279.896		gaagaauuugauauggcaaaucuuc	5746.4	8865.18	5071.01	2608.53	3217.74	3381.43		agacuagcuauuaagcagucu	4044.95	4130.66	2814.74	1927.15	1307.23	1004.61
UAAGCAGAUAAUAAGGUAUCGCUUA	1567.23	1876.14	1633.6	621.542	699.744	669.649		auccaugucaaagacaggau	9211.81	9246.91	7263.92	5495.74	7337.63	4176.22		ugaggauauuaucuguaauaccuca	4786.23	6237.7	4440.89	2440.69	3352.7	2555.43
uacugaauucauaugggaaucagua	2919.86	1476.02	1709.61	1680.58	548.08	1392.97		uaaggagcuuaugcagaagcccuua	5182.03	6996.08	4359.06	2626.9	3310.64	2144.66		uuaggagaauauauggauucccuaa	5920.79	3905	4237.2	3321.09	3407.68	2952.82
uaaggaguucauaagggaacccuua	1845.82	899.344	549.164	314.287	551.714	424.661		aaggacaguauugacugccuu	6669.98	10367.1	9286.72	3918.89	6551.89	3289.8		UAAGAAGUAAAUAUGAUUACUCUUA	7336.87	899.834	1813.39	347.305	597.133	604.778
uaagaaaguuauauggaacuucuua	3941.45	2824.74	2766.23	1806.05	991.292	1099.63		uaaccacaauauauggauuggguua	4453.21	5565.57	3832.51	2175.49	2276.49	2237.71		gcguaugucuaagacaacgc	6238.45	6491.2	2879.27	3570.04	3139.04	2447.3
gaaggaaucuauauggagauccuuc	2703.99	1716.79	1775.91	916.892	787.175	710.212		guacgaugauuacacguac	3521.83	3221.59	3061.25	1995.66	1809.67	1927.63		aaucaagaccaagucugauu	8539.95	8536.52	7364.9	6002.56	5259.47	4763.3
uaaagaagucauaugggacucuuua	1700.01	1749.11	1421.65	820.449	1187.06	770.824		auacaugugugacacaguau	6598.68	7536.46	6190.68	5354.87	4916.56	4641.31		aaguuuguuuagaacaacuu	7066.11	3698.44	5870.59	3807.53	2938.88	3830.36
UAGGGAUAUUAUAUGCAAUACCCUA	1341.34	1618.98	1172.67	792.407	849.791	272.069		augcgauguaaacacgcau	2398.09	1474.72	833.14	894.061	1163.92	873.387		uaaggaguauauaaggauacccuua	5378.91	5945.76	4225.58	1871.13	1226.96	1106.73
auugcagaauauauggauucgcaau	1771.05	1592.47	1220.13	645.688	734.215	1110.98		acaugagcaguagccaugu	5030.62	7365.67	5445.44	2659.96	3408.29	2086.38		uaagguguuugauucaaaacccuua	6587.04	5607.48	5095	3142.93	3342.3	1738.7
gaaagaaucgauauggcgaucuuuc	1388.58	1149.81	913.675	928.711	538.259	516.996		cucugaggauuacccagag	3781.31	3917.77	3265.63	1585.1	1609.22	1534.32		uuacaugagauacucaguaa	7367.07	8224.93	4755.27	4093.82	5011.85	4349.8
UGAUCAGUUUAUAUGCAAACGAUCA	1655.31	1558.07	1000.05	961.539	616.612	618.527		acaugaaggauuaccucaugu	6352.6	12421.5	8076.25	2650.18	3331.97	2713.38		agcgaugucaaagacacgcu	14330.9	11366.1	7075.17	8234.77	5314.89	3181.19
uaugcaguauauauggauacgcaua	2092.65	647.697	1195.37	528.191	470.558	351.677		agaacaggauuaccguucu	4143.44	3955.68	2849.8	2872.29	2681.73	1954.92		uaagaaugaauacaucuua	7056.19	4883.69	3240.11	1782.29	2499.13	2498.03
uaaggaguuuauauggaaacccuua	1886.2	2654.23	1646.37	602.074	618.572	743.981		ugaacaccauuaggguuca	3462.44	4184.56	3351.63	1846.24	1138.41	1155.25		auacaggucgaagaccguau	6538.57	5318.29	4552.8	3305.64	3656.13	2923.82
uuaccacuuuauauggaaaggguaa	3218.85	1628.53	2301.29	995.968	1085	941.049		uauggacauuauauggaaugccaua	4018.04	3837.81	3171.86	2064.16	2870.75	2666.34		aaucaugucaaagacagauu	7163.32	6728.61	3375.26	4621.24	3554.67	3604.88
uaaaggaguuuauauggaaacccuuua	1908.77	1771.69	1530.51	861.416	758.58	407.736		uaccgugacucagucaggua	2916.14	1563.26	1090.45	1303.23	600.957	1210.17		uaaaaauuguauauggacaauuuua	9186.82	11269.6	6751.62	4779.69	4298.29	3158.54
ccaagagcuuauauggaagccuugg	1629.38	1472.86	961.122	550.692	595.986	741.751		uaaggaguuuguguagaaacccuua	5786.71	9192.79	5690.09	3325.82	3804.08	3125.91		acauuaagauuucuaaugu	2556.67	5337.8	1774.19	864.103	2236.45	123.377
UAUUCAGUUUAUAUGAAAACGAAUA	2549.23	2296.69	1891.43	1389.71	1531.66	1508.97		acaugauaggauuccuacaugu	4017.73	4083.85	3808.02	2405.39	3516.9	2095.74		uaucgaguuaaucugauaaccgaua	9820.27	2416.76	3040.94	1440.88	1016.43	9.13013e-10
acaugaggcucggcccaugu	1851.14	441.71	577.295	760.201	262.808	427.645		CCAUGAGCAUCAGCCAUGU	3418.26	3487.92	3415.68	1833.64	1611.47	1651.25		aaggacgacauagucgccuu	5257.64	2245.48	1522.42	1576.17	989.862	1873.95
gaaggagauuauauguaaucccuuc	2617.14	1530.82	1147.25	552.559	1338.59	425.643		uagguaauauauacugauauaccua	4528.03	1899.84	5043.83	983.847	1023.79	1714.52		uaauaaacucauaugggaguuauua	9042.21	9106.21	8550.86	6342.53	5899.87	2339.87
uaaggaguuuucgugaaaacccuua	1632.01	971.625	1051.9	871.818	547.812	158.928		ACAGGAGGAUCACCCCUGG	3905.12	8375.35	3486.4	1465.45	1585	1813.76		uugcgugucgaagacagcaa	5361.99	7401.56	3697.33	2861.32	2340.78	2785.01
AAAGCAGUCUAUAUGCAGACGCUUU	2246.95	1984.99	1558.88	1068.29	678.286	1161.39		aaagauguuuuugcagaaacucuuu	5246	5575.62	5654.72	3576.71	3616.14	3146.49		uaagguguuuaucugcaaacccuua	10656.7	4891.95	5285.09	3032.89	3775.02	1548.76
acaucaggaaugccgaugu	3478.88	2894.09	2719.26	2020.91	2300.75	2010.3		aagggacuguguaucaacagcccuu	2749.78	1010.91	1197.92	1298.41	1136.99	1425.91		uaagagaguuuauauggaaaccucuua	4860.3	3311.39	3109.2	1206.99	2112.47	1596.41
aaugcacaauauauggauuggcauu	2052.16	2637.99	2149.24	1254.37	1214.33	546.644		accacaggauugccguggu	4657.69	4382.23	4693.95	3542.94	3304.89	3887.92		gaacacuucuaagaagguuc	3338.29	3981.34	2445.81	1526.6	1771.11	970.63
aaaccagaauauauggauucgguuu	2347.98	2464.94	1629.91	691.294	672.427	500.452		uaaggcguuucuauacaaacccuua	3820.02	4558.04	3364.52	1766.98	1895.76	1642.09		uaagaguuuauauggaaaccuua	8071.33	8129.21	5675.31	4569.15	3803.12	3627.64
UAACAAGUUCAUAUGAGAACUGUUA	1965.84	1216.86	908.076	1250.2	682.06	555.795		uacggcguuuauauagaaacccgua	2612.24	2451.68	1317.39	1453.84	874.955	1251.64		acgugagcaaaagccacgu	4062.06	6769.65	4913.8	3452.98	3680.68	3383.68
aggcaugucuuagacagccu	1555.51	800.282	483.998	284.175	419.739	372.143		ugggguuuguaaauggacaacccca	2951.82	4542.06	809.064	1667.92	888.593	826.89		uaagccguuuguucguaaacgcuua	8381.37	8276.88	3803.32	4219.91	4054.72	3411.63
aaaccacauaauaugguauggguuu	1971.24	2523.5	1986.39	960.422	1096.19	715.006		uuucgagauuauauggaauccgaaa	4499.44	2934.71	4893.84	2133.56	3225.45	2127.22		ucaagaccauuaggcuuga	6795.45	3484.81	3938.33	2671.28	4226.64	4331.11
augcCACAAGAGGuuCACuuAuGg	3113.8	2092.41	2318.78	2027.28	1957.94	1383.38		ugaugacgauuacgcauca	3102.74	4111.27	2786.09	1392.79	1426.87	1101.59		uaaggaguuuggcuacaaacccuua	6273.03	5965.56	5429.3	3068.9	3609.75	3405.54
auaggagauuauauggaaucccuau	2552.28	2488.54	2180.22	1087.1	863.344	1057.2		uguugaggauuacccaaca	4236.85	6632.66	3683.38	1868.2	1944.26	2109.76		uaaggaguuuauaugaaaacccuua	4521.08	1948.49	2396.94	1920.81	1332.72	1345.61
aaagcagauaauaugguaucgcuuu	2162.19	1207.31	606.791	1750.6	525.567	720.539		uuaccagaaaauaugguuucgguaa	6901.22	8509.18	7794.6	5065.28	5871.71	6170.2		auggcaugcaugucuaagacagcaucu	7456.14	9691.53	4212.16	5285.34	4552.11	4621.12
auugcacauuauauggaauggcaau	3620.88	2075.67	1966.93	1220.63	1255.95	773.284		uaagcaguauauguagauacgcuua	3706.86	1544.82	1799.43	2947.97	1505.57	2278.73		auccaugaccuagucaggau	4874.94	2042.95	3561	2725.14	892.555	403.167
uaaggcaguuuauauggaaacgccuua	2917.22	3891.31	1727.19	950.798	1308.03	1030.89		acaugagagucauguaacuccaugu	2231.56	2179.52	1295.02	1123.67	653.712	1408.83		uguacaggauuaccguaca	7949.42	5337.41	4372.98	5107.92	1515.99	2466.67
acaggaccaguuggccugu	3604.42	2026.59	2050.15	2106.02	1562.25	1572.47		GUCUGAGGAUCACCCAGGC	4130.42	6552.55	3380.01	2004.79	2813.42	2299.2		uagagauuugauauggcaaacucua	9806.17	8393.97	6416.05	4786.22	5289.04	2178.53
uauaggaguuauauggaacccuaua	1831.46	975.474	555.579	534.995	451.785	324.778		uaaggaguuuaccacuaaacccuua	3715.85	5754.67	3759.38	2010.39	2053.38	2432.07		UAACACGCAGAUAUGGCUGCUGUUA	2765.81	4256.23	4897.04	2644.73	2120.91	1570.96
uauccaguuuauauggaaacggaua	1706.13	1763.03	1584.85	1082.22	662.201	923.741		CAUAUGAGGAUCACCCAUG	4150.88	5971.4	2998.97	2227.25	1848.03	1827.16		uacaaauuucauaugggaaauugua	11407.5	11325.5	15329.9	3330.68	4737.14	4634.17
ucaaggaguuuauauggaaacccuuga	1556.51	2040.67	1346.21	890.118	632.075	572.992		acaugagaauuuaguccaugu	3699.01	2533.25	1286.37	1949.2	1403.22	1598.78		acaugaaggauuauccucaugu	8037.62	6652.57	6423.15	5885.92	5801.98	4488.44
aauccaguuuauauggaaacggauu	1782.66	1423.16	907.428	1690.72	554.825	629.986		accaugaggauuacccauggu	3091.61	5304.71	2273.83	1813.45	950.441	1429.68		augcaggucacagaccgcau	4929.81	4788.65	4909.62	3048.69	3341.71	2731.33
auggacgucuuagacgccau	1307.49	757.483	550.616	422.285	457.684	427.023		augcaugucaagacagcau	6255.16	6343.89	7691.35	5277.9	4303.63	4185.18		augaaugucaaagacaucau	6914.67	4721.49	4156.37	3594.38	3102.18	3212.66
ccauaagguuauauggaaccuaugg	1596.28	803.945	965.092	745.675	522.741	466.102		ugcggaucguauauggacgaccgca	3054.6	1864.29	1379.78	1301.23	1271.2	1350.35		uaaggaguauauauguauacccuua	7225.97	5543.38	4883.34	1270.3	2686.88	2231.35
uaaggaguuaaucaaauaacccuua	1690.72	1000.12	922.162	212.733	315.268	400.52		CACAUGAGGACCACCCAGU	3393.06	3691.1	3409.86	1781.09	1890.22	1712.35		acauauuccuaaggaaaugu	5899.51	7477.21	4183.93	4302.59	3251.05	2847.23
uuagcagaauauauggauucgcuaa	2818.57	2370.46	2273.43	2307.34	1064.97	865.845		aauccacuauauauggauagggauu	3226.48	3075.96	2003.68	1905.62	1285.52	1506.98		guggacgucgcagacgccac	7939.2	2755.11	8227.23	1234.17	1016.39	2902.18
uaaggaguuuguauggaaacccuua	3618.98	3317.92	2245.58	2291.37	1357.52	2012.22		auugcaccauaagggcaau	3912.9	5510.3	3097.8	1995.49	2007.57	2063.43		augcaacaugauaacaugugcau	7880.59	6556.2	5543.68	4493.29	5170.69	4074.28
uagagauuugauauggcaaacucua	2165.81	2347.23	2354.17	1217.85	1680.16	658.929		aguucaccauuagggaacu	3925.24	6367.95	2944.37	2319.45	1878.77	1811.02		acaugaaagaaauuuaucuucaugu	7380.68	8697.08	8908.34	4266.48	3472.27	2888.17
auaccagaauauauggauucgguau	1553.46	1317.6	914.009	388.589	463.218	820.91		uguucagcauuagcgaaca	4000.12	3942.46	4206.93	1776.45	2857.16	1356.46		augcaugucuaagacagcau	7570.13	8061.38	3223.64	3191.39	3588.55	3153.5
gaauaaguccauauggggacuauuc	1181.94	1044.12	1263.28	568.072	374.528	636.007		uaaggcgguuauugggaaccccuua	5045.37	3239.16	3414.74	1546.48	2882.81	1982.5		uaaccaguuuauacauaaacgguua	5662.59	2481.23	2444.75	1805.42	2008.68	1621.95
aauggacuuuauauggaaagccauu	2104.75	1553.39	902.221	686.707	479.616	420.166		augcuaaggaguuauauggaacccuua	3504.13	10262.8	4757.28	2991.61	2611.02	4537.96		gugaauauauaauauaucac	6203.72	9186.07	5983.1	3491.25	3905.57	3154.57
uaacgacauuauauggaaugcguua	1775.2	1679.4	1301.34	892.593	593.295	755.743		auaaaguuauaauaacuuau	3867.13	1833.06	747.786	1215.65	559.461	1106.98		auacauuuuuaaaaaaguau	14110.7	9155.81	11646.1	8412.32	5316.99	2242.49
uuucgagauaauaugguauccgaaa	1702.4	1019.01	747.556	366.092	321.237	1209.14		uaaggaggucaucugagaccccuua	4742.07	1245.24	1068.43	1712.46	1056.71	1802.92		uaccaugaguaacucaggua	9282	7972.48	5345.96	2959.53	4868.24	4524.9
uaagucgagucuauggacucacuua	2415.73	1624.59	997.7	1328.84	806.087	746.611		GCAUGAGCAUCAGCCAUGU	3033.66	5373.83	2736.24	1469.44	1647.69	1198.5		auguauguccuagacaacau	6121.24	6447.63	4416.48	3913.95	3773.26	3407.67
aaacgacuuuauauggaaagcguuu	2600.47	3240.78	1675.63	955.892	643.43	2076.5		uaaggugucuauuuguagacccuua	3214.49	978.486	1188.21	1504.9	1972.26	1394.63		uauggaguuuauauguaaacccaua	5787.97	2900.64	4159.97	2134.13	2799.63	2367.52
uuagcacaaaauaugguuuggcuaa	5813.69	4158.32	3171.49	2941.97	2429.47	2863.76		caaagaggaucacccuuug	6204.28	10226.7	6353.19	3055.75	4391.59	2775.83		ccguaggucuaagaccacgg	2677.27	2449.55	1087.94	1078.67	978.321	883.302
uacaaagguuauauggaaccuugua	2432.21	1473.02	1311.41	909.15	1103.86	553.364		acauguaaggauuaccuacaugu	3748.31	1152.37	1518.27	1701.58	1401.32	2189.74		agugcaauguuuagaaacaugcacu	5779.62	2432.96	1357.59	672.464	844.888	0.00079356
uaaggcaguuauauggaacgccuua	2226.16	2469	1993.68	2051.98	1280.79	996.94		GCGUGAGGAUCACCCACGU	3975.41	6698.99	2743.8	1740.54	1221.76	1393.71		UCCGGAGUUAAUAUGAUAACCCGGA	7149.39	4824.38	3990.11	2112.76	2870.49	2918.03
uaaccacuguggauggacaggguua	1732.29	657.813	688.49	367.562	382.773	499.079		acaugaagggauuaaucccucaugu	3086.03	2698.96	998.356	1358.1	842.533	854.442		gaaagaguccauauggggaccuuuc	4242.96	2077.91	2334.46	1615.03	1831.52	1891.32
uauggaguaaauaugguuacccaua	2229.81	1916.93	1762.12	1145.02	880.758	1285.79		aguugacgacuacgcaacu	4274.46	4197.66	4189.2	2878.65	2431.69	2655.08		augcacguaaccggcau	4896.88	1338.17	1757.04	1253.39	795.774	1045.93
auuggacauuauauggaaugccaau	5558.56	5565.35	3090.07	3625.75	1771.23	1341.56		uaagcgaguuuauauggaaaccgcuua	3082.64	921.316	3400.95	1314.71	1010.7	965.192		gcgugaggauugcccacgc	3482.44	1475.58	1796.8	1245.75	1305.75	1258.04
uuuccacauuauauggaaugggaaa	2558.79	1492.87	1671.65	1000.89	885.629	1407.95		acgaugaggauuacccaucgu	4168.36	4860.57	4410.94	2232.58	2113.2	2202.1		uugcauguccgugacagcaa	3631.19	1035.7	2266.16	1520.67	1391.53	958.867
gcaggaagauuacuccugc	1406.37	704.306	891.274	305.433	528.825	321.83		AAAUGAGCAUCAGCCAUUU	5168.99	6742.96	6490.14	1823.84	3687.49	1979.87		uaagguguuuuauaacaaacccuua	8277.06	9781.56	7160.8	2693.09	4591.23	4183.43
uaugcaguaaauaugguuacgcaua	2962.78	2382.7	2750.37	1188.97	1422.72	1701.93		uaagguguuugcuauuaaacccuua	4225.14	5860.49	4261.56	2516.93	2758.66	2173.64		aaugcacaauauauggauuggcauu	7799.84	5702.92	3909.89	4144.57	3010.69	3620
uuugcagaauauauggauucgcaaa	2547.4	1626.07	1389.98	960.833	361.587	710.353		augcacaugaggaucacccaugug	4161.49	5980.48	3799.51	2011.56	2890.61	2196.47		auucauguccaagacagaau	9829.42	10894.2	4554.4	5300.29	4787.8	4521.44
uagagauucuauauggagaacucua	1821.91	1227.42	1036.48	1345.33	749.575	731.009		acauagaggauuacccuaugu	3905.02	4778.23	3594.99	2126.09	2901.2	1975.18		uaaagagauacgauuguauccuuua	5598.63	4159.64	2954.99	2309.15	2685.36	2544.39
uuugcagaaaauaugguuucgcaaa	2586.82	3838.91	1603.61	1185.42	766.861	845.843		acuagaugaguacacuagu	6172.51	4136.91	6414.51	3574.36	4006.07	3210.12		guuggggauuguauggaaucccaac	4712.34	1617.33	4095.44	949.891	475.574	953.969
uaaagaauggauauggccaucuuua	5186.9	5355.25	3238.91	3401.74	3016.78	1901.57		auugcagauuauauggaaucgcaau	3457.26	2400.99	2896.42	1666.56	1174.41	1642.26		aauggaguuuauuuguaaacccauu	6776.07	8459.75	10792.9	3209.92	3155.8	2736.19
caugagagcauaugagcuccaug	1770.51	799.458	612.444	397.762	632.122	726.651		uaaucaguuuauaccgaaacgauua	4611.33	5634.91	3132.8	1886	2126.74	3036.11		augcaugucuauagacagcau	6604.87	1266.83	1680.9	1945.69	1071.43	677.274
AAAGGCGUCUAUAUGGAGACCCUUU	2705.81	2986.75	2662.21	3146.84	2103.32	1496.74		uaaccagaauauauggauucgguua	3936.99	6846.88	4251.36	2641.68	2268.36	1367.65		auguaugucauagacaacau	9952.27	7615.01	5702.74	6786.19	4935.3	4594.69
auucgagaauauauggauuccgaau	1630.58	1174.65	619.235	795.812	403.489	701.206		gcacuaggauuaccagugc	4773.39	5957.46	5348.32	2480.95	3205.41	2186.54		aucgauguguaacacacgau	7981.2	3457.03	1773.29	1992.78	2844.61	2600.12
uaagaaugucauaugggacaucuua	2848.12	2609.56	2441.69	1906.53	1382.41	1597.76		acaugaagauucucaugu	7880.78	12121.2	8051.33	5721.95	5208.02	6779.81		uagucaguuugcagggaaacgacua	8287.82	8159.41	3546.05	2530.17	2902.03	4616.52
cagugaggauuacccacug	793.888	672.047	664.067	423.77	432.858	508.624		uguucaggauuaccgaaca	3965.51	6586.65	3617.43	2034.02	2253.78	1662.38		uuaggaguucuuaagagaacccuaa	3600.17	1468.92	1566.48	1180.3	957.332	423.433
uuugcaguuuauauggaaacgcaaa	1990.4	1666.68	1924.21	2176.5	926.749	1346.43		auugcagaauauauggauucgcaau	4713.71	5987.84	4684.69	3267.34	3241.23	2113.17		acaugaguggaauauaccaccaugu	11146.4	293.273	458.652	1946.07	753.072	354.798
uaaccacauuauauggaauggguua	1202.96	1123.4	1036.89	723.461	476.99	394.397		aaagcacauaauaugguauggcuuu	5942.39	5742.58	5912.98	4273.41	3672.49	2834.01		uacggaguauauuaagauacccgua	3992.83	3722.37	2735.24	1807.49	1316.64	1726.45
cgaugaguguauauggacaccaucg	1707.35	1422.8	1091.44	814.107	1310.83	620.52		uaagguacguauauagacguccuua	3649.31	891.223	1334.22	1260.55	1624.28	1161.16		aagaggauuacccuu	10052.1	7765.48	6856.14	6824.57	4342.32	6515.83
uuugcaguuuauauggaaacgcaaa	1867.5	1572.33	970.985	866.327	651.438	959.917		uagaaaguuuauauggaaacuucua	4578.89	5325.35	8915.47	3933.82	3445.75	3670.53		UAAGACGUAUAUAUGGAUACUCUUA	5204.45	3000.17	4160	1853.91	1931.34	1964.75
uagaaagcuuauauggaagcuucua	1497.72	1058.44	778.62	810.954	616.114	568.673		gaacuauuuuuuaaugaaaaaguuc	5579.41	7632.8	6078.31	2872.62	3648.46	3920.32		acugauaugaguguacauacagu	4211.77	1127.42	5227.34	1585.93	1420.17	1218.05
acauggggcuaacccaugu	1224.85	671.53	771.776	415.34	615.731	217.488		augucagaugaaugaacaucgacau	3089.73	3294.6	2035.72	1457.17	1288.29	2008.27		uugcaacacuaagugugcaa	5842.41	4486.85	3139.75	3020.94	3003.76	3030.86
caaguaucguauauggacgaacuug	3360.84	3643.44	2517.52	2284.89	1124.14	1249.1		acugaggggauucccccagu	2540.16	2130.52	970.728	1509.94	1008.83	1212.75		uaaggaauauuauccuua	8494.53	11374.4	6970.85	4027.94	3416.82	4890.5
UAAGGACAGUAUAUGCACUGCCUUA	1210.42	900.731	1027.29	731.412	561.059	416.158		agaucacgauuacggaucu	5373.8	9178.75	5822.89	4400.78	3962.7	1936.35		uaaggaguuuauaucuaaacccuua	8753.56	6581.46	4496.6	2916.38	4187.29	4410.7
auucgaguuuauauggaaaccgaau	1342.55	675.852	1541.85	449.644	432.709	282.99		aauugagcaauagccaauu	6839.59	11045.7	6422.05	4447.38	5568.85	5376.86		uaagggguuucgaccaaaacccuua	5550.96	1830.38	4739.74	2114.82	1798.83	1367.55
uaagguguuuuguucaaaacccuua	2381.22	1967.71	1659.76	1956.84	1396	1647.86		uaaggcguuuauguggaaacccuua	4787.68	4042.92	3545.61	2086.38	3545.25	2188.24		auucauacauaauguagaau	8644	3283.19	2802.19	1240.44	779.974	2010.79
uaaggagcuuauauguaagcccuua	2078.72	1464.83	1076.64	734.196	529.95	443.508		uaggacgaagcgccua	3447.07	3517.31	3794.71	2312	3061.53	3896.87		uaaggaguuuaacgcaaaacccuua	7918.5	8900.95	9412.46	4292.97	5758.69	3525.75
caaguagcguauauggacgcacuug	2200.86	2570.44	1972.87	1469.46	1134.68	1004.72		auugcaugucuaagacagcaau	3227.14	6294.67	6125.07	3480.15	3704.92	2769.87		caugaaguuuaguuggaaacucaug	4318.91	2972.66	1665.23	1244.3	1354.21	1220
uauccacaauauauggauugggaua	2240.68	3032.44	2225.79	1415.05	1963.53	784.686		GCGUGAGGAUCACCCAUGC	3701.13	4786.17	5240.86	1963.9	2218.55	2705.38		uauccagaauauauggauucggaua	6339.2	7062.91	7291.06	2719.99	3771.08	3248.36
aagcaggcccaaggccgcuu	1326.26	955.76	721.712	315.615	451.714	336.44		UAGGGACUUGAUAUGACAAGCCCUA	3768.33	1367.28	1575.47	1147.11	925.331	876.354		ucaagaucugauauggcagacuuga	6576.91	438.418	1604.38	1004.41	770.597	432.252
caaagaugcuauauggagcacuuug	2605.04	2593.54	2093.82	1965.81	1384.19	1481.84		acauggaggauuaccccaugu	3558.57	3693.11	4027.72	1976.1	2008.44	1672.32		uaaggaauuucucuguaaauccuua	7999.91	7815.08	6746.35	4254.65	4678.16	3289.66
ugaugauugcauaugggcaacauca	900.446	812.814	723.057	313.681	389.583	276.957		ACACGAGGAUCACCCGUGC	5806.46	6436.32	8400.76	3360.28	4007.94	3875.75		GCGUGAGGAUCACCCACGU	6868.8	8158.49	6745.27	6481.62	5954.76	3687.77
uaaggacaauauauggauugccuua	1507.63	1504.15	1911.23	889.109	576.799	935.12		aaucaagacucagucugauu	4148.99	6142.54	4635.12	2320.53	2366.39	2786.91		augucagaugauaacaucgacau	8086.27	6258.42	3323.09	3149.04	3957.87	3814.31
UAGCGAGUUAAUAAGGUAACCGCUA	1963.79	408.074	587.258	316.412	418.914	365.834		agaucagcauuagcgaucu	4932.26	11009.4	4894.08	2068.16	3662.6	2818.63		guacauggauaauccaguac	5682.64	5355.37	3958.15	3747.54	3872.97	3024.36
uaagggguuugucgguaaacccuua	1444.77	781.048	425.462	285.844	510.92	203.742		acaugauacgauacguacaugu	5039.88	8590.1	6407.96	3007.96	3408.93	2446.58		aagcaagacuaagucugcuu	13042.6	9951.13	7216.02	6744.89	6762.17	4508.34
aaagcacauuauauggaauggcuuu	2390.14	2941.08	2379.48	1722.68	1262.95	716.389		cacugaguauuaaccagug	4073.75	7339.7	4238.53	2481.42	3025.71	2024.51		aaccaugacuaagucagguu	8529.89	11326.9	3876.68	5563.65	3305.42	3776.35
aacaugaggcauuagcccauguu	1351.99	1659.07	829.248	241.173	489.083	339.066		uuagcaaguuuaaaacugcuaa	2496.85	2701.54	1207.46	1195.54	1635.23	809.106		acaugaagcaauauuaugcucaugu	8777.9	7609.32	6921.41	6291.56	5453.3	5026.89
uuaggagaaaauaugguuucccuaa	3519.7	3693.71	2853.15	1586.29	1345.55	1839.42		aaaccaguauauauggauacgguuu	5150.33	8326.17	6821.67	2327.3	3022.38	2731.64		uaagguguuugcuauuaaacccuua	9350.77	9614.89	5750	3398.97	3183.26	4329.6
auugcaguauauauggauacgcaau	1251.99	1031.71	1009.88	744.365	612.441	566.026		augucaaaugcuuaaacauugacau	3829.32	5035.4	3409.85	2091.54	1544.25	1849.47		UCGUGAGGAUCACCCACGU	4207.84	2227.41	2203.01	1644.42	1510.1	1537.46
uuaccagaauauauggauucgguaa	1826.07	1238.09	1372.42	1035.82	814.285	391.854		uauggaguuuacauguaaacccaua	2168.48	2766.69	2444.78	1730.66	1418.2	1344.73		UAUUGCCGUAAUAUGGUACGCAAUA	5588.9	2079.49	1656.72	1283.33	922.143	2040.55
aauccagauuauauggaaucggauu	1272.42	982.905	888.413	406.279	565.677	729.423		acuagacuacuuagcuagu	2518.42	2450.97	1773.64	1574.28	1044.58	916.949		guuuacgucuaagacgaaac	4656.87	3731.42	2216.25	1733.38	2108.14	1402
auguaagacauagucuacau	1178.8	710.433	635.959	187.597	293.542	367.79		gcucauugcuaagcaagagc	3178.11	1953.35	1807.76	1307.09	656.297	1246.98		uaaggaguuugggcucaaacccuua	7662.8	6746.4	4349.88	6228.59	4023.41	2497.75
gugguugcgucacgcaccac	1606.33	866.232	1373.43	756.436	510.016	499.458		acaugacaagauaugacuugcaugu	3944.34	4853.73	4153.81	1925.75	2164.82	2323.46		acaugauacgaguguacguacaugu	4926.34	3918.6	5538.78	3332.92	3377.31	3007.77
augcaaugucuaaacaugcau	1719.91	408.148	720.012	539.161	541.18	442.42		uagaaagcuuauauggaagcuucua	5735.47	6591.98	5887.45	2831.44	4221.05	3169.9		uaagguguuuuuugcaaaacccuua	6711.4	5760.29	4291.58	2470.49	3472.66	2703.66
agaccuggauugccggucu	2178.77	1905.81	1769.95	1983.77	1364.19	1007.5		uaaaaauuuuaucagcaaaauuuua	4201.65	7735.82	5452.82	2070.92	3328.25	1678.79		aagggaguuucuguggaaaccccuu	4394.19	3720.08	1583.02	1317.37	732.531	1037.45
augcgaauguauaaacacaucgcau	1395.15	861.091	252.215	515.478	633.65	358.225		auaccacuuuauauggaaaggguau	2922.15	4110.96	2327.18	1866.39	1132.81	2285.6		aguacagguuuaccguacu	7428.44	7714.83	5796.01	4758.85	5312.42	3091.56
gaaagaugguauauggaccacuuuc	4274.38	2306.39	1655.02	331.074	748.693	656.444		uaagguguuucgcuauaaacccuua	4615	7149.36	4518.95	2515.47	3149.67	2888.83		auggaacacuaaguguccau	5953.04	4857.41	4338.32	2167.19	2820.61	1932.48
uaaggagauuguauggaaucccuua	3338.39	2808.79	2532.72	1323.57	1140.14	963.051		ugaacaguuaauacgauaacguuca	3283.13	1884	1034.75	1880.04	579.342	1481.03		acauccgcuuuagcgaugu	10394.2	8731.55	5117.37	4757.16	5910.63	4088.93
caaugaauuuauauggaaaucauug	2214.4	2069.68	2134.22	1267.71	1029.31	1368.34		acgugagcaguagccacgu	3091.63	4122.68	3128.77	1536.46	1373.91	1736.35		aggugagcaguagccaccu	3785.65	1803.87	1720.26	1424.24	1723.63	991.173
aauuccaguaauaugguacggaauu	1403.44	604.526	1062.78	1716.02	236.564	281.905		aagcaacacuaagugugcuu	7350.37	11651.6	7374.37	4321.42	6924.97	5457.83		uaagguguuugaccguaaacccuua	8116.57	9516.49	5123.3	3166.17	3245.33	2619.27
augcagaugcuaacaucgcau	1546.34	779.244	821.511	456.045	304.545	766.03		GCGUGAGGAUCACCCAUGC	2717.85	3077.51	2362.83	1877.56	1281.85	1434.06		augcaugucuaagacagcau	7944.02	8150.01	2915.49	3979.94	3872.48	2337.45
aaucgagauuauauggaauccgauu	4438.59	3168.79	1967.62	575.697	1020.45	691.029		augcaaugcauagcaugcau	3986.29	2644.38	946.321	1656.11	1289.89	1198.5		uaaggagcuuaugcagaagcccuua	9846.64	5560.95	5353.71	3867.61	5383.33	3835.1
uuaggacuuauugcuguaagccuaa	1280.13	900.543	982.249	203.823	461.002	313.531		accuuaggaauaccaaggu	6240.62	7092.38	7260.74	4161.46	4843.72	3734.86		aucgacagucuaagacgucgau	5160.83	3110.98	2057.82	1394.9	1851.32	1685.82
aagcauaucgaagauagcuu	1392.77	836.483	770.985	300.358	390.676	436.841		ugaggaguuuuuaucgaaacccuca	3113.37	2263.89	3138.15	1509.5	967.578	1538.21		ugauuagguuuaccaauca	8830.26	8309.68	10426.2	6919.58	5386.03	4346.63
caaagauguuauauggaacacuuug	1926.6	1829.9	1236.68	1067.18	599.021	626.94		uaucgagaauauauggauuccgaua	3640.29	5860.83	5009.21	2133.14	1782.69	1796.89		uuuggacauaauaugguaugccaaa	6353.43	4109.18	4966.72	3536.33	3308.66	2792.51
ucaugaccacugggcauga	1065.87	521.721	516.899	484.509	509.773	225.956		AUGUGAGGAUCACCCACAU	4353.59	4511.21	4845.41	1837.86	2621.63	2221.81		uaaccagaauauauggauucgguua	6847.66	4874.29	4847.46	3321.59	4186.77	3296.93
uaaagauguuauauggaacacuuua	4554.98	4384.13	3417.8	1484.54	1504.03	1091.41		cgaugaggacuacccaucg	3049.41	3667.92	3927.38	1975.29	1612.96	1832.32		gugcauguuaaaaacagcac	5368.4	3140.4	4660.81	3235.4	3134	1782
uuacgaguaaauaugguuaccguaa	2061.01	2390.45	2192.85	1268.33	1605.02	700.201		acauaagcaauagcuaugu	3024.41	2645.61	1030.33	1620.01	516.559	1647.47		uagagaguguauauggacaccucua	5990.27	766.139	725.976	1287.54	1812.35	993.574
ugaugaucauucgacauca	3080.19	1675.69	2104.29	1599.26	1630.64	1262.6		uaaguagcguauauggacgcacuua	4250.07	4061.14	4122.94	2180.52	2329.38	2816.16		uaagggguuuugcgauaaacccuua	6224.59	1037.99	4957.47	1483.99	778.3	121.179
auagcaucuaagagcuau	1349.4	732.976	832.706	403.064	567.404	364.799		acaugagaagauucuuccaugu	10140.5	10508.4	12820.1	7718.3	8442.18	5877.81		uaagguguuucgccauaaacccuua	6816.21	3992.03	2699.36	1857.6	2674.86	3459.2
auuggacauaauaugguaugccaau	1250.74	845.598	977.675	449.094	405.578	596.553		gacggaguugaacuggcaacccguc	2540.86	2241.23	2723.09	1292.38	1126.52	966.568		uaagcagauaauaugguaucgcuua	6591.69	8778.47	6758.33	2754.64	4194.08	3903.72
uaagggguuugggaaaaaacccuua	3543.93	994.572	1078.43	415.552	867.339	249.258		ugaucaggauuaccgauca	5472.24	8448.31	5742.33	2949.58	4064.3	4259.48		cuggauguuugaaacaccag	6352.09	3350.88	2606	4569.45	4180.98	2474.17
uaaccagauuauauggaaucgguua	2526.87	2249.77	2090.59	847.051	750.486	1124.49		CACGAGGAUCACCCGUGUU	4452.24	5274.54	5581.38	1735.7	2658.89	2409.27		uaggaagacuaagucuccua	7109.26	8046.58	4748.65	5283.49	4634.07	4213.8
UGAUCAGUUUAUAUGCAAACGAUCA	2370.5	3435.04	1755.59	1042.73	682.177	644.931		uaaggaguuuuccagagaaacccuua	3473.57	1188.5	2114.59	1675.17	1875.68	1742.68		gcacauaccuaagguagugc	9060.08	3955.87	456.991	752.749	1041.22	1680.86
uaagcagugcguaucugcacgcuua	1329.1	766.306	584.745	234.346	412.447	512.363		uaaggcguuucaucaaaaacccuua	6654.74	10838.9	11862.6	4948.64	5340.16	6760.45		uagugacguuaaguggaacgcacua	7103.56	5542	3847.52	1912.18	3376.49	3682.76
caaagaauguauauggacaucuuug	2371.61	1487.35	1192.78	1485.71	454.124	385.516		agaugagaaauauccaucu	5503.76	5645.4	8881.67	4770.85	6789.05	5027.28		aagcaucgcgaagcgagcuu	6147.67	7081.42	2539.72	3276.42	3474.95	3982.32
acaugagcacuagccaugu	3872.66	3065.56	3042.78	3110.52	2897.05	2486.28		aucccuguccgagacaggau	3002.04	1895.44	3759.72	1487.7	779.081	1419.16		cgauauuucuaagaaaaucg	5871	8828.93	4323.17	4016.36	4644.61	3333.78
agugcaugucuaagacagcacu	1689.29	1336.78	862.83	586.764	965.861	597.54		augcuacaugauaacaugagcau	3800.53	2789.48	2327.86	2348.09	850.633	1425.04		uuagcagauaauaugguaucgcuaa	4621.39	1501.72	1827.51	2326.43	984.329	1741.17
uaaggGguuuauauggaaacccuua	1086.32	865.219	484.601	773.874	333.361	222.305		agugcaauauaaacaugcacu	6951.44	9898.72	7181.07	5792.26	5835.21	6030.74		augacauguuaaacagucau	8963.4	6147.87	2902.98	4053.02	3634.8	1145.09
uaauggaguauauggacccauua	2133.38	1356.77	1035.99	829.047	543.405	668.973		uugcaugccggaggcagcaa	3600.77	2542.02	2324.71	1807.53	1778.59	1999.32		uuacgacaaaauaugguuugcguaa	6717.45	2988.15	4457.12	3221.26	3531.91	3113.51
cugcacggcuaagccggcag	1661.25	846.806	905.55	338.269	664.393	228.267		acaugaagaagucucaugu	6043.71	10594.5	8059.55	9204.34	6437.86	7407.92		auugcauguaaacagcaau	4917.2	937.952	1374.54	891.873	815.808	274.05
auacgagaaaauaugguuuccguau	3066.35	2694.88	2405.8	2452.89	1522.45	1997.14		aaaugagcgucagccauuu	5441.6	10609	7662.02	3561.5	3263.74	3753.58		acacgaggcaugcccgugu	4463.18	1186.3	1928.71	882.256	1951.17	551.331
acauuagaacucucaaugu	1618.78	589.938	1104.94	704.961	284.296	191.478		ugaagaggauuacccuuca	2558.98	4011.61	3357.71	1647.84	1636.63	1498.42		acuaggguauuaaccuagu	7795.7	1413.08	777.476	2875.5	2656.48	1618.33
uuugcacuuaauaugguaaggcaaa	1631.07	584.421	1002.81	470.414	534.976	289.608		uaggauuuauauggaaaccua	4108.26	6349.16	2914.12	2302.66	3824.24	2730.17		ucacgaacauucgucguga	7456	1403.91	1370.24	1100.06	2122.92	1304.75
uaacgacauuauauggaaugcguua	1760.37	1128.65	1747.26	1393.96	536.487	420.068		aacugaauauuaaucaguu	3192.41	2552.98	787.404	2048.75	679.661	1203.77		uaagaugguuacguggaaccucuua	7250.55	2776.45	2559.15	3390.78	3278.72	2625.14
aaaggauuucuugcgagaaaccuuu	2611.79	1885.13	2035.99	2612.43	1384.13	851.558		uaaggcguuuguuacaaaacccuua	4759.56	4671.67	5234.45	2968.91	4387.21	2334.89		uauccagaaaauaugguuucggaua	5517.8	4921.8	3175.79	2946.54	1760.52	2107.67
aaaggagauaauaugguaucccuuu	1706.36	2349.62	1269.79	636.404	541.025	750.229		uaagaaaguuauauggaacuucuua	8810.62	7728.21	5529.3	4531.51	6546.02	5045.62		caugagcggaguuacccgccaug	4618.54	1507.54	743.132	888.14	804.979	684.998
uagagauucuauauggagaacucua	1194.44	943.587	1057.94	462.207	537.576	426.967		acuucacgauuacggaagu	2936.38	3884.32	2988.42	2070.78	1813.92	1355.07		gcagcagaaguaucgcugc	7560.48	6290	3209.07	620.789	373.039	1537.66
uacgaaguucauaugggaacucgua	1719.4	1149.12	782.842	791.009	565.532	703.92		uuuggacuuuauauggaaagccaaa	5167.35	5898.31	5226.62	4547.95	4113.7	3000.5		UCAGCAGUUGAUAUGACAACGCUGA	3827.35	1450.07	2531.46	884.892	655.869	353.656
uacagaacuuauauggaagucugua	2821.54	2897.4	3029.18	2075.17	1089.08	1467.27		uaaggaauuuaacucuaaauccuua	4860.83	6226.72	6189.53	2950.92	3633.15	2760.03		uaaggauaguauauacuaccuua	6743.69	2650.64	1675.82	1755.62	1852.95	2561.79
uuucgacuauauauggauagcgaaa	668.879	1205.24	1213.26	597.351	320.777	220.664		aaagcagaauauauggauucgcuuu	5679.44	7755.64	3883.07	3114.37	2678.21	4038.5		cuacacgacaaagucgguag	5770.55	5335.49	3627.84	2827.96	2800.61	2888.18
uuuggagaauauauggauucccaaa	1133.78	1549.27	776.162	1472.9	443.902	511.707		uaaggaguuauacccuua	7314.7	9499.61	6956.25	4417.38	4629.85	4601.06		uaaggaguauauaccgauacccuua	4934.43	4009.13	4907.83	2881.28	2333.26	2021.4
uaaggaguuuauauggaaacccuua	1128.45	1434.06	786.348	699.821	810.706	348.071		acaugcaggauuaccgcaugu	3629.84	2871.54	2863.95	2419.35	1636.98	1999.98		caaggaauauuaauccuug	5231.16	2655.37	4346.58	2225.34	1731.61	1622.29
cgaugagucgauauggcgaccaucg	1574.32	1703.26	657.591	972.712	597.763	216.961		aaagcacaauauauggauuggcuuu	4426.8	8055.86	6111.22	3619.85	3269.91	2147.12		acuugauggguacacaagu	3071.54	1692.39	2995.06	1880.22	874.584	1423.16
aaagcacaaaauaugguuuggcuuu	2588.71	2692.99	3102.78	1341.1	1027.8	945.571		uugcaagacuaagucugcaa	3849.24	3980.91	3824.44	3246.07	3169.71	2370.92		uaaggcguuuucgauuaaacccuua	6021.6	3694.3	3759.73	2371.32	3166.64	3710.12
cagugagguuauauggaacccacug	1878.47	1281.62	804.133	510.925	587.863	639.549		ucaagaaaaauuuucuuga	3330.75	638.225	2048.46	2373.14	1796.63	1086.52		auggaugacucagucaccau	8806.61	7097.05	6543.06	6821.48	4666.09	4047.47
augcuugcaugucuaagacagcaa	1110.72	795.909	486.514	652.275	715.341	357.953		auaugagcuuuuaugcaagccauau	5256.81	9810.21	6872.6	4839.42	4286.7	3449.96		ccgugauaauuauacacgg	9315.85	4223.08	5788.86	4644.03	4710.5	2625.71
uacaggaguuuauauggaaacccugua	1265.64	1143.94	868.597	827.536	653.024	360.202		aaagcaguauauauggauacgcuuu	3612.2	4723.95	3443.62	2608.95	2190.07	2305.78		cuguacguauaauacgacag	8505.32	9778.29	9392.58	4944.62	6760.48	5202.43
uaacgagaaaauaugguuuccguua	5411.91	4981.93	3102.19	2062.56	1733.95	722.162		acuugacgaucacgcaagu	3224.54	7047.86	3013.47	1761.61	1145.74	1753.09		auguagugcuaagcacacau	6038.81	8418	4503.48	4093.19	3806.69	3425.13
ucauuaacacuuguaauga	970.04	1299.7	584.183	372.723	294.45	333.004		aauccagaauauauggauucggauu	5518.2	8447.86	9076.69	3338.7	3466.63	4524.94		acuucaccauuagggaagu	5746.23	8085.91	5272.7	4768.69	4592.57	4600.06
uaaggaguuuauauggaaacccuua	1482.8	2228.66	1024.61	743.349	603.859	490.551		uuuggaggaauaccccaaa	4829.29	6543.22	6284.73	2728.03	2352.35	3312.3		aucgcuaucuaagauacgau	5519.61	4214.38	2058.69	2101.05	3409.72	2615.72
uauccacuuuauauggaaagggaua	1898.73	1609.65	1562.26	1243.73	777.355	1205.99		uauggaguuuuuaugaaaacccaua	3697.63	2606.55	2478.61	1897.23	2397.01	1315.5		guacauugcuaagcaaguac	14461.9	11316.5	9637.24	7480.6	6385.43	4840.45
uaauaaggcgauauggcgccuauua	1371.48	1033.86	1387.78	1536.26	814.368	550.223		ACAAGAGGAUCACCCUUGU	2401.92	5864.17	3571.19	1772.95	1474.09	1758.64		caauuauucuauauggagaaaauug	10523.7	10630.9	7331.75	6963.1	8361.46	6343.86
acagaagguauugaaaccucugu	1755.66	1242.53	930.532	763.669	819.959	605.255		acuucaccauuagggaagu	2818.72	4539.82	2823.21	1737.51	1478.57	1554.43		auccaaagcugagcuuggau	3620.7	1654.31	977.321	958.837	832.616	502.94
uaaggacaaaauaugguuugccuua	2503.54	2598.37	2023.94	1551.22	899.854	1185.12		gggggagcucauaugggagcccccc	2110.04	788.105	1091.82	1465.18	1103.27	1402.07		auggauuucuuagaaaccau	6460.4	8482.09	5125.28	5041.69	4917.84	4538.23
uaaagaagcgauauggcgcucuuua	3112.04	2834.68	1747.17	1421.49	1061.18	1007.99		ugcggaaccuauauggagguccgca	2432.91	2059.89	964.583	1195.38	919.357	1087.23		acauauuuauaauaaaaugu	8045.16	8478.23	6044.12	3324.02	3908.49	2694.53
UAAGGAGACAAUAUGAUGUCCCUUA	1647.02	1639	1086.46	1077.12	503.758	751.994		uaaugaucuuauauggaagacauua	5279.68	6975.64	5316.72	3034.34	3441.25	3530.24		acuuauugcuaagcaaaagu	5083.45	6422.39	2822.76	2842.59	2615.24	853.144
gugaauugcuaagcaaucac	2015.6	1073.93	874.859	1609.84	775.581	585.12		uaagguguuucacgguaaacccuua	4243.35	4510.19	4891.2	2032.45	1933.54	2277.07		uaaggaguuucaugcuaaacccuua	8039.64	5468.18	5844	4677.45	4745.11	2580.81
gaaagagcuuauauggaagccuuuc	998.2	874.136	844.888	799.56	400.699	600.167		uauccagauuauauggaaucggaua	4438.64	6955.2	4982.99	1952.27	2159.19	2657.08		ACAUCAGGAUUACCCUAAU	7137.29	10425.6	5151.54	3504.92	4552.37	3908.85
auugcaguuuauauggaaacgcaau	2517.31	3646.07	2328.78	1541.09	1257.86	644.043		aguuaugcuuaaagcaaacu	7435.35	8280.14	4823.41	4521.5	4232.68	5252.96		acaucaccauuagggaugu	7071.6	6161.74	4104.08	3896.3	4154.9	3446.54
uaagagauuauauggaacucuua	1842.41	1407.99	1205.58	1192.47	1261.67	595.628		uaagguguuuaugugcaaacccuua	5499.9	11061.1	4584	2923.07	4774.2	4108.04		ucacgauuuauaaacguga	2397.78	3331.96	1189.7	919.017	919.074	542.445
uaaggaguuuauauggaaacccaac	3952.23	3491.13	3172.47	3673.74	2101.22	1999.11		auacaaggauuaccuguau	6158.29	9507.38	5712.91	2494.96	3651.22	4145.85		uacugauccuauauggaggacagua	6273.02	2682.26	2869.57	1831.61	2303.57	1158.56
uaaggaguuuguaggaaaacccuua	1247.57	1208.49	695.242	308.787	436.802	1382.86		ACAUGAGCAUCAGCCAUGA	5020.44	6179.5	5270.78	1989.28	3422.96	2379.49		uaaguauuguauauggacaaacuua	11169.8	7135.32	5845.9	5985.76	5531.3	3824.75
uauggacaauauauggauugccaua	1905.94	1680.77	1687.69	1576.6	717.76	627.623		uacagaacuuauauggaagucugua	4980.12	7349.61	6055.5	3304.77	2790.85	3417.78		acucaugugggacacagagu	4659.29	2752.33	2212.96	1733.86	2681.14	2224.29
augccugucuaggacagcau	949.406	747.514	888.282	537.514	669.33	368.383		acaugaggauuuuagcccaugu	6623.27	5538.95	4953.82	4633.45	4104.28	4128.36		acacagguauaauaccgugu	5470.58	6190.6	4948.73	4239.98	4306.38	4111.7
aaugcuaucuaagaagcauu	1553.15	1858.59	1160.46	784.912	823.643	541.981		uaggaauuuuauauggaaaauccua	3517.41	4682.62	4260.71	2968.47	2683.23	2093.96		aaagcacuauauauggauaggcuuu	6935.29	11272.3	6106.36	4323.49	4813.56	2893.21
aauccaguuuauauggaaacggauu	3626.92	3460.47	3507.19	2116.13	1167.7	2002.21		uaaggaguagaugacgcuacccuua	2789.11	1781.86	1415.22	1257.51	428.075	959.556		uaugaaguuuauauuaaaacucaua	4468.81	5374.06	3403.64	2571.34	2759.72	2063.35
UAUUGAGUGUAUAUGAACACCAAUA	1706.05	992.641	1063.72	895.259	521.651	680.574		acgugaggaauacccacgu	3810.44	8389.66	3687.38	2213.34	2041.98	2680.94		guauacacagaauuaucugguauac	4433.07	4671.32	5549.25	2467.3	2364.71	2056.08
AAUGGACUUUAUAUGAAAAGCCAUU	3492.64	3504.16	3089.9	4440.95	2088.4	780.498		aaugcaguaaauaugguuacgcauu	3050.01	2009.3	1486.26	955.859	776.598	1439.11		augcaugucuaagacagcau	6465.34	10583.3	2938.3	3628.14	3189.74	4231.87
uaaggaguuuacaggaaaacccuua	2471.91	2703.63	2079.26	2088.11	1496.76	1684.44		uaaggcguuugacauuaaacccuua	7662.33	10890.7	9468.5	5506.01	7346.04	4299.2		uagcaugucucagacagcua	7278.71	7795.67	5358.19	6236.81	5706.35	4350.93
aauccacauuauauggaaugggauu	855.344	893.849	724.305	372.864	771.34	276.471		uaagguguuuuauggcaaacccuua	3710.53	2068.37	3012.15	1578.15	1207.78	1512.01		agacaagaaauuucugucu	8598.91	8572.83	5711.55	5898.55	5117.98	4349.56
auaagaggauaacccuuau	1219.78	922.932	1358.48	444.826	679.642	385.804		aaggaaaguuauacuuccuu	2779.86	2287.06	2202.26	1841.23	2147.69	1804.39		augcaugucuaagacagcau	8279.82	11283.7	3616.29	4978.45	6547.44	5006.04
gaaguaaugcauaugggcauacuuc	1707.76	2082.68	1715.54	842.736	766.993	795.767		aaaccagaauauauggauucgguuu	4481.84	8425.39	3113.87	2993.77	2689.17	2301.44		uaaggcguuugcaaucaaacccuua	5702.42	4627.61	4775.46	3376.92	3726.96	3474.02
uuuggacaauauauggauugccaaa	1416.95	2029.85	1031.34	528.465	449.842	1458.62		acaugacaagauacuugcaugu	3949.04	4702.96	2598.97	2805.46	2277.82	1833.78		aucgaugucaaagacacgau	10907.7	11301.1	5060.04	5984.02	6412.15	2989.97
AAUGGAGCUUAUAAGGAAGCCCAUU	1106.65	635.516	592.388	681.73	413.886	531.422		uguugacgauuacgcaaca	4075.58	6001.78	3623.99	1888.81	2701.77	2011.18		uaaggaguuugcguaaaacccuua	11811.9	11303.8	6569.7	4377.77	7038.48	3638.74
aaaccuguuuacacggaaacgguuu	4411.34	2422.83	2340.64	3425.14	2628.77	2229.09		auucaacucucagagugaau	3680.57	4029.86	3044.5	1695.86	1941.23	1695.66		acaugacuauaagcaugu	5701.78	5974.27	4790.07	3418.99	3757.16	3563.76
uaagccguuuguucguaaacgcuua	1935.9	2873.91	2765.52	2378.53	1289.19	1112.15		ccaugaggacuacccaugg	3362.28	5594.19	3118.16	1498.03	1609.45	1469.11		augcauugaucaucaagcau	5853.4	6302.82	3818.83	2895.8	3863.48	3183.07
uagggaacguauauggacgucccua	1222.2	1022.47	599	195.256	308.391	293.45		acaugagagcgaauuagcuccaugu	2798.36	1604.48	1024.85	1111.72	722.921	945.311		uaagaggaugcccuua	5487.07	5502.35	5472.96	3480.47	3305.65	2745.83
uuugcacauuauauggaauggcaaa	1739.4	1576.54	892.751	478.87	712.74	1539.04		aacugagaauuauccaguu	2690.96	3963.81	2057.17	1733.96	1260.01	1783.27		auuccaguuuauauggaaacggaau	6862.52	3424.11	3416.13	3054.3	4101.43	3225.21
auuggagaaaauaugguuucccaau	3907.81	4668.3	3076.35	3025.17	1299.15	1039.23		uaucgacaaaauaugguuugcgaua	3394.35	4240.67	3222.43	3753.56	3121.39	2990.62		uagcaacacuaagugugcua	5880.59	8236.93	5468.66	5108.3	3982.56	2221.27
aaugcaguauauauggauacgcauu	1146.87	1029.27	531.076	1184	596.601	261.736		acaugaggauuacccaugu	2582.65	3060.51	2223.17	1829.38	994.764	1341.27		aaggauaucucagauaccuu	7384.49	7622.38	3910.16	2259.6	4023.35	2789.68
aaaggagaauauauggauucccuuu	1673.34	2702.65	1333.44	405.878	1728.14	959.65		ucagauguuuguauggaaacucuga	3458.84	3767.7	2914	1424.65	2429.98	1779.05		uuagcacauaauaugguauggcuaa	2883.06	1158.8	2404.33	1847.22	2041.63	1337.28
uaagggcuuaaugauguaagccuua	1396.41	1109.3	655.981	375.236	245.307	214.902		uaaggaguuucgagcaaacccuua	4640.82	6580.67	5723.51	2480.94	3083.39	3686.01		uaggauguguaacacaccua	9512.05	8779.91	5318.21	4876.59	6865.54	4501.7
aauccagauuauauggaaucggauu	3518.32	4530.46	3170.33	2668.76	1075.49	755.495		ACGUGAGAACCAUCCAUGA	6618.88	8670.47	9711.79	4644.91	6098.93	3680.5		ucuacacgauuacgguaga	4134.16	2967.15	2869.96	1993.9	1664.84	1974.28
uaaggaguuuuaggaaacccuua	1991.47	1470.97	477.73	309.57	538.607	1147.33		ccgcauaucuaagauagcgg	2981.62	1173.43	1332.65	1354.28	568.672	1833.45		acauguggaucacccaugu	12497.7	11311.8	6062.82	7573.38	8359.44	5007.77
uaaccaguuuauaggaaaacgguua	1594.86	1486.22	1222.17	2389.6	750.131	450.377		acagaggauuacccugu	3255.33	4007.88	3911.67	1621.02	1957.18	1521.55		acaugauguaacuuaguacacaugu	4571.18	1047.54	3479.88	891.956	760.784	266.258
uaaggcgguuauaugcaaccccuua	1263.6	987.396	876.161	1112.22	667.302	468.519		aucuaucacaaagugaagau	2895.07	1141.05	1491.46	1872.65	886.014	1764.63		agccaagucuacgacuggcu	7347.03	789.281	1275.34	1252.05	908.937	627.741
augcaggucugagaccgcau	1688.16	1165.76	1102.03	996.583	1146.89	877.588		CCAAUAGGAUCAUCCAUGU	2883.85	1957.78	3037.12	1951.17	979.79	1469.13		GAACGAGCUUAUAUGAAAGCCGUUC	4097.51	3080.76	4782.43	2114.65	2713.16	3454.18
aucggcgauuagauggaaucccgau	1803.87	1161.49	645.363	323.768	737.181	226.714		CUUGCAAGCUCACCCAUGU	2890.86	1456.08	792.007	1120.17	512.111	1459.37		augcuucucuaugagagcau	5030.12	3238.35	2809.67	2386.41	3422.74	3322.06
auacaugcgccacgcaguau	3061.7	1691	1630.76	1448.84	1297.09	1468.72		auccauaucucagauaggau	3010.11	1790.87	1264.29	1267.09	2584.51	1455.33		uuucgaguauauauggauaccgaaa	5283.5	2119.4	3490.56	3615.77	3715.59	2286.45
augcaugcccuaggcagcau	1427.17	813.42	718.517	354.857	446.821	181.292		uguggggauuuaacggaaucccaca	3390.88	1376.57	2372.99	1138.13	1150.53	1907.1		ugacgagauucuauugaauccguca	10719.3	5949.76	2615.81	2108.73	2140.68	NaN
uuuggagauuauauggaaucccaaa	1713.07	986.894	875.878	518.967	477.951	483.715		acaggacgacuacgccugu	6294.43	7151.4	6089.67	2397.38	4520.42	4082.81		gggcaugccauaggcagccc	4615.61	430.917	829.901	998.009	576.192	212.968
guggauggauuauccaccac	1255.31	832.459	688.069	666.685	543.421	395.334		acuugagcaauagccaagu	4138.24	9082.2	4562.85	2926.52	2925.2	3137.21		uacauaggucauaugggaccaugua	5504.43	900.324	1322.25	1077.78	792.954	1060.72
auagcacuuuauauggaaaggcuau	4297.1	3184.17	2033.51	3022.73	1492.18	1646.64		uaaggaguuuaauggaaacccuua	4860.26	5039.11	4557.79	1962.22	2985.6	2435.49		UAAUGACUUGAUAUGACAAGCAUUA	2673.19	3347.57	1597.89	1032.74	519.633	536.87
gcaugauuuuauauggaaaacaugc	2922.86	2423.54	2250.83	1445.59	1701.53	1548.47		ucaaggauuauauggaaccuuga	1873.9	1506	1969.61	1246.04	1125.91	1453.97		uuaggacuaaauaugguuagccuaa	6001.45	1113.05	698.357	2245.81	792.254	959.45
uaaggagccuacagggaggcccuua	1159.17	806.727	778.161	578.431	583.39	477.421		agugcaaugucuagaaacaugcacu	2608.91	1005.05	1059.37	902.695	660.631	934.797		acauguaggauuaccacaugu	12499.2	4910.74	986.719	1532.46	1782	NaN
auuggacuauauauggauagccaau	978.273	857.371	1160.56	772.556	319.235	489.691		uaagguguuuacuucuaaacccuua	2812.31	3695.8	3044.52	1904.33	1351.11	2229.07		acaugaugauucuacacaugu	5717	7581.11	4439.28	3446.75	3521.86	4102.83
uaagcagauaauaugguaucgcuua	1811.71	1824.46	1496.8	530.965	574.377	1121.68		uaagguguuuuuaugcaaacccuua	3528.59	6628.8	3267.89	2275.62	3293.68	1735.65		acaugagcggcauguaccgccaugu	5255.7	1052.64	1952.02	1597.55	1265.97	1287.73
uaagcaguuuguacggaaacgcuua	4539.21	3783.78	2405.98	3436.11	1292.77	981.083		ugaagaccauuaggcuuca	3085.28	4795.57	2086.11	1375.44	1206.83	1380.42		cagugaggauuacccacug	4342.02	3491.87	2592.88	885.341	1015.26	2263.91
auuccacuuuauauggaaagggaau	1558.2	1201.88	1004.58	586.672	730.891	1073.99		uaaggaugauacaccuua	5741.27	7857.79	2852.61	2318.51	1883.47	4391.47		gcaggaguuugcacaaaaacccugc	6400.07	5304.02	3026.87	3033.67	3577.67	4027.11
aaagcagaauauauggauucgcuuu	2806.06	3127.9	3090.51	1847.27	719.03	793.856		acaugcggcuuacccaugu	7854.15	6832.72	8556.95	5172.28	7482.98	5950.66		auugcacauggcuaaacauggcaau	3627.13	3536.39	3206.94	1682.82	1602.25	2054.3
gcaugauuuuauauggaaaacaugc	1003.09	672.76	983.714	570.746	626.24	216.292		uuaggacaaaauaugguuugccuaa	2804.54	1690.87	908.158	1360.7	871.485	1726.72		augcgaggccaagccugcau	4351.13	3825.66	2559.37	1651.09	2487.5	2626.05
AUUGGAGUUUAUAUGCAAACCCAAU	3387.61	2470.85	1633.39	1335.3	1178.2	1135.42		uaaagucuuucgaggcaaagcuuua	4580.71	10237	5966.96	2688.5	3468.48	4000.58		auugcagaauauauggauucgcaau	6520.5	5577.78	3799.24	3525.07	4534.94	4020.98
gaagaaggcuauauggagccucuuc	1261.44	1151.31	556.925	452.676	459.677	349.823		acauagggcauagcccaugu	2557.52	1977.51	1056.17	1754.2	1024.32	1738.03		acauuaggaaucccaaugu	3294.01	1649.89	2367.33	1272.53	1153.36	1238.11
auugcacauggcuaaacauggcaau	1730.28	1344.37	1335.11	1722.62	1178.43	1004.38		acauguacgggauuacccgacaugu	2548.69	1355.8	1172.02	1583.88	1222.24	1173.49		aguuaugguuaaaccaaacu	9869.18	8662.87	5472.4	4248.62	5794.35	4372.94
aaaccaguauauauggauacgguuu	2883.73	2165.49	2017.9	1876.54	921.967	1763.85		uaaggaguuuugucauaaacccuua	3677.27	5269.07	4558.91	1797.6	2319.17	2082.6		UAAGGACAUAAUAUGAUAUGCCUUA	5191.83	4741.28	1733.99	1760.35	2799.07	1848.4
aauccacuauauauggauagggauu	1034.23	1249.56	735.036	459.104	461.302	528.353		gugugaggaauacccacac	3984.5	7041.27	4091.49	3271.02	2520.18	2537.15		gccugauaauuauacaggc	4090.46	4751.32	4615.27	2416.57	2361.78	2317.95
UAAGCAGUCGAUAUGCCGACGCUUA	1174.25	1510.47	1226.93	877.873	789.697	431.799		agugcaauguucugaaacaugcacu	2620.56	2320.1	2797.3	1719.61	1347.05	1525.24		cauagagcauuagcucaug	3258.49	2347.86	324.79	1088.48	743.609	432.649
aaauggggcuuacccauuu	1877.83	1035.64	548.885	751.074	431.094	881.972		AGAUGAGGAUCACCCAUCG	4850.72	9202.35	5980.56	3198.48	3660.28	2617.98		gcacauaccuaagguagugc	5069.65	7292.16	3569.07	3494.97	3349.16	3782.74
uaaugaucuuauauggaagacauua	3140.98	3720.97	1502.92	1236.87	790.409	1318.6		uuaaggaguuauauggaacccuuaa	5792.83	6349.49	3696.43	3325.94	5481.54	2704.72		auacacacauaaugugguau	6120.71	4288.72	2820.73	2965.63	2476.54	1625.22
ccaugaggaauccccaugg	577.109	814.374	816.721	481.216	352.291	355.294		GCACGAGGAUCACCCGUGC	3105.49	3705.14	3041.24	1246.31	1384.13	1430.05		CAUGGGGAUCCCCCAUGUA	8142.38	5903.01	5185.67	2940.62	1192.97	2564.21
uaaggaguuuucgguaaaacccuua	1470.62	603.073	756.614	458.947	557.298	329.358		uaaggaguuuacuacgaaacccuua	3054.46	5348.67	3989.57	1938.3	1602.15	1562.68		acgcuugacguagucagcgu	4086.75	1390.25	1082.48	1110.14	935.129	908.642
CUACGCGACUAUAUGGAGUCCGUAG	1752.22	653.812	1042.59	772.055	579.06	426.844		uaagccaauuaugaugaauugcuua	7435.77	12056.5	8572.88	6072.23	8229.75	7185.05		cguugaggacuccccaacg	6540.03	5152.78	4087.93	4592.35	4761.24	4349.71
uuagcaguauauauggauacgcuaa	1568.29	1394.31	1500.63	1387.57	625.123	527.388		ugccaguuauuaaacggca	2957.99	2884.12	707.03	1414.55	797.402	1382.81		ccgcauggcugcgccagcgg	5123.18	2175.6	1312.07	628.99	630.069	184.669
augugcggaauucccacau	1932.79	1316.96	1026.05	1219.61	1047.71	741.33		CGAUGAGGAUCACCCAUCU	2898.39	3633.72	3164.29	1601.78	2168.85	2624.74		uauccaguuuauauggaaacggaua	4322.4	2673.5	2565.71	1168.73	1491.54	1715.65
acuagucgauuucgcuagu	1717.1	723.54	584.093	885.69	656.862	404.019		acaugaaguauuuacucaugu	7271.05	11340.5	7024.24	5787.35	5222.95	4369.73		aaggaaaguaggacuuccuu	3988.87	1604.61	4099.84	1350.26	1215.52	531.92
uaaggaguagaugacgcuacccuua	1295.29	701.164	1040.64	233.086	478.459	135.529		acaugaauauguaaaucaugu	2553.89	1578.28	1863.66	615.122	988.486	1654.2		uaaggaguuugacuauaaacccuua	6163.33	6092.92	3620.66	3853.38	1890.43	1003.45
agaugaggacuacccaucu	5735.99	4361.48	4198.54	3906.84	3557.62	2827.55		guacauggauaauccaguac	2625.06	3212.17	2137.46	1608.13	1262.89	1352.81		acaugcgguucacccaugu	5303.27	3860.02	4335.57	4350.96	3416.17	4400.29
acauaaguagugacuaugu	1073.26	686.201	765.514	1004.69	514.952	445.95		ACCUGAGGAUCACCCAGGU	2874.73	4643.64	3458.16	1672.2	1366.37	1430		augcaagaccaagucugcau	8693.41	11263.1	6029.61	6345.79	4524.99	3449.66
uaaugauugcauaugggcaacauua	1843.94	1794.09	1842.22	628.631	501.494	1750.35		uauugaguuucgcgagaaaccaaua	1971.68	1688.72	1212.38	1526.54	722.783	829.959		acgcaguguuaaacacgcgu	5527.43	6811.79	3744.22	3232.97	3600.71	2805.63
ucaugaguccauauggggaccauga	975.889	441.906	550.569	277.443	286.225	131.779		uaagguguuugugagcaaacccuua	3328.78	939.938	1873.75	1727.11	666.781	1247.48		augcauggcacagccagcau	5001.98	3505.94	2867.3	2658.82	3355.31	2882.24
aaugcacaauauauggauuggcauu	1403.16	1225.57	1014.61	1074.65	555.908	646.247		accucagcacuagcgaggu	3176.9	2180.42	1717.13	1350.7	797.907	1174.83		acaugaaaguauucaaacuucaugu	6074.95	3970.53	4811.1	3205.9	3758.55	2975.81
aucgaugaccuagucacgau	1737.31	758.559	1042.29	292.001	453.679	327.962		uacugaauucauaugggaaucagua	4293.8	7298.43	6485.31	3143.82	4233.46	2831.88		aaaccacauaauaugguauggguuu	6577.56	10014.7	6384.75	2947.53	3830.66	4769.96
acaugauggcaguguagccacaugu	1362.76	956.153	601.389	367.147	347.595	453.293		auacauugcuaagcaaguau	4852.58	7252.99	3986.72	3861.59	5175.41	2656.87		uuugcacaauauauggauuggcaaa	8151.87	9697.08	5953.7	6120.48	6911.99	5015.22
ucgggaggggauauggcccccccga	2041.01	603.069	841.547	159.363	422.674	342.832		ggguacuucuaagaagaccc	2302.67	3860.49	1489.17	1955.22	1386.27	2241.63		aggcauguccaagacagccu	5024.08	3956.2	3691.36	2329.78	2268.64	2333.01
uaaggaaguuuauauggaaacuccuua	2059.73	1983.85	1562.34	940.693	1123.48	962.993		aaagcagauuauauggaaucgcuuu	3647.32	8269.38	4152.18	1933.41	2129.8	2292.39		gcacgaacccuagucgugc	3010.69	1908.69	2076.9	763.186	453.917	1975.89
acaugacgagagcgcaugu	2404.66	1359.62	1292.68	1067.19	1222.28	943.712		uaacgaguuuauaaggaaaccguua	2445.79	2829.42	932.377	950.791	1233.68	713.127		acaugaggcuauaggcccaugu	7389.07	366.574	847.924	839.156	509.841	7.53571e-05
gcuugaagauuucucaagc	1519.41	803.549	1115.38	410.891	639.021	497.39		gcaugacgaauacgcaugc	6570.46	9116.12	3880.3	4306.29	3837.23	3927.43		aagcaucacuaagugagcuu	5921.49	2534.4	983.621	1191.62	1433.66	1255.08
acaugagcgagcauuaucgccaugu	741.358	1262.06	1808.91	749.244	447.327	272.4		ACAGGACUUUAUAUGCAAAGCCUGU	4588.09	7928.61	5691.01	2811.46	4067.91	3380.7		acaugagagagauuuaucuccaugu	4477.48	5316.87	3893.48	1782.63	2106.75	1973.42
aaugcaguuuauauggaaacgcauu	5751.09	3380.21	3131.91	2112.44	1651.72	1897.46		uaagguguuuagcacuaaacccuua	3902.05	6035.3	6070.09	2177.49	2490.22	2015.01		agaugaggcucacccaucu	7068.39	7924.42	7390.22	5767.32	6371.51	4828.88
caugcagguaauccgcaug	1608.28	971.555	838.409	539.85	639.604	317.186		acaugaggaauacccaugu	6356.94	7540.85	7243.23	2155.09	3764.56	4285.89		gaacacuucuaagaagguuc	15423.5	11326	7101.84	6771.04	7906.11	3318.33
acaugacggaauguaauccgcaugu	1456.81	671.386	676.772	1196.69	543.355	645.018		gcgcaaugauuacaugcgc	3646.23	4493.57	4033.46	2080.83	2821.2	2742.69		ACUGGAGGAUCACCCCAGU	7625.73	4155.81	4120.79	2692.33	2622.7	4400.37
uaaggaguuuauauggaaacccuua	3037.65	2389.02	2025.5	2395.64	1282.22	870.072		uaagggguuuaaaauaaaacccuua	3549.12	1346	487.398	1083.87	871.368	1132.49		uuggaagacuaagucuccaa	5270.58	7854.45	3499.26	2109.23	2895.73	2792.62
gucgaugcccuaggcacgac	1151.56	990.258	562.416	557.296	516.23	240.784		GCAUGAGGAUCACCCAUGG	4210.45	7196.13	4816.19	2201.12	2522.36	2511.54		uggcaugccuuaggcagcca	3863.18	1126.76	1362.35	1530.32	1146.13	206.715
uaagaaugucauaugggacaucuua	1308.43	1130.1	962.559	1382.92	536.408	641.202		augcuucucuaugagagcau	2627.46	2441.76	1283.47	1186.81	590.841	1468.96		aaugcagaauauauggauucgcauu	6761.8	8389.2	4684.8	4671.2	3939.09	2665.85
ugguaaauuuauauggaaauuacca	1181.1	1265.02	987.367	750.519	766.62	647.802		uaacgauuauaucacgauaacguua	3994.38	5531.25	5339.9	2057.31	2362	2343.94		uacaaauuucauaugggaaauugua	7085.14	4372.25	5057.27	3349.59	4114.47	2076.73
aaaggacaauauauggauugccuuu	2381.81	3472.06	2660.93	997.69	1760.91	1288.9		caagguguuucuagggaaacccuug	2509.97	1323.12	1665.65	1060.42	1165.07	1368.63		uaagaaaguauauacuucuua	7959.48	8181.06	5432.63	5751.08	5561.9	4718.38
uaaguagcguauauggacgcacuua	3393.45	1994.01	1137.92	1086.55	630.615	1260.48		ugaagacgauuacgcuuca	3801.67	4846.61	4231.78	1466.74	3045.08	2533.5		aagccugucugagacagcuu	7326.83	9718.82	6587.4	5882.41	5750.33	4264.52
aaugcacauaauaugguauggcauu	2162.45	934.731	1696.26	668.262	608.413	262.618		acagcagcuuaucgggaagcgcugu	2203.65	2735.46	1994.05	1719.98	1451.76	1093.1		uaaccagcauaucaggaugcgguua	5438.17	4072.01	2641.21	2161.9	2912.62	2769.12
cuaugagaauuguccauag	1694.27	716.389	942.257	650.306	747.716	215.28		accugacgaguacgcaggu	4737.76	3803.05	4035.61	2715.32	3627.01	1977.94		uaagguguuuaacaguaaacccuua	6815.58	7529.65	5146.91	5233.01	3365.68	4636.05
uaaggaguuuacuaucaaacccuua	3981.99	3896.17	3169.23	3759.06	3118.49	1736.29		caugaugcguuacgcacaug	2054.47	2062.87	2523.08	1804.77	979.241	1605.18		auauagaccuaaggucauau	4445.2	6493.5	3358.94	2590	2645.69	2573.7
uaagguguuuauauggaaacccuua	2150.56	680.399	791.614	603.85	777.9	335.799		aguacacgauuacgguacu	3100	7503.25	4553.49	1790.79	1739.75	1585.78		caggaagugcauaugggcacuccug	4187.8	1413.91	3038.47	1111.07	794.45	974.294
gaaagagcuuauauggaagccuuuc	2024.78	2002.52	1821.05	1458.12	1493.18	676.762		uaagaguuuaaggaaaccuua	3026.01	2132.26	1521.06	1224.9	893.954	1616.28		augcaugcccaaggcagcau	4751.4	5472.37	2226.66	2961.16	2553.33	2868.38
aaggacgacauagucgccuu	785.328	1491.02	510.299	203.743	246.692	112.051		auggcuauuuaaaaagccau	3297.41	2704.59	2662.54	2367.5	3392.87	2017.54		aaaggauuucuugcgagaaaccuuu	4799.02	3245.38	4140.05	2278.28	3507.36	2043.05
auccaaguccgagacuggau	1215.43	813.294	759.681	663.248	459.821	392.456		ugcagacgacuacgcugca	3095.54	4837.84	3675.36	1714.86	2626.79	1668.35		augcaggagugacuccgcau	11175.3	9002.45	5492.52	8129.48	7173.21	5995.6
acaugaagcaauuugcucaugu	1925.66	1072.27	580.439	555.463	719.572	555.799		gcauuaaaauuauuaaugc	2979.11	981.698	1140.55	1199.92	1370.68	1950.7		uaaggacaguauggacugccuua	4578.84	2946.93	857.719	1198.23	1689.72	1155.06
uaaguauuucauaugggaaaacuua	5122.83	5563.65	3088.22	1900.52	1501.11	1433.07		auguaaggauuaccuacau	5119.95	11010.2	5204.97	3038.34	3579.72	3932.5		aggaaggcuuaaagccuccu	7294.22	6192.78	3288.46	4527.57	4795.29	4612.13
ucagggcucuauuuagagagccuga	1524.47	448.935	429.083	304.21	347.252	303.038		augcaacuuacgagugcau	4871.26	6168.74	5272.19	3035.07	4074.22	2504.52		uagguauucuauauggagaaaccua	4604.8	2302.22	1655.37	2505.87	2234.77	1741.55
uugcacaugggacauggcaa	1360.15	632.953	775.328	617.6	441.728	405.549		uaagggguuuaucuauaaacccuua	2616.12	1656.83	1029.98	1437.6	797.298	1285.4		guucacauauaauauggaac	8913.28	11259.8	6055.93	6526.05	5170.77	4381.39
augcguaucuaugauagcau	5364.12	4959.42	3033.34	5223.12	3041.3	2923.38		uaaggaguuugcguaaaacccuua	2585.96	1940.01	963.33	1327.34	1149.38	1441.05		augcagugauaaucacgcau	4708.26	2520.96	1348.48	1263.36	1370.86	1100.07
uaaggcgcuucuauggaagcccuua	1000.32	810.539	1014.99	289.545	476.375	337.561		acaugauguaaguuacuacacaugu	2665.18	1973.54	1644.97	1939.1	2273.04	1445.72		ugcggaggcgauauggcgccccgca	4209.56	1422.52	1520.34	613.231	839.781	850.364
gcaauaguucauaugggaacauugc	2200.58	2098.88	2066.32	1792.1	1329.57	522.696		auacaugucguagacaguau	2764.68	1483.69	988.163	1754.88	1159.05	840.391		ugaggacguuauuuucaacgccuca	4864.73	2909.1	1228.72	1941.73	813.297	1036.35
acuugaccauuuggcaagu	2320.84	1752.95	1436.93	1620.24	1553.43	1011.17		augcaaaugucugaacauugcau	2340.43	2173.53	2026.1	1407.88	629.876	1502.48		gacagaauuuauauggaaaucuguc	7096.01	6431.96	4742.18	5233.53	4341.29	3584.21
auagcaguuuauauggaaacgcuau	3850.59	4392.05	2984.91	2219.55	1792.42	1203.81		uaauaagcggauauggccgcuauua	3578.02	3825.05	2993.02	2319.19	2259.75	1492.2		ucauuaacacuuguaauga	5057.09	4479.82	3280.62	2581.93	4053.51	2990.94
acaucacuacuaaggaugu	1051.52	978.876	1181.34	616.288	307.218	317.293		gacagaauuuauauggaaaucuguc	1249.67	2893.06	1488.95	1706.92	1308.57	1552.86		uaagguguuugggcuaaaacccuua	3721.19	812.227	1588.45	1268.17	950.801	649.751
uaagaauccuauauggaggaucuua	1367.32	1171.19	1202.1	565.886	857.645	462.946		uucgaagucuaagacucgaa	3566.64	1623.34	2364.67	1708.22	1420.41	1357.23		uaagguguuuuguucaaaacccuua	4659.51	5737.43	5199.28	3240.29	3351.91	3572.39
uuagacgaugaucuggcaucucuaa	1788.39	896.876	542.317	305.515	447.679	214.586		CACAAGAGGAUCACCCUUG	3657.87	4037.65	4107.08	2053.1	2237.76	1833.64		auugcaucuaaggagcaau	3769.85	6062.66	3624.4	2851.57	821.496	1926.19
acaugacgcgauacgcgcaugu	2253.69	595.774	1062.72	783.803	699.876	668.784		acgugaguaauaaccacgu	6825.73	10499	10418.7	4362.06	6403.17	3941.47		ucaaggaguuauauggaacccuuga	4375.48	4916.3	2266.19	2375.16	2023.93	2025.71
acauacaugauaugacaugaugu	1691.95	638.884	795.629	567.479	563.033	329.586		augcacgugcaacacggcau	4596.86	1281.47	1828.4	1632.98	1456.04	1250.2		UAAGCAGAUAAUAAGGUAUCGCUUA	8439.26	3631.32	4003.46	788.72	979.124	398.894
uaaggacguaggcgccuua	1367.21	701.803	728.873	307.579	711.563	236.991		ucaaggauuauauggaaccuuga	5086.42	4209.8	6570.99	4362.43	4750.19	3262.65		aaagcagucuauaacgagacgcuuu	4293.6	847.954	2684.01	704.44	413.602	220.822
aauccagaauauauggauucggauu	1309.65	1281.15	1281.96	1491.55	821.72	807.162		uaaggaguuugucuuuaaacccuua	2847.48	3166	2434.14	2371.51	3048.44	1294.87		ggauauuucuaagaaaaucc	6216.39	8278.3	5490.54	4483.79	4051.31	3519.52
augcauggcggcgccagcau	2099.34	1828.33	1078.43	1094.3	1104.27	1476.16		agugcagguuauaaccgcacu	5587.22	7636.13	5507.19	3999.76	3469.06	3075.99		uacauaggucauaugggaccaugua	2920.55	7956.91	4876.07	2054.52	617.072	823.849
uaugcagaauauauggauucgcaua	1227.61	965.208	1396.95	633.643	562.434	412.224		uuuccacuauauauggauagggaaa	3633.88	2271.96	3127.66	1773.36	1650.7	1226.7		uaaggaguuuauauggaaacccuua	6491.86	5509.15	1389.92	2439.67	1539.75	2400.27
auugcaaauguaaacgcauugcaau	4423.29	2914.84	2609.72	2194.95	2330.67	2500.88		GCAUGAGGAUCACCCAUGU	2860.88	3811.24	3458.53	1512.59	1434.54	1724.32		acaugaacgcuuagcgucaugu	8764.64	2218.73	3024.41	3347.96	3469.21	2046.5
aaaccaguuuauauggaaacgguuu	3898.41	2827.36	2010.62	2392.05	967.776	608.45		acaugcaggauuaccgcaugu	4827.68	6216.15	3490.6	2583.99	3073.84	2948.88		uaacgauuuucuaccgaaaacguua	6370.46	3225.88	4861.65	2989.09	1739.96	1742.39
gaaggaguuuacaaccaaacccuuc	1365.11	800.755	1049.16	505.988	711.808	369.354		accugaguacuaaccaggu	4866.76	7811.85	6234.02	4733.75	3829.42	3055.28		aaacgaguauauauggauaccguuu	6172.17	6224.88	3301.86	2066.15	3181.87	3611.69
acaugacgagcauguacucgcaugu	1784.93	1239.85	1436.42	967.677	1446.22	780.864		cucgaagcuuaaagcucgag	3179.05	2143.81	3670.56	2396.42	2668.44	2102.87		gugcuaguagaauacugcac	4621.91	3251.25	210.745	1882.03	878.179	541.972
auucgagauuauauggaauccgaau	1110.4	934.693	706.75	827.751	1286.48	298.774		uaaggaguuuaguauggaaacccuua	2819.16	2077.27	1662.69	1725.19	1189.9	1442.17		ucaggacgauugcgccuga	3739.99	696.879	856.495	1822.84	755.275	419.233
cuauauguuuaaaacaauag	1614.5	684.41	553.951	1033.45	243.492	339.993		augugaaaauuauucacau	7453.31	8991.73	8791.72	5073.98	3639.31	4658.07		uaauuaauucauaugggaauaauua	5334.82	2424.72	6358.79	2015.88	1779.48	1418.89
UAACGCGUGUAUAUGGACACCGUUA	2123.42	1170.62	1103.23	1021.07	924.031	1208.8		uccuauguccgagacaagga	2148.81	1653.38	1401.13	1506.08	1058.41	1301.48		caaggagcuucuauggaagcccuug	6081.03	3506.41	545.332	1562.63	560.756	67.5778
acgugaccaucaggcacgu	1828.74	1268.1	1401.7	1913.2	1350.94	794.631		guaaggaguauauggacccuuac	2442.04	1058.76	647.774	1505.76	937.808	1523.84		CAUGAGGAUCACCCAUGUU	3674.85	4745.23	3106.64	2592.57	3129.24	2321.26
uaaggcguuucugcacaaacccuua	2016.11	2427.62	1333.06	1091.87	1226.89	769.562		uuaccagaauauauggauucgguaa	3298.34	5305.3	3256.25	1651.43	2519.81	1266.94		uaaggaguuuauggaaacccuua	3353.46	4403	2986.28	1661.56	2210.91	2012.23
uuggaacaguaacuguccaa	1748.3	1440.06	882.466	1249.06	726.577	639.411		accugaggacuacccaggu	3200.27	2301.88	2078.67	1854.26	1636.9	1638.53		cugcauucauaaugaagcag	8142.02	7236.05	4194.26	5784.49	5797.89	3557.16
ggaugccguuuacgcaucc	2440.93	619.507	655.14	554.141	776.424	678.066		acaugaggaguccccaugu	7673.63	12536.9	10197.2	7900.76	7908.29	8761.23		aaaggacauuauauggaaugccuuu	6923.2	7040.17	4696.03	3671.96	4648.81	3744.85
aaacauuucuuagaaaguuu	1178.18	657.713	431.949	709.314	393.062	392.016		ggcagaguuuauauggaaaccugcc	2863.14	2061.21	2500.9	1319.95	1211.09	1281.81		auucacuucgaagaaggaau	5297.77	8143.38	4584.36	3580.87	3819.45	3725.11
CCAUGAGUAUCAGCCAAGC	2072.15	706.244	762.228	605.243	569.943	649.536		augcuaguuaaacagcau	1385.84	1459.41	1322.88	1010.81	1171.28	930.345		augacagauguaagcaucgucau	5705.66	3260.56	3930.95	1609.02	2047.7	1723.6
uaaccagaaaauaugguuucgguua	4259.19	4954.06	3212.49	2784.02	1751.66	1736.62		GCCUGAGGAUCACCCAGGU	2378.1	2486.94	1901.19	1549.91	786.253	1098.17		aaacgcgguuauauagaacccguuu	5597.57	5029.12	3824.26	2758.38	3907.78	3233.7
agaugaccauuaggcaucu	4071.46	2669.3	3223.86	3044.17	2761.47	2424.96		ACAUGAGGAUCACCCAUGU	2815.98	3445.36	3024.28	1563.08	1154.62	1867.85		caugauguuacacaug	5389.08	5538.14	2861.96	2857.72	3920.93	2277.39
augacagucuuuaagaagacgucau	705.52	755.288	666.944	815.604	279.914	294.019		uguugagcauuagccaaca	2229.97	2956.44	1617.45	1327.65	1030.53	1192.47		aggaaugacauagucauccu	3143.82	4533.02	794.636	798.36	1397.65	231.124
gaugcauauggugaaacauagcauc	725.377	539.133	616.769	383.04	592.003	422.705		uaaggaguuuccagagaaacccuua	3522.8	3792.19	4665.31	2011.73	1542.7	2293.54		aauccagauuauauggaaucggauu	3901.94	2906.9	2919.8	1182.55	1904.41	1410.16
AAAGGCGGUUAUAUGGAACCCCUUU	2931.08	2335.85	2537.52	2548.26	1811.75	1760.1		uacggagccaauauuuuggcccgua	2851.98	2101.53	1292.06	1400.84	916.62	1694.18		uaaggaguuuucgcggaaacccuua	5297.25	6514.98	6772.16	3068.89	4863.58	3089.09
uaagagaguauugacuccuua	2460.28	666.599	655.943	407.793	416.097	314.455		aauccacauuauauggaaugggauu	4723.68	8729.73	6659.55	2304.11	4260.26	3962.65		auacgagauaauaugguauccguau	5306.1	3468.85	3087.56	2270.24	2058.01	2396.02
gaaugaguguauacguacaccauuc	2125.55	1014.51	788.188	556.55	527.831	450.574		uaaggaguuuaagccuaaacccuua	4136.07	10947.2	5355.7	2962.38	3635.28	3085.45		auggguguguaacacaccau	2799.08	2192.79	1231.09	1120.26	1057.17	1523.13
aucgaucaguaacugacgau	1408.39	844.851	777.756	570.867	632.547	174.968		uguucacgauuacggaaca	2759.71	3626.11	3843.07	1982.55	2121.71	1959.99		ucgugagccuauauggaggccacga	3928.5	783.612	2321.64	880.354	735.116	906.608
uaacgacaaaauaugguuugcguua	2921.78	3179.17	2086.78	1170.55	1891.01	798.878		uaugcaguaaauaugguuacgcaua	5340.26	6680.35	6175.72	3791.64	4777.92	4153.01		augcaacgugaacgugcau	6178.2	4870.75	5614.03	4346.99	4801.6	2998.46
cgcuagagccauuaggccuagcg	1761.69	339.668	858.808	297.563	337.38	159.627		auccgugacuacgucaggau	2902.07	2590.32	807.606	1242.09	579.153	1167.61		uaaugauaaugauuggauuacauua	6312.41	6022.41	3013.37	2484.8	3113.86	2527.95
uaaggacaauauauggauugccuua	2682.93	2510.05	3322.5	1863.55	1704.91	1414.24		uaaggcguuuuuuccuaaacccuua	5110.54	7497.68	4428.87	2150.85	2773.04	3155.94		cgaugauuuuauauggaaaacaucg	7744.22	9190.06	6210.82	5680.05	7166.43	5176.9
ccauuaggaguuccaaugg	4103.03	4156.86	3190.75	4099.2	3762.41	2612.67		gcgcacgccuaaggcggcgc	3534.2	1542.9	1372.6	1526.86	638.034	1820.35		cuguuaugauuccaaacag	15364.1	NaN	4024.76	2180.45	1329.82	2843.06
accuuaggauucccaaggu	2815.3	757.084	878.725	799.168	540.143	365.064		uaucgacauaauaugguaugcgaua	3089.99	2930.02	1366.15	1967.26	2178.95	1584.54		uacuagcuuuauaaugaaaguagua	5757	5346.12	6642.43	2633.62	2652.99	3558.72
uacagaguuuguaggaaaaccugua	1360.45	814.283	1483	1185.21	390.406	583.121		uaagggguuucugcauaaacccuua	3937.44	1335.99	3155.17	2330.6	1721.68	2019.79		ugacaugacauagucaguca	4332.43	2217.93	899.92	1510.69	698.441	700.579
uaagggguuuauacggaaacccuua	1730.62	778.115	601.242	330.749	285.129	361.792		aaacgagauuauauggaauccguuu	4928.58	6742.37	2630.23	2189	1959.49	2034.12		augcaguugucacaacgcau	4874.32	3774.15	2240.85	3108.3	3152.38	2352.8
uuucgacauaauaugguaugcgaaa	1068.69	827.9	1014.08	561.971	598.851	432.162		uaggaagucuaagacuccua	4817.7	4776.48	3937.1	2239.91	3242.35	3303.38		ucauuaggauuuccaauga	10262.4	1024.51	1077.37	1509.6	1323.99	839.326
cacggauuuuauauggaaaaccgug	1388.32	1173.93	1307.65	759.684	822.658	634.881		uuagcacaauauauggauuggcuaa	4394.46	7123.35	5229.46	2307.52	2949.53	2476.81		gcaggaggauuuccccugc	3017.88	1080.83	782.606	1147.05	520.85	547.566
acaugaccagucggcaugu	1623.16	723.815	697.819	602.66	619.373	612.307		auaggacaauauauggauugccuau	6423.49	7824.67	8085.81	4891.76	5031.97	3677.9		augcuauaugaucauacauaagcau	4287.15	4324.86	3183.79	1592.08	2319.85	1914.77
ucucgaggaauccccgaga	714.504	711.34	697.459	352.512	469.744	539.447		uagugaucguauauggacgacacua	1825.86	1560.83	1191.96	1342.82	909.027	1144.36		aaggacguagcgccuu	4724.81	5032.65	2550.08	2280.78	3838.5	3856.33
UGAAGAGCUUAUAUGAAAGCCUUCA	1421.8	699.816	1061.13	1095.68	569.406	616.32		acauaaggauuaccuaugu	5229.16	9237.2	5711.53	3175.01	3709.24	3907.82		uaaggaguguauauccacacccuua	6148.7	6190.11	4930.42	3020.83	4214.29	2648.8
aagcaagugucacacugcuu	1177.45	528.716	649.878	297.057	582.265	352.776		uaagcaaaguacaucuacuugcuua	4077.2	4627.66	4353.83	2571.56	2082.6	2050.94		aagcacgucgaagacggcuu	4041.01	4491.18	3407.43	2209.24	2575.86	2483.3
aaacgagaauauauggauuccguuu	1369.03	1945.38	1145.91	783.191	911.113	499.024		uaaggaguuuugaauuaaacccuua	5536.69	6423.83	8706.5	4767.89	5073.52	4043.77		auccguggcuaagccaggau	3037.79	2380.1	4051.28	1320.03	799.043	238.577
acagauaaguguauacugu	2742.13	533.65	994.109	159.721	425.481	348.299		aaacgagaauuauccguuu	5149.05	8115.61	4270.97	2779.96	3778.55	3244.91		uuacgagauuauauggaauccguaa	5475.56	3911.8	4154.87	2321.42	3111.92	2998.36
uaaggaguuuuagcaaaaacccuua	2094.88	856.531	1101.41	310.2	480.873	496.186		cgaugauuuuauauggaaaacaucg	3808.14	2083	1689.42	2387.01	2349.97	2056.58		aaacgagguuuuauaaaacccguuu	1344.6	3114.83	2316.89	1219.48	770.991	265.107
acggcaggaauaccgccgu	1476.47	1116.37	1031.68	896.384	1078.05	767.357		ACCUGAGGAUCACCCUGGU	3450.7	2063.47	3408.66	2208.73	1663.15	1115.8		aaaccagauaauaugguaucgguuu	7135.75	8169.64	5068.12	2486.56	3441.77	5754.14
uaaggaguuuauauggaaacccuua	1496.95	2254.84	1478.88	1143.32	477.314	283.6		uaaggaauaauauccuua	3637	1296.57	731.608	1588.1	704.211	1108.11		augcaugucuaagacagcau	8665.22	10596.4	7031.2	5494.51	4463.81	3852.84
aaagcagaaaauaugguuucgcuuu	2839.01	4007.02	2996.13	1627.2	955.214	930.903		acauagaggauuacccuaugu	3501.19	6571.72	4758.52	1994.19	2864.95	1872.68		auagcacaauauauggauuggcuau	6949.03	8893.93	5191.71	3777.04	4990.95	4615.24
AUUGGAGUUUAUAUGCAAACCCAAU	966.616	1384.95	617.894	647.759	495.568	239.827		augcuaaaugcuauagcauuagcau	2735.43	1531.36	1956.34	1676.71	800.446	1125.31		ucaucacgacuccggauga	3094.8	3487.11	3134.78	2543.12	1876.07	1578.23
uuuccagaauauauggauucggaaa	2604.05	1122.02	1004.49	505.774	481.695	980.079		uaugaaguuuuuagguaaacucaua	4018.54	7055.24	3698.4	2959.03	2197.79	2047.51		auucuagucgcagacugaau	5610.29	5195.84	3521.1	3263.2	4419.78	2386.29
uaauaaguucauaugggaacuauua	1730.37	2456.93	2164.13	2179.43	813.947	642.971		aucgcaauuacaaugcgau	2784.11	1435.97	953.478	1627.2	709.719	1651.45		cgcaugaucuaagacaugcg	6247.48	388.062	1212.2	1040.8	1295.18	318.632
guguaggucuaagaccacac	1619.65	812.908	677.756	98.3079	439.826	372.971		gcacuagaauuaucagugc	1793.46	1252.5	834.181	1364.16	1261.68	754.273		uaaggaguauaaaugaauacccuua	5898.82	4905.58	4858.33	3230.08	3340	3155.35
guccauguuuauaacaggac	1448.49	502.438	439.397	220.944	599.858	241.017		uaagguguuuugguucaaacccuua	2534.4	2026.8	2201.59	1671.8	992.729	1603.52		cuuuaggucuaagaccaaag	5094.78	5724.26	2934.61	2260.27	3039.99	2762.09
caaggaaucuauauggagauccuug	2533.8	2050.03	2657.4	2812.92	1328.09	477.265		aaggaaaguauuacuuccuu	7023.19	8872.35	9935.52	5167.22	4699.37	5563.83		auguagaccuaaggucacau	7628.63	10032.1	5976.19	5496.8	6666.37	4573.17
aauggacauuauauggaaugccauu	2551.06	2519.65	1940.97	1645.88	1561.11	1172.52		uuaggcguuucuaugaaaacccuaa	4361.07	8541.32	5860.33	4835.92	6762.66	5307.8		uacggugauuuuauguaaucccgua	3929.4	524.568	955.699	1329	1502.5	357.869
uugguugacuaagucaccaa	956.064	779.204	799.939	704.713	506.003	149.051		guccauguuuauaacaggac	2416.88	1550.78	1046.07	1285.98	592.311	1697.1		augcaagcuaagcugcau	5981.1	2998.54	1380.74	2124.42	629.877	678.578
uaaggaguuuuaugaaacccuua	1577.58	966.479	1731.28	1258.56	651.704	876.049		GCAUGAGGAUCACCCAUGU	3891.23	6384.2	4360.69	1931.64	1740.45	2277.86		aaagcaguauauauggauacgcuuu	4547.53	8899.05	5189.16	4017.36	3353.83	3183.97
ucauaauucuauauggagaauauga	1172.68	592.853	947.117	1037.53	365.898	245.062		ugaagauguuuacacuuca	5283.46	9883.69	7340.66	4062.72	3604.3	3723.36		agugcaauguuaacacaugcacu	3894.83	3457.42	3607.21	2262.43	1606.38	1195.63
uuaccagauuauauggaaucgguaa	3077.15	1779.13	2359.36	1015.77	994.741	524.221		augccacauuaaugggcau	4968	3660.58	5719.39	3328.72	2442.39	3025.78		caacgaguaaauacuuuuaccguug	5785.3	6580.39	5649.86	2724.34	4445.42	3156.57
uaaggaguuauuauguuaacccuua	3307.66	4064.53	3626.65	3257.57	1745.44	1937.1		uaaagaguguaucaggacaccuuua	4869.22	8316.52	6532.98	4186.49	5104.8	3327.81		uuacgaguauauauggauaccguaa	6101.28	2636.16	2982.17	1893.07	3042.98	2710.5
ugaugaauuuauauggaaaucauca	1858.3	1718.85	1531.9	1676.35	890.088	1242.04		auauauguuuaaaacaauau	7153.77	13146.5	4733.69	4999.45	4383.78	7034.26		aacguuauuuacagggaaauacguu	4888.51	6414.92	5597.88	4035.19	3475.71	2965.67
aagcaggacccaguccgcuu	3263.62	2512.28	2744.85	2352.96	2296.79	1891.45		uaagguguuuuguuguaaacccuua	5454.76	7507.21	5526.29	2920.17	4139.26	4131.88		auugcaaugucuaagacaugcaau	4628.44	4356.48	3148.2	1171.72	1715.42	2090.11
acagauauaauaugguauacugu	2386.1	3037.27	2516.65	1900.7	1078.64	1131.43		uaagaguuuuaugaaaccuua	3111.64	1842.5	885.056	1517.23	901.959	1000.83		cuagaagaauuaucucuag	2326.38	2694.87	1027.39	777.872	760.769	787.583
accagaagauaagccuucggu	6144.03	3802.68	4007.5	4110.39	4188.03	3707.47		uucgaaguguaacacucgaa	2412.47	2164.28	2546.72	2299.24	2563.97	1582.87		AGAUGAGGAUCACCCAUCU	3862.78	2819.86	1972.27	1657.19	2099.62	1667.16
uaaggagcaugggcccuua	988.151	474.601	505.443	383.668	406.036	493.714		uaaagaguuuauaugcaaaccuuua	5501.88	13766	8200.82	2947.12	4674.47	2586.98		ccaggagucccuaugcggacccugg	6489.59	2875	3419.38	1535.32	830.977	897.143
UAUGGACUGUAUAUGAACAGCCAUA	1888.6	655.805	615.115	400.345	349.098	447.336		uuuggacaauauauggauugccaaa	4283.85	4500.14	4849.07	2245.85	4219.28	2002.83		cacaauucuaagaaugug	3553.83	1901.03	1132.69	776.733	1148.58	742.818
caugaggaaauauucccaug	2535.11	1111.62	1118.8	977.891	793.642	219.131		gaugcaaguacacugcauc	2922.77	1448.11	1114.35	1286.93	1203.93	1088.83		caugacugcauuaagcaug	6930.21	3533.23	5814.82	5043.82	3605.07	3994.59
aauccaguaaauaugguuacggauu	666.053	1337.89	1632.54	555.96	810.316	349.765		aucgcagucugauaaaagacgcgau	2333.24	1064.32	951.773	1545.59	1070.6	1212.53		acaugauggauuauccacaugu	6243.98	6160.31	3308.1	3386.68	3992	3697.29
auacaugacagagucaguau	2369.9	906.326	1054.42	373.404	555.792	276.041		augcaucacagagugagcau	1163.56	4316.22	962.452	2348.37	967.66	1378.18		AGAAGAGGGGCUCCCAUGU	8342.41	5067.67	5192.23	5111.06	4511.5	3405.35
aucgcaauguauaaauacaugcgau	1604.88	769.559	884.118	424.984	633.648	599.857		uaaggaguuuauauggaaacccaac	6924.13	9431.04	8725.07	5894.5	6410.17	5163.7		AAAGAAGUUAAUAAGGUAACUCUUU	6059.96	5696.93	2659.81	2517.93	3756.21	3053.4
UAAGGCUUUAAUAUGGUAAACCUUA	1434.8	766.245	568.734	1396.09	805.095	305.228		acaugauacguauuuacguacaugu	2363.56	1487.42	1492.27	1363.91	794.352	1457.44		aucgcagaugcuaacaucgcgau	6066.72	924.329	2887.36	1657.22	902.853	803.675
ucaaggaguuauauggaacccuuga	1262.81	1053.79	1287.38	629.904	563.278	506.548		gugcauguuccgaacagcac	2701.58	1315.76	1725.91	2032.59	1292.8	1250.75		uacagaacuuauauggaagucugua	4403.85	1904.58	2384.72	1982.03	1169.67	1702.62
caugcagguaauccgcaug	1203.92	951.99	670.789	734.097	506.512	388.86		uaaggaggggauauggccccccuua	2141.83	1493.3	880.997	1165.97	1221.15	1180.93		ACAUAAGGUUCAACCAUCU	4173.13	5322.84	4246.44	2885.47	3063.36	1690.05
auagcaaauguaaucauugcuau	1650.37	792.681	936.813	533.21	708.379	428.817		ugaugagcaguagccauca	3205.54	4143.77	1011.32	1217.85	604.872	1184.37		caugcagguaauccgcaug	6064.44	5914.28	4059.25	3008.37	3772.87	2065.5
acauagcgauuacgcaugu	3596.33	2198.05	2846.64	2392.96	1361.86	2362.08		aaugcagaaaauaugguuucgcauu	3276.58	4755.85	4161.36	1999.99	2240.45	2115.92		aaugcaugucuaagacagcauu	4674.91	5769.93	2822.57	1699.52	1152.13	2162.52
augcgugucuaagacagcau	1154.83	769.755	673.983	676.569	648.648	256.146		ucaucacgacuccggauga	2100.77	1766.53	1441.22	1443.68	637.462	1485.64		GACGGCGUUUAUAUGGAAACCCGUC	3011.26	2503.68	936.219	1636.34	1175.71	812.371
acaugaggggauucaacccccaugu	1011.89	564.595	500.283	220.259	408.431	374.76		uugcaagauuagaucugcaa	3889.94	4140.4	2519.76	2306.66	2104.29	1538.33		gccugauuauuaaacaggc	5153.23	4205.85	3292.65	2822.3	3748.11	2647.65
uuuggacuauauauggauagccaaa	1409.16	583.472	871.388	311.83	528.163	555.06		gcgugaacaauagucacgc	2440.63	1185.06	981.322	1366.34	677.006	1138.51		uaguaaguguauauggacacuacua	3344.43	3159.88	2617.48	1753.16	1990.26	1874.68
GGAGCAGUUUAUAUGAAAACGCUCC	1039.46	984.34	871.511	454.38	451.012	440.471		uaaugagaacuguccauua	5967.21	5017.65	4351.21	4651.02	5054.22	5073.5		uaauaggcauguaaggaugcuauua	6048.82	5346.13	5013.69	3905.54	4732.94	2904.58
uaaggaguuuauaugaaacccuua	3307.82	1863.24	1935.83	1621.46	1643.72	1085.28		acuacagcauuagcguagu	4085.65	7479.48	5563.37	1798.3	1665.73	2861.92		acguuagaaaucucaacgu	10655.2	11364.2	15376.1	2577.59	2909.53	3711.71
uacguaagcuauauggagcuacgua	985.476	1075.16	807.906	387.798	529.664	367.844		uagugaguguauauggacaccacua	2181.89	1878.8	1636.65	2064.29	889.484	957.639		augcacguagacggcau	7504.42	7156.13	4877.37	6442	4919.11	3796.99
UAAGGACUCAAUAUGAUGAGCCUUA	1745.51	1438.44	1439.03	927.338	599.573	888.374		auugcaguuuauauggaaacgcaau	5622.81	3954.57	4032.67	2574.65	3511.21	3002.85		uaaggaguuucugaaacccuua	4349.24	6207.76	4913.33	2280.27	2289.27	1825.7
auucgaguauauauggauaccgaau	1739.58	2242.07	1887.84	1466.56	647.272	489.85		acauaagcaauagcuaugu	5341.9	11378.5	5703.41	4163.55	4494.47	4381.27		cuaggacucugaauggagagccuag	3503.7	907.03	4725.99	1486.76	812.158	1205.31
aaaccagaauauauggauucgguuu	3776.18	4127.8	3328.12	2194.72	1279.2	493.301		acaugacguggauugacacgcaugu	2278.15	1314.11	1282.95	1628.57	995.414	1292.64		acuacaggacuaccguagu	5461.93	5589.58	4704.51	4308.98	4024.04	3774.55
uuacgacuauugaugcauagcguaa	1178.04	902.397	806.675	474.477	379.184	313.055		auccaagacuaagucuggau	3170.86	4919.79	7238.76	3130.7	3025.82	3065.62		augcgugugagacacagcau	4862.64	2546.04	2225.19	669.793	1123.13	1347.34
gacagagguuauauggaacccuguc	1150.58	1141.13	871.822	541.589	741.985	510.786		augacagauggcuaaacaucgucau	2170.89	1435.54	990.729	2047.35	1010.66	1077.03		guguaagucacagacuacac	7300.99	6833.62	3859.03	5376.95	5409.32	4317.7
ccagaagccuauauggaggcucugg	1213.7	646.674	315.649	1443.72	437.001	149.333		caacaccuccaagaggguug	3123.88	2624.25	4015.16	2348.71	3916.27	2084.26		uaagaagauggcucuua	7432.62	5052.52	4449.12	3351.97	4462.5	3976.28
UACGGACUUGAUAUGCCAAGCCGUA	1867.41	694.151	597.782	313.756	628.908	348.204		uaaggaguuuuagaauaaacccuua	6323.12	9344.67	5034.58	3291.85	3903.72	4575.78		auagcaagugacaacugcuau	3304.92	1541.71	481.626	2387.49	632.936	548.722
auucgagauaauaugguauccgaau	1232.06	662.293	1025.73	580.169	490.118	645.955		uaagggguuuuaggccaaacccuua	2884.94	1531.79	1315.41	1873.31	1000.46	1537.62		uaagcuguucauaagagaacgcuua	4598.32	1428.9	2215.98	1534.76	1214.17	531.719
uaagcaguuucuagcuaaacgcuua	2642.9	1956.87	2007.05	1683.49	1269.88	1105.05		gaauaaauucauaugggaauuauuc	7035.46	11057.6	7775.73	5609.42	5015.18	5772.95		augcauguccuaaacgacagcau	6496.27	1418.28	1018.43	2399.64	2081.66	1504.69
auggaacaguaacuguccau	1492.63	1328.8	1051.37	826.942	675.508	1077.57		auggauuuccaagaaaccau	3535.7	8404.36	6554.53	7027.44	6750.45	5776.16		augcaucacccagugagcau	5686.98	4038.68	3098.42	2859.82	3325.21	2363.54
uuacgacuauugaugcauagcguaa	2082.28	614.251	460.799	133.581	897.487	262.124		augcaugacagagucagcau	7868.23	8715.31	5336.45	4617.53	6445.09	5342.47		augcauguccgagacagcau	3952.54	2795.56	2357.73	2720.17	2378.3	1886.32
ugagaaucuuauauggaagaucuca	1282.37	1653.92	1265.29	1246.04	1151.69	493.486		uaucgacaaaauaugguuugcgaua	4265.81	11218.9	4680.29	3482.18	4012.37	2526.81		acaugauggaauauccacaugu	6081.33	6989.79	4775.03	3857.2	5311.36	3997.74
ucgggaggugauauggcacccccga	1759.09	1604.25	563.412	342.964	945.524	451.607		uaaggacucucuaagaagagccuua	3489.77	936.745	1012.17	1609.27	1457.93	1000.95		uaaggaguuuuucggaaaacccuua	3941.29	3312.15	2260.61	2070.13	2349.39	2886.37
gcaggaaucuauauggagauccugc	913.447	1164.91	906.74	245.255	736.726	127.95		uauggagauucuauggaaucccaua	2358.22	2915.72	817.665	1490.42	604.203	1812.62		uaaggaguuuaauggaaacccuua	6425.06	7399.16	3894.39	4880.77	3996.95	2539.09
ugcaugcuaagcagca	1055.97	739.076	708.187	212.588	483.439	314.915		gaagacguauacacggauacucuuc	2815.23	3597.96	2622.31	1594.06	1726.59	1846.42		auacauguauauggacaguau	4620.3	4894.92	5586.45	2934.61	3166.54	3307.16
uaugcacaaaauaugguuuggcaua	2110.44	1595.05	1643.54	646.605	457.476	1404.12		uaagggcuuuaucuugaaagccuua	3788.32	4815.73	4165.97	1856.45	2445.82	2319.11		uuacgagaauauauggauuccguaa	4588.35	3495.31	3292.72	2439.76	2925.14	2844.39
uuccaugaguaacucaggaa	1789.14	666.725	974.331	281.997	720.38	362.955		ACCUCAGGAUUACCCAUAU	7953.24	7676.49	5648.9	4150.9	6252.98	6156.61		GCCUGAGGAUCACCCAGGC	2749.44	3672.01	1888.62	1609.63	1237.15	1155.34
uaugugcauucuguggaaugacaua	1237.3	987.075	1528.46	977.08	625.914	648.018		uaaggaaaguauauacuuccuua	4055.26	5586.97	4812.94	2298.42	4164.7	2547.94		auucaugucgcagacagaau	7146.27	7751.53	5791.48	5725.46	6719.82	3960.75
uaagcagaauauauggauucgcuua	1876.73	1276.19	1527.22	599.297	791.788	916.51		uaggcagauuagaaggaaucgccua	1680.52	1288.96	1355.93	1353.6	1001.19	1113.31		uaaguaggcuauauggagccacuua	8992.43	5920.22	7414.95	2576.86	3874.1	3466.56
ccaugagcacuagccaugg	1207.06	664.845	895.615	313.143	463.069	217.735		aaggauguaggcaccuu	3783.95	870.003	1003.27	2091.69	894.247	2102.4		uaaggagaaaauaugguuucccuua	5586.3	5154.93	4728.61	2937.65	3694.59	3009.87
UAUGGACAUUAUAAGGAAUGCCAUA	962.492	920.606	808.189	614.212	574.759	488.967		auagcacauuacgauggcuau	7126.07	8382.74	4969.79	4107.88	4349.19	4891.85		auuccagauuauauggaaucggaau	4701.83	3959.47	4828.66	2474.38	3466.26	2395.07
augcgagcguaagccgcau	1552.65	592.089	593.355	257.443	454.702	260.764		ccgccugucgcagacagcgg	2453.4	1321.09	1134.08	1220.34	595.478	974.258		uaaggUguuuauauggaaacccuua	3208.15	4323.17	2098.85	1805.3	2335.7	1219.03
aggcagaccuaaggucgccu	2142.64	1165.44	706.372	796.694	306.05	667.266		ugagcaguguuuauguacacgcuca	2452.7	2462.86	2328.22	1305.06	1547.74	1237.15		uauccaguuuacauacaaacggaua	3708.77	4366.22	3010.72	2024.25	2143.31	2937.27
UCCGGAGUUAAUAUGAUAACCCGGA	1061.36	991.251	973.45	285.287	621.309	222.718		ggcagaggaauacccugcc	3188.25	2550.56	3649.56	1755.8	1453.89	1757.31		augcaccucgaagagggcau	3471.31	5109.61	669.039	1022.04	985.898	634.487
AAAGGCGUUGAUAUGGCAACCCUUU	1136.07	842.952	825.23	746.611	637.351	447.816		acacaagaauuaucugugu	3928.9	7849.86	6792.62	2685.15	3167.24	2526.81		acaagagcauucgccuugu	8009.87	10887.9	7517.67	5666.12	7700.19	3847.14
uaaggaguuuauaggaaaacccuua	1157.21	1503.65	1451.45	790.806	494.373	650.512		aggcacgucaaagacggccu	2125.9	1453.26	1370.9	1556.63	1358.03	1452.83		auggagaucacagaucccau	5704.59	4233.93	3702.52	3112.21	3987.26	3711.45
caaggauuguauauggacaaccuug	1338.89	1844.24	1446.89	1415.66	1130.57	919.897		uaagugguauguuggcauacacuua	1657.9	2034.51	1228	1354.1	866.204	1147.23		uaggauuuaauauaaaccua	7314.98	7300.94	5218.48	3334	4666.94	3752.7
acaugacgcauuaugcgcaugu	1269.2	750.118	862.723	706.677	538.966	495.863		UAAGUAGAAUAUAUGAAUUCACUUA	5365.58	6790.82	6078.58	3634.24	3478	4317.21		uauggagguugucuagaaccccaua	3066.55	1396.75	3043.87	1047.66	1593.65	1052.36
uaauaaauggauauggccauuauua	2290.73	2580.09	2491.1	2483.96	1470.29	1269.73		uaagggguuuauauggaaacccuua	3258.84	3018.67	1145.44	1631.58	1089.81	1013.45		uuugcacuauauauggauaggcaaa	4423.49	2773.7	3961.31	617.512	951.2	107.716
auggcuaaggaguuuauauggaaacccuua	1475.59	1540.58	1795.04	629.581	583.753	1318.72		UAAGCCGUUAAUAUGGUAACGCUUA	4170.4	2008.36	2054.38	1509	1890.55	2167.98		uugcauuacagaguaagcaa	3706.43	4332.34	3847.41	4608.48	3822.5	2142.01
uuaaaaggaguaccuuuaa	1513.09	1001.19	1350.15	692.327	749.668	944.006		ucaugaggaauucccauga	3231.57	854.26	2360.76	1657.73	1137.74	1257.83		agacauguuuaaaacagucu	7648.49	6980.35	5503.41	4823.58	4229.37	4587.82
augcacauaaauggcau	644.004	1126.34	626.344	266.572	448.784	523.397		uagugauucuauauggagaacacua	2846.81	1590.68	2230.09	1893.17	1496.81	1375.84		aaucgaguauauauggauaccgauu	7582.41	6588.33	3345.33	3675.43	4040.23	4081.72
augcgaugucuaagacacgcau	988.709	837.543	375.776	651.149	253.306	438.8		acaugacgcaauaugcgcaugu	2266.46	2724.4	1965.91	1100.34	1794.65	1587.16		acuaugauggcauuagccacauagu	3774.9	1219.75	1048.27	813.123	1579.78	821.146
aaaccacuuuauauggaaaggguuu	2081.51	2166.96	1996.47	1885.42	747.58	509.818		uuugcagaauauauggauucgcaaa	3246.83	6381.25	4508.67	1530.34	2193.27	1896.78		auaccagauuauauggaaucgguau	3649.63	3675.33	3017.55	1455.48	1763.19	1850.19
uaagcgaguauauggaccgcuua	1097.38	685.379	624.966	451.213	551.808	232.781		auggcacaugaggauuacccaugu	2532.55	1922.93	1368.78	1473.12	1222.62	1453.92		acaugaggugauacacccaugu	8890.02	235.225	466.509	2541.19	408.113	558.656
augcauauguuaguacauagcau	1104.01	659.696	798.709	790.437	470.303	371.418		augcaugucucacaugacagcau	1720.8	2439.01	1647.41	1300.68	1252.12	1037.44		ccuucaguaguaacgaagg	4603.01	1567.17	1369.01	887.739	1074.95	919.037
uaagggguuuccuuguaaacccuua	1781.59	929.202	799.014	839.662	511.504	535.698		uugcgaguccaagacugcaa	2678.35	840.216	1046.59	1504.18	1287.24	1173.99		acgcaugaccuagucagcgu	4740.27	366.008	2201.31	1264.44	1591.16	0.00126112
uaagguguuuggugacaaacccuua	1084.5	644.126	559.474	306.187	442.398	414.828		uggggauguuauauggaacacccca	2731.84	1189.66	1468.88	1096.61	931.427	1476.66		cgaugaccaauaggcaucg	7735.12	4624.88	3154.51	5188.83	3692.81	4251.74
aaaccacauuauauggaauggguuu	4376.84	3972.71	2789.4	1612.7	1540.45	830.941		cgcuugagucuaagaccaagcg	2519.33	2476.47	955.982	1356.8	1494.31	1886.8		ugaaggaguuuauauggaaacccuuca	3097.13	3686.9	2110.27	1750.23	474.295	1415.17
uaagguguuuaaucacaaacccuua	1104.4	868.515	555.647	622.365	617.313	611.839		CGCAUGAGGAUCACCCAUG	3559.07	1790.24	2198.35	1453.31	1344.91	1760.04		acccauaucgaagauagggu	5432.7	7764.4	3583.1	3103.44	3563.1	3061.93
aucgaugucaaugacacgau	4126.55	3863.54	2678.71	2818.82	2945.65	1487.35		uaagcaguuuguacggaaacgcuua	4622.15	5717.03	3099.17	2288.73	3338.02	2355.21		acaugauaggauuccuacaugu	5325.12	7525.46	4840.02	4305.55	4299.9	3745.4
uaaggaguuuguauggaaacccuua	1967.45	1982.23	916.832	1639.25	818.892	606.83		acacccggaucaccggugu	2828.05	1247.68	1047.28	1537.59	811.881	1113.63		gcgugagaauuauccacgc	7281.07	7412.3	7273.91	5773.28	6029.65	4376.8
CGAUGAGGAUCACCCAUCU	4779.93	4603.09	2922.6	3325.55	2369.87	2867.86		uaaguauuguauauggacaaacuua	4744.12	6254.82	4751.76	2189.89	5056.99	4875.9		aggcaucaccaagugagccu	4078.76	1235.12	1927.98	1418.8	379.99	187.218
acagcaggauuuccgcugu	1137.16	938.868	963.67	879.23	783.249	778.594		uuagcagaauauauggauucgcuaa	4413.68	8348.86	6805.54	3306.38	4111.03	3587.69		augcaugccgcaggcagcau	6815	773.327	2070.98	1192.07	1180.73	611.496
GAAUGAGUCUAUAUGAAGACCAUUC	1214.15	1220.68	916.851	542.427	1073.53	343.826		aaaggggcuuuuauugaagcccuuu	3384.8	2333.27	1307.17	1430.69	846.638	1842.92		uaaggaguuuccagagaaacccuua	7703.23	5839.57	877.665	903.207	2358.64	1566.23
uaaguaggcuauauggagccacuua	2788.56	917.025	912.066	592.976	740.383	380.93		gaaugagaauuauccauuc	5784.4	6317.13	6483.41	3208.71	3390.39	3504.88		augcauaucgaagauagcau	3999.02	901.094	2106.47	697.1	1118.49	481.322
uauggaguuuacaagcaaacccaua	2024.66	2572.56	1431.7	1573.94	1245.12	961.968		agaagacgauuacgcuucu	3404.48	4592.76	4567.51	1391.01	1937.89	1881.33		uaagguguuugucaagaaacccuua	7506.88	5202.29	7680.68	4975.71	4162.71	3439.3
uagguauuugauauggcaaaaccua	2050.02	1466.2	1456.97	1253.65	571.33	1028.96		acuugacgaucacgcaagu	2339.73	3590.11	2421.1	1399.47	1277.79	1407.11		gaacuauuuuuuaaugaaaaaguuc	9568.02	8375.08	4428.86	5660.89	5952.53	4675.96
ucaggggguuacguggaaccccuga	1402.59	953.812	662.547	630.36	523.604	544.892		augcacauguuauaacauggcau	2513.55	3365.53	679.789	1664.15	567.85	1194.23		cagucagcuaagcgacug	11483	9514.28	7468.89	5767.8	8212.97	6969.05
cugaauuuuuaaaaaaucag	2118.98	1145.98	1553.86	1182.12	1516.31	1087.57		gaaggaguaucuaaugauacccuuc	2741.05	3250.13	669.843	1313.15	1340.99	900.888		acgaauauauaauauaucgu	6885.25	6165.71	6317.48	5020.07	4488.89	4511.71
augcagucuaagacgcau	1343.26	630.438	372.95	117.459	887.472	593.246		ccaggaguugauaaaacaacccugg	2045.93	1496.64	735.684	1355.01	872.991	730.321		acgcaugaccaagucagcgu	3911.3	6183.59	3596.03	2658.41	2540.66	3163.41
uuugcagauuauauggaaucgcaaa	2292.71	1836.28	1627.03	1384.88	1064.6	1126.71		uaaggcguuuacgcuuaaacccuua	3101.26	2609.45	2937.17	1851.34	1745.91	2047.4		uauaggaguauauggacccuaua	4588.82	1257.79	1628.32	1715.61	1333.94	962.914
accaugaaggauuaccucauggu	1581.26	1051.2	713.415	1318.95	436.891	612.358		uuuggagauaauaugguaucccaaa	2624.48	2219.94	2289.5	1794.41	1689.73	1778.75		caaugagucgauauggcgaccauug	3758.08	2882.77	1544.67	1337.35	640.552	595.665
uaagggguuuguaaauaaacccuua	1434.88	638.458	664.276	732.278	820.515	508.45		aagcgaggauuacccgcuu	3226.58	6555.25	3558.08	2752.23	2134.74	2239.39		aaggacguccaagacgccuu	4732.48	2862.98	1463.11	1218.91	1170.45	1569.15
cgcaugaucuaagacaugcg	1035.25	1207.78	773.537	231.011	665.638	438.53		aacggaguauuaacccguu	5575.21	8109.16	7935.06	3838.21	3454.79	3062.82		aagcaugugaaacacagcuu	3794.03	880.089	1616.39	964.861	1418.22	477.088
guauaugccauaggcaauac	1978.84	1402.72	1262	1148.18	1644.98	1301.09		cguaacgucuaagacguacg	3581.71	1101.6	1361.73	1674.26	667.832	1208.39		acaugaguggauuccaccaugu	7464.95	6923.14	5672.79	5357	4809.84	4606.52
auaccacauuauauggaauggguau	1510.98	1491.47	1635.42	1123.47	903.684	747.791		uaaugaggaauacccauua	4882.52	4656.64	4985.73	1651.94	3704.51	2149.28		ucaauaggauuuccauuga	4940.15	5025.05	3318.97	3446.98	4422.56	3564.25
UAAGGACAUAAUAUGAUAUGCCUUA	1217.36	1336.68	1107.78	683.709	983.252	829.002		gcuucaggacuaccgaagc	4760.72	6996.49	5618.18	2788.15	3843.06	2182.35		uaagguguuucgagcuaaacccuua	7990.27	5837.74	3220.2	4315.13	4617.82	2981.26
uagugagcuuauauggaagccacua	1588.6	900.166	484.99	507.503	479.931	276.669		acaugagcacuagccaugu	4358.52	5513.56	4454.09	1343.06	2507.66	1644.23		aggugagaaauauccaccu	3841.55	1920.46	2475.18	1861.48	1493.91	1583.15
augacaauuuaaaaugucau	1302.41	1041.62	1008.89	1332.25	348.459	494.804		agugcuauguuaaacaagcacu	1849.99	2119.08	793.394	1419.15	795.479	1286		acauggggcuaacccaugu	5149.68	1659.24	1851.39	1711.46	2030.31	1849.47
ugcauucuaagaagca	3500.36	2612.56	2981.67	2037.84	2781.96	2087.36		acuacacgauuacgguagu	2798.42	3564.77	4704.97	1757.95	1527.26	1436.67		acgcgagcaauagccgcgu	5697.49	4797.97	4083.51	3995.92	4217.07	3335.69
acauggagugauuacacccaugu	1902.61	1438.42	922.062	701.622	576.461	350.118		augcauauuccaaauagcau	2663.43	3012.6	1467.75	1906.06	1052.29	1037.35		uaagacaguaaggacugcuua	3654.72	2476.59	2471.39	1656.2	839.824	1204.88
uaagguguucaucugggaacccuua	2709.46	1256.45	1184.26	1654.73	1212.78	1217.25		ggguaggucuaagaccaccc	3304.54	1208.17	1249.67	1368.4	870.622	1273.56		uuaggaguuuuuacggaaacccuaa	1574.48	6037.94	917.166	910.807	952.992	781.567
uaaggacgaaggcgccuua	2788.98	3422.08	3538.16	3165.95	2601.9	2445.88		acaucgaggauuacccgaugu	3753.19	5419.87	3669.03	1612.52	2514.99	2242.47		gcgcauugcuaagcaagcgc	4604.88	2275.56	1856.84	1346.02	2520.77	1091.6
uaaggcuuuuauauugaaaaccuua	2941.4	2339.17	2368.8	1518.75	1817.06	1719.25		GCAUGAGAACCAUCCAUGU	4264.13	10779.2	6011.76	1881.69	3939.26	3596.99		uaagguguuugauucaaaacccuua	6462.11	6009.17	4296.54	4185.49	5906.57	2860.29
uaagggguuugaugguaaacccuua	1684.3	632.705	840.855	725.975	672.289	304.573		AAAGCCUAUCAUAUGGGAUAGCUUU	5074.12	8096.59	4428.5	2265.59	3608.22	1869.14		uaaggcguuucccuccaaacccuua	8987.08	6016.39	2669.17	3851.75	4868.66	2127.85
cgaagaguuuauauggaaaccuucg	3752.96	2366.49	1806.32	1327.32	890.212	862.263		acauugaggauuacccaaugu	4991.56	7164.78	4898.99	2546.57	3938.92	3135.42		uaagaaaguuggacuucuua	5967.44	5108.23	4972.49	4001.14	3840.73	3723.46
uuaaggaguuuauauggaaacccuuaa	1985.53	1137.51	1698.65	1227.87	707.153	661.645		acaugagggaauuaacccaugu	4698.14	4751.08	4708.38	2914.07	5539.21	3696.56		augcauauguuaacauagcau	8402.15	7045.76	5461.94	5003.87	3942.94	4162.81
uuaggacauuauauggaaugccuaa	2517.68	3021.36	2917.75	3356.63	1079.52	753.388		uaaguucuuuaguuggaaagacuua	6358.51	6744.07	7595.65	5145.18	7404.56	4053.74		aucuaugucugagacaagau	6476.73	7710.06	5416.8	4284.27	4177.76	4453.47
uaaggcguuuuaaacgaaacccuua	3997.08	970.823	813.084	478.253	323.817	201.047		acaucgagagaauuaucuccgaugu	1943.75	1492.14	1099.91	1648.75	1184.26	1142.51		auacauguagaauacaguau	6422.29	247.558	1971.7	880.882	364.478	152.155
aucggucucuaggagacgau	1535.59	484.743	546.412	509.979	270.618	805.867		uaaggaauuuagcauaaaauccuua	3508.36	5166.77	2662.96	3180.54	3534.34	3393.2		auacaguucucagaacguau	7044.16	7344.84	5295.74	3797.17	4676.96	4303.44
UAAUGUGUCUAUAUGGAGACCAUUA	1521.36	1212.35	1190.11	1483.94	899.631	1063.54		cugcaaguaauuauacugcag	2242.42	930.076	1406.6	1187.88	637.863	1070.97		uaacgcgauuagaugcaauccguua	8480.51	9752.29	5105.99	6485.65	6701.86	4164.26
guucacguuuaaaacggaac	674.144	741.868	460.535	754.15	370.786	323.889		uaaggaguuuaauggaaacccuua	5227.29	6656.49	4130.98	2030.96	3566.84	3077.58		auggcauaugcuaacauagccau	4260.46	1740.95	1466.13	1026.97	1369.77	1287.73
aaaccagauuauauggaaucgguuu	3347.82	1334.99	1984.1	1431.68	1796.48	317.084		caaggggauuauacugaaucccuug	2527.52	2937.17	1355.45	1546.08	1421.33	1346.02		cugcaggacgaaguccgcag	3935.81	1739.12	769.499	815.299	806.015	1462.67
acgcacauauaauauggcgu	1173.7	905.953	1274.45	538.82	503.655	564.531		uagggaacguauauggacgucccua	2369.11	1456.26	831.499	1316.8	675.978	1468.23		acaugaaggaauaugauccucaugu	2492.2	1804.87	683.595	973.108	921.098	113.236
gacaaggcauaugggccuguc	1776.27	1460.43	1757.76	1407.49	1176.51	867.389		uaaggagcuuauauauaagcccuua	3819.8	1924.36	1453.08	2502.9	1342.15	1640.15		uaccgugacucagucaggua	7096.29	7504.45	5258.13	5190.29	4946.96	4342.62
uaagccgugucuauccacacgcuua	1035.76	587.264	750.335	720.675	366.265	356.606		GCACGAGGAUCACCCGUGA	3107.39	6156.08	3477.86	2090.08	1748.21	1740.39		CAAGCAGAUUAUAUGCAAUCGCUUG	5959.66	2001.35	262.186	1247.57	1415.48	2177.89
uguggcuuugaaguggcaaaccaca	1003.53	675.398	782.242	420.337	512.803	311.683		aguacaccauuaggguacu	2806.78	2905.65	3458.75	2509.73	1888.19	1962.89		auguauguaucauacaacau	8169.43	8939.95	9613.5	4955.31	6150.61	4896.58
uaaggaguuuauaucggaaacccuua	1012.62	1403.55	1138.67	855.638	820.176	467.172		uaaggaguuucaugcuaaacccuua	4246.87	10338.1	5767.02	2390.44	2993.31	3191.68		uauggaguaucccuagauacccaua	3726.18	1193.56	1637.33	2055.78	1462.67	1140.91
auauaguccuaaggacauau	2477.73	1846.6	1412.5	2203.99	1535.89	1981.97		UAAGGACUCAAUAUGAUGAGCCUUA	2482.83	2584.95	1180.5	1313.9	1674.42	1085.99		uugcaaguguaacacugcaa	5028.54	3365.07	3510.95	2225.5	1955.43	2024.77
uaacgauuauaucacgauaacguua	981.856	786.561	627.776	380.515	485.18	338.373		acaugaaagaauauuaucuucaugu	5869.19	6004.97	5822.26	2734.45	2773.09	4377.55		uaagaauccuauauggaggaucuua	6482.91	6443.64	4076.28	3856.85	3117.93	2287.36
uaagcgauuuauauggaaacgcuua	1373.29	1088.29	860.213	673.786	902.724	1033.75		uaaggaguuucaggagaaacccuua	3333.68	2830.51	2856	1621.3	1696.89	1872.14		augcaagaauuauucugcau	4493.04	3031.6	3372.39	2106.67	2304.13	2144.37
cuucaggccuaaggccgaag	1055.62	936.834	841.049	197.217	620.121	271.716		accugaguacugaccaggu	2402.58	1955.3	972.737	1204.43	475.883	1375.94		uaggaucucuaagagaccua	4372.62	6027.01	2763.16	3348.86	4877.47	3205.03
gcauuaagaaugcuaaugc	1273.24	679.67	929.483	421.46	377.637	262.843		uaaggauuuaauauuaaaccuua	2179.57	1312.3	502.198	1738.97	978.099	1293.42		acaucaggauucccgaugu	5723.36	4280.1	3299.6	3559.15	3945.8	2661.03
augcaccuuaagggcau	1539.26	1799.66	1302.22	407.711	390.551	511.924		augcuuaucuaugauagcau	3109.67	1869.26	1108.62	1037.14	1844.78	1418.6		acauaagagugaucuaugu	5746.07	6299.47	4584.93	2679.85	3845.12	3244.29
gguagaggacugcccuacc	1325.54	560.503	803.617	339.248	392.349	168.531		uacugagucuauauggagaccagua	1671.31	1632.13	910.166	1656.58	1287.33	1404.93		uagcgauuuuaaauguaaaacgcua	4375.8	4044.3	3238.5	2204.37	2495	2672.11
uugcauguuggaaacagcaa	884.526	764.596	538.844	981.792	372.991	251.483		acaugacgagaguuaccucgcaugu	3557.82	4357.82	4090.36	2341.11	2766.92	2831.18		acauguacgggauuacccgacaugu	3891.79	979.162	1529.84	493.82	968.965	390.513
uugaaggucgaagaccucaa	1169.87	1176.11	545.435	313.497	567.57	611.75		acaugagguaaauauauacccaugu	2677.47	1088.54	1505.96	1381.51	726.697	1201.26		augacagauguacacaucgucau	6648.31	518.299	887.63	1539.79	715.424	1144.32
auugaaggccaagccucaau	918.768	810.164	856.631	225.113	422.521	325.655		augccauggauaaacaggcau	1590.39	3155.96	1036.55	1522.98	1374.32	2096.4		uaucgagaauauauggauuccgaua	4869.14	6517.73	5956.72	2730.05	2436.32	2827.11
auagcagaaaauaugguuucgcuau	1115.06	1811.28	930.352	425.017	336.876	224.601		uaccaucuguaacagaggua	2737.07	1374.54	2011.13	1733.42	1746.58	2238.83		acaugacagcacuuacgcugcaugu	4639.42	1241.56	577.147	914.449	548.416	564.621
uaaccacaaaauaugguuuggguua	2393.66	2859.42	1252.94	1008.74	751.909	1100.09		augcgaggauuacccgcau	1590.65	1039.41	1716.47	1443.18	1116.45	1470.02		acaugaaguauauuuauacucaugu	4686.01	3772.17	4075.12	2517.78	3598.7	3220.69
auggauguuagaaacaccau	1635.86	983.704	956.33	598.296	508.804	420.103		acgcaagugaaacacugcgu	1862.8	1373.61	1898.14	1485.98	1159.78	1791.39		uacaacgagauuacucgugua	5056.25	4077.24	3568.28	2837.53	3677.94	3326.29
acccgauuauuaaacgggu	1532.34	1278.53	490.638	568.851	360.244	309.488		aaagcacauuauauggaauggcuuu	5471.39	9313.49	4244.67	3952.32	3111.96	5868.24		uuaaggaguuuauauggaaacccuuaa	7184.98	8096.2	3521.37	2965.19	4269.28	3470.73
aggcaugucauagacagccu	1342.51	1025.06	908.183	1498.11	343.64	514.803		acaugacgagauuuagcucgcaugu	5469.16	6615.05	6101.82	2597.92	5261.03	4057.48		auacauugcuaagcaaguau	6995.34	7655.68	3068.24	3199.41	3793.31	3482.38
UAAGUACUAUAUAAGGAUAGACUUA	3756.98	2196.1	2468.5	1714.02	1129.92	1468.22		gcaugaggaacacccaugc	4172.41	3867.99	4748.84	2730.94	2160.93	1610.98		uaaggaguuuacuacgaaacccuua	5539.04	8054.01	4937.13	4066.06	3415.39	3770.32
uaagggguuugugacaaaacccuua	1331.86	513.55	663.341	205.014	372.548	813.514		accugagcacuagccaggu	2401.28	2411.16	1559.94	1592.79	929.588	1386.6		ucauaaggguauauggacccuauga	3113.15	1806.51	1718.22	1514.87	1070.91	998.614
ucuugaggaauucccaaga	1458.55	1028.1	797.964	1595.45	878.567	869.597		uaaggaguuuguuacgaaacccuua	3928.79	7346.94	6804.58	2220.95	2115.31	2135.99		aaaggacaauauauggauugccuuu	5635.49	7627.23	6153.52	5356.55	5074.68	3984.9
acaugaaagugcauuaacuucaugu	879.443	706.248	615.97	1132.74	594.708	500.014		uaagguguuuucuaccaaacccuua	4916.44	7413.46	6199.79	3131.37	4189.6	2169.78		uacauaguuuauauggaaacaugua	4176.05	6049.03	3293.24	1777.7	3207.15	2644.2
uugagaguuuucauggaaaccucaa	1000.86	629.26	564.174	297.015	441.542	432.202		uaagggguuugucgguaaacccuua	1810.67	1398.09	1194.61	1552.16	1752.47	1118.16		gaagaagcugauauggcagcucuuc	4418.88	1770.18	1805.86	1315.93	1136.25	1347.79
gcaugaugacugcacaugc	1927.77	1362.73	1222.93	1441.93	957.44	1130.17		uaaguagucgauauggcgacacuua	5279.68	6799.48	7789.25	3996.58	3466.26	2816.79		augcaugcgugccgcagcau	3829.86	828.991	1557.59	919.924	1224.4	1029.63
acaugauaggauuccuacaugu	1966.67	1468.15	1058.25	829.188	711.301	844.024		gaaugagaauauaagaauuccauuc	2395.73	1740.68	1364.76	1139.57	762.966	1564.42		uagggagcccauaugggggccccua	3318.47	1199.46	1940.68	878.777	1338.42	771.15
uaggaauuuuauauggaaaauccua	3467.97	2478.31	2364.99	1211.7	978.813	1439.95		uaagagcaaugccuua	6614.69	12284.5	7138.09	6905.09	7363.52	4803.23		uaugcaguuaauaugguaacgcaua	2858.31	3224.59	2850.61	1311.99	2381.06	1701.84
uaagcacaaaauaugguuuggcuua	2950.23	2185.92	2535.74	2190.94	1203.14	921.24		uccugaguaguuaccagga	2129.93	1160.83	2658.64	1604.71	373.164	1581.09		aacgaagaguaacucucguu	5786.55	4608.23	2709.07	3278.27	3435.72	3404.63
uaaggaguuucacauugaaacccuua	919.693	636.177	627.808	1461.1	374.396	312.097		augcagucuuaacagacgcau	6088.78	6064.01	6901.5	5551.01	6296.22	4321.42		auuggaguauguauagauacccaau	5324.2	2341.36	4933.07	2757.82	3127.84	2616.16
UAACGGCUUCAUAUGGGAAGCGUUA	1562.66	785.312	949.829	898.218	679.469	556.117		acuaugauggcauuagccacauagu	1683.38	1315.3	1193.94	1285.2	712.864	1062.59		augcgagaugugaacauccgcau	3785.82	1430.39	1047.33	1076.62	1336.28	369.662
acaugagaugauaugacauccaugu	994.254	386.442	664.437	527.224	545.395	394.623		aaugcacuauauauggauaggcauu	2571	3099.9	1734.42	2242.86	1551.03	1341.85		augcagaccacaggucgcau	7051.18	7663.07	4045.16	4613.78	5055.62	4160.09
ccuucaguaguaacgaagg	931.17	627.402	657.188	193.777	467.808	519.333		uagaguuuauauggaaaccua	6322.33	10155.9	5841.33	4803.07	3857.21	4361.68		aaggaugacuaagucaccuu	3134.87	9964.87	4202.14	4371.76	4015.86	3795.33
auggcuaaggaguuauauggaacccuuagc	747.218	655.077	720.74	394.162	754.716	344.15		UGUGGACUUUAUAAGGAAAGCCACA	1961.55	1154.56	977.098	1253.15	684.678	1000.36		ucaugaaguaauuauacucauga	6184.06	4118.14	6485.43	2759.54	3199.5	1156.72
agucaugcuuaaagcagacu	732.655	830.977	1010.6	560.32	341.002	273.388		aacugagaauuauccaguu	3858.25	4746.52	4910.15	1905.72	2608.86	2081.52		uaaggcguuucuagcaaaacccuua	4816.34	3186.87	837.287	671.319	826.877	119.908
uuuggacuuuauauggaaagccaaa	2250.7	1235.89	1034.81	1074.64	929.653	1261.82		uaaggagaauauagcgauucccuua	1502.39	1476.12	1319.67	1275.34	645.963	795.461		uagcaucuguaacagagcua	4170.57	1781.47	695.909	1263.24	1478.3	1658.9
uaggaauuugauccua	1564.54	830.749	796.484	668.161	720.117	399.279		gacaugaggauuacccauguc	3979.11	4493.94	4244.2	2207.94	2270.26	2413.73		cauaugcuauauggagcaaug	6391.12	3565.29	4814.7	4175.9	3400.77	4032.16
aaucgacaauauauggauugcgauu	3991.98	3301.14	2672.21	1461.78	1137.45	1595.66		gaaggaauggauauggccauccuuc	1856.62	2028.04	2169.82	1228.66	2029.57	1306.76		ucaggaauauauuuagauauccuga	5620.77	4493.47	3975.74	2094.43	3213.82	3089.34
acugaaccaauaggucagu	1381.55	1004.6	1428.13	283.982	482.255	354.2		aaugcagauuauauggaaucgcauu	4769.49	5520.95	3505.67	2401.09	3349.81	3083.34		aaucauggcaaagccagauu	11135.2	11322.2	4724.75	6474.76	6070.98	4306.05
augcaacucacggagugcau	1311.91	1014.31	651.815	679.311	492.903	522.79		uugcauagcauagcuagcaa	1225.69	998.526	973.108	2002.39	711.745	1181.73		uaagcagaaaauaugguuucgcuua	5380.98	4529.82	3575.7	3763.99	3519.84	1728.83
caaugauuggauauggccaacauug	2985.12	2740.72	2288.96	1596.56	917.165	755.36		aggcaugucgaagacagccu	1670.11	1790.58	1331.78	1412.78	658.087	914.94		auaccagaauauauggauucgguau	3603.44	4335.3	3588.21	2445.63	2672.68	1492.3
uaaggaguuuauauggaaacccuua	1572.49	1621.1	1009.11	531.702	695.227	574.991		uucggcguauuuaugcauacccgaa	2694.77	4304.23	2972.19	1999.33	1765.9	2144.49		augcuugucuaagacagcau	3988.77	5795.85	3019.65	2150.37	3156.31	2457.29
ccaagaguuuucauggaaaccuugg	1212.89	988.098	877.047	1186.01	476.811	502.378		aggcucaugaaauaugguucagagccu	3087.28	3480.59	1702.62	1428.1	1060.55	1773.5		aacuaagcauucgcuaguu	4030.59	1045.27	994.672	1151.81	919.631	453.061
uacguaagguauauggaccuacgua	1323.61	777.226	792.547	392.134	956.289	356.055		uaugcuguuuauaaagaaacgcaua	3324.83	2301.88	2331.76	2254.59	1736.4	2340.1		aucgaucacuaagugacgau	2853.39	1233.62	2064.54	1546.73	757.252	996.082
augcauaucggagauagcau	1084.26	717.943	447.878	283.264	611.904	458.068		augcaaaugcuuaaacauugcau	5002.69	4546.17	3681.95	2581.65	3692.29	3614.5		aaucguguuuauauguaaaccgauu	6692.26	4742.14	3005.25	4273.24	4621.43	4299.66
uaaggcguuuucucauaaacccuua	1259.19	1001.22	888.132	822.924	925.339	983.981		aaggacaguauauacugccuu	7028.27	12105.1	9861.71	6784.35	6495.28	7330.69		cgacaugucuaagacagucg	3753.47	3233.94	2262.97	1538.39	2041.78	1831.49
aggcaagucgcagacugccu	1102.35	1114.39	742.286	528.315	518.575	157.17		gugccugucacagacagcac	2579.62	1879.5	1886.21	1487.95	1448.18	1414.24		auugcacuauauauggauaggcaau	4427.98	735.993	841.283	742.329	1258.18	1777.65
augcauguccuacguagacagcau	1568.24	609.316	969.745	303.565	369.228	212.686		ucucgaggaauucccgaga	1382.05	1712.26	893.648	1566.82	653.982	1292.02		aucgaagaguaacucucgau	3957.03	3766.43	2138.92	2829.01	2065.51	1421.53
gacagagcuuauauggaagccuguc	1129.57	1236.59	716.185	493.126	467.274	989.305		cacugagaauuauccagug	2437.21	4002.34	2361.35	2170.58	1594.96	1726.15		acaacagcaaucgcguugu	5950.74	7607.27	3230.44	5019.46	4457.79	2999.67
auuggagauuauauggaaucccaau	1678.97	1887.76	1533.39	616.538	605.239	1288.44		uaaggaguuauauggaacccuua	4278.35	4714.48	4471.41	1614.72	3835.74	2391.11		acauuaggacucccaaugu	12444.4	2705.29	4754.81	727.099	2412.42	3.16533e-05
augacagucuuaagagacgucau	1004.03	582.529	587.227	246.437	632.1	410.015		guuuacgccuaaggcgaaac	2551.24	3053.69	1903.96	2416.8	1490.68	2357.09		augcagcaaacauugcgcau	6753.9	5435.32	4437.35	3501.14	4149.77	3770.88
uuacgaguuaauaugguaaccguaa	1420.59	858.748	817.711	403.868	409.568	538.041		augaaguuauaauaacucau	3136.88	1793.02	3209.6	1976.64	2424.13	2141.12		aaaggagauaauaugguaucccuuu	6158.86	5354.71	3251.08	2386.12	3413.81	4224.74
uaugcacaauauauggauuggcaua	1285.83	1221.13	1294.45	994.573	1003.35	379.99		acucgaccaauaggcgagu	1237.79	1385.81	992.574	1099.02	838.737	1038.79		acaugauguaaguuacuacacaugu	3001.94	2373.05	1577.96	2013.65	1320.62	1029.37
auagcaucucaagcgagcuau	986.156	587.844	709.939	654.028	388.378	300.717		uaaggguuuuauuuggaaaaccuua	2287.01	4387.51	3538.3	1577.83	2034.46	1142.78		ccaguaaaauuauuacugg	4885.42	3235.54	2958.87	4434.33	3283.01	3641.29
acaugauguaaauuacuacacaugu	1096.24	540.214	1373.74	670.248	285.507	686.1		aaugaauauaaucauu	4591.89	6195.23	4087.25	6198.94	6342.24	6884.27		uagcgauuuuaaauguaaaacgcua	4245.51	2635.83	4134.13	2077.88	3030.42	2770.89
gaggaagcuuauauggaagcuccuc	1222.45	1392.13	1228.35	694.643	612.014	553.134		UACGGCGAUUAUAUGGAAUCCCGUA	2766.97	1374.44	2679.7	1600.95	1135.13	1247.48		agaaaugcauaaugcauucu	6495.34	6452.76	4699.04	4954.97	5350.31	4737.04
ucaucuucauuagagauga	819.282	1078.16	669.098	272.807	394.572	183.165		uaaggguuauauauggaaacccuua	2203.33	1551.37	2028.4	1411.63	879.587	1291.06		UGAGGGCUUUAUAUGGAAAGCCUCA	6652.29	3245.89	3808.58	1189.16	3543.23	2200.05
auaucaagacuacugauau	871.494	854.796	735.855	371.3	637.009	146.402		auagcaugcuagaacagcuau	2319.58	1442.98	831.521	1569.42	1580.68	1806.68		uaugucgaaugaauggauucacaua	8894.9	4964.41	6648.02	3566.47	4269.13	3726.05
UAAGUAGAAUAUAUGAAUUCACUUA	4229.91	3099.44	2433.11	2731.09	1029.31	760.066		uaaggaguuuagugauaaacccuua	2789.96	4369.81	5324.53	2137.64	2874.57	1783.15		uaaggacaguuauacugccuua	5073.42	3144.1	5689.47	1458.9	3193.37	2649.64
cgcaccaauauggugggcg	1267.8	928.387	710.911	1539.62	422.808	661.67		uagggcguuuauauggaaaccccua	3017.92	2858.84	2696.66	2142.12	1772.52	2427.16		uugcaugaccaagucagcaa	8292.12	5167.87	6993.33	4313.19	5363.45	4815.39
auacgacauuauauggaaugcguau	1692.12	1004.28	723.836	440.675	1123.41	305.709		augcauaugugacaacauagcau	2280.57	2032.65	1371.44	1210.16	1232.31	1748.1		ugcgaaucuuauauggaagaucgca	5253.25	6810.14	3419.15	3262.81	3032	3561.76
ucagcggcuuacagugaagcgcuga	1409.89	544.416	432.166	185.177	641.328	531.666		uaaggaguuuauauggaaacccuua	4356.1	4229.17	4114.02	2460.32	2101.99	3065.09		agucaugcuuaaagcagacu	3549.71	1498.5	1488.99	1016.91	1056.95	931.701
uaaccacuaaauaugguuaggguua	1174.87	740.326	939.486	554.353	520.109	445.399		AGAGGCGGCGAUAUGGCGCCCCUCU	2123.3	1416.35	995.583	1503.15	1012.18	828.037		uaaggaguaugaauggauacccuua	4124.63	2753.21	2592.82	1843.99	2734.93	2057.54
acugauagcauugcuacagu	1594.95	835.679	1160.33	336.811	1061.23	540.002		aaugcauguauacagcauu	7139.4	7211.81	5122.54	6126.98	5321.13	6028.46		auauuaggcuaagccuauau	3980.82	3487.98	2969.97	1307.3	1994.51	1599.67
GGAGAAGUUUAUAUGCAAACUCUCC	1261.86	2134.86	1427.41	1036.87	1071.62	599.077		uaaguaguauaaacggauacacuua	2238.29	1919.92	2030.49	1186.66	625.393	1118.29		gcuucacaacuauggaagc	5987.66	3630.09	3387.21	2352.76	4180.99	3006.98
guaagucauaaugacuac	659.601	938.564	774.288	604.054	243.612	412.131		uaaggacgaugcgccuua	3926.01	6651.27	4495.65	3180.13	3316.77	3145.35		cuguaugucucagacaacag	4129.57	1791.88	983.64	872.513	614.014	635.667
ucaagaguucauaugggaaccuuga	1504.42	896.22	1067.93	527.041	598.946	942.274		uugcguuucuuagaaagcaa	2240.52	1908.68	1721.39	1531.19	1306.75	1067.76		uaacgacuuaauaugguaagcguua	2437.64	2351.35	930.847	1490.96	1419.51	970.719
ucuagaugacuacacuaga	1576.31	647.735	385.604	258.114	371.228	354.172		aaagcaguauauaucaauacgcuuu	3205.58	7674.86	3858.46	3213.49	2752.84	2027.46		ucuucaggauuaccgaaga	5877.01	3623.47	3191.34	2705.92	2735.44	3579.44
augcaggggccaccccgcau	2332.91	1420.74	597.189	264.161	704.48	1175		uauggcgcuuagauugaagcccaua	2504.65	1405.53	1276.1	1978.38	954.271	1337.22		gaugcauauggugaaacauagcauc	3262.19	3196.81	1571.09	1104.79	1855.95	1013.18
acugcgaugucuaagacacgcagu	718.924	779.106	626.906	57.8975	380.296	223.074		aucgcauauguuacgacauagcgau	3034.7	2171.02	1661.88	1618.47	1256.4	1501.24		uaaggaguuuauaaacccuua	7073.35	1605.81	2326.95	2476.3	592.643	2689.54
uaaggaguauauacggauacccuua	1546.63	1466.97	725.585	749.335	947.675	856.591		auccaugaguaacucaggau	2237.79	1355.05	1172.51	1372.17	933.866	1352.18		acacugagggauuaccccagugu	3090.24	709.176	2251.56	972.75	2061.44	887.138
aagcaugaccuagucagcuu	919.65	1002.44	949.99	333.263	515.036	287.29		UAUGGCGUUAAUAUGGUAACCCAUA	1995	2236.06	1092.47	1198.42	1188.81	1393.7		auagguauucgauauggcgaaaccuau	5817.66	7435.33	4915.66	4607.69	4817.62	3167.26
uggagauuuuauauggaaaacucca	1563.54	1338.76	1495.42	1339.85	837.107	1304.44		uuaggacaaaauaugguuugccuaa	8288.46	6244.45	8482.19	8744.15	9932.34	8440.29		uuuccagaauauauggauucggaaa	5835.64	4743.8	4405.85	5061.31	4530.56	4265.11
uugcaggucauagaccgcaa	2146.67	821.142	865.924	324.477	570.298	518.775		uacggagauuauucggaaucccgua	2017.02	1969.06	1705.79	1236.69	1149.44	1057.64		cuacaggcauaaugccguag	4173.74	3146.99	1605.83	1712.42	2353.53	1350.99
uaagcgaguuuauauggaaaccgcuua	3962.18	4193.86	2047.86	1193.8	881.556	1053.76		augacaccuuauaagggucau	2113.16	1238.62	1967.41	1640.57	1267.87	1220.17		uagcaacucuaagagugcua	6172.86	9843.45	5389.61	4515.5	4501.55	4623.13
gcgcacagcuaagcuggcgc	805.754	778.68	677.028	413.023	508.431	219.09		caaggaugugauauggcacaccuug	1893.29	999.3	872.158	1535.09	890.202	1126.65		gccagauuuuauauggaaaacuggc	5670.36	5375.7	2959.68	3263.08	2452.19	2636.14
uaaggauuuauauguaaaccuua	3308.79	901.302	624.486	274.464	451.845	236.007		uugggugucgaaauugcgaccccaa	2679.69	2115.92	1169.63	1397.69	929.948	1394.52		uuaggaggaccuaucuguccccuaa	2728.99	2557.69	3754.62	1165.32	1467.5	951.274
uugcaugaguaacucagcaa	1325.31	618.97	683.905	253.708	380.822	272.392		uaaggaguuauaugaaacccuua	3264.92	6568.48	3900.61	1627.83	1940.19	2476.65		auagcagucuaagacgcuau	5030.12	518.914	2143.87	1811.93	1503.8	121.646
uaaggcaguauauggacgccuua	1517.43	528.723	520.571	401.336	913.136	211.236		GGAAGAAGUUCCUGGAUCC	5385.92	289.828	2754.83	2287.36	957.764	1472.5		AUAUGAGGAUCAGCGAUGG	4726.31	3010.62	3249.8	2505.98	3758.1	2845.25
augcaugccacgggcagcau	990.071	710.633	674.117	753.721	349.377	381.557		uaacgaguuuauuuggaaaccguua	5204.03	5348.79	5447.3	2741.9	2883.49	2607.73		uauccagauuauauggaaucggaua	5484.42	3322.4	2237.33	1261.7	2607.21	1336.79
uaugcagauuauauggaaucgcaua	1279.4	843.396	795.859	1426.7	1027.63	306.197		uaacgacuguuaaucgacagcguua	2157.94	2643.47	2818.61	1391.32	1119.87	1623.16		uuugcacuuaauaugguaaggcaaa	4975.12	1897.79	976.609	720.695	802.068	958.364
augcaaguagaauacugcau	1093.11	913.311	1290.41	357.756	572.718	390.169		ucaagagcauuagccuuga	1944.96	1963.69	993.547	1415.36	1032.85	834.837		aaacgagguuuuauaaaacccguuu	6625.85	9112.63	5995.6	3335.57	3849	4016.48
ACUUGAGGAUCACCCAAGU	2918.56	2304.38	1663.81	1572.41	2246.5	1934.19		auaccacauuauauggaauggguau	2712.37	3446.09	3643.16	2352.52	2110.64	1894.1		uaaggaaaguuagacuuccuua	8661.94	5226.52	4902.73	3562.02	5862.17	3680.35
acuugaggguugcccaagu	2343.49	1886.42	1931.98	2338.6	2021.39	1259.41		uguacacgauuacgguaca	2765.23	3742.09	1924.11	2606.22	1579.64	1538.74		auugacguaaaauacgcaau	4605.62	606.705	1381.94	817.305	1605.22	1346.38
uaagggccuuauaucuaaggccuua	1456.03	741.311	684.621	774.033	511.409	543.462		gcggaugucagagacaccgc	2352.35	3078.65	2894.74	2095.8	2924.01	2217.29		uaggacgaggcgccua	4626.09	3603.86	2543.34	3407.83	3145.94	2246.29
acaugaacggauaccgucaugu	1254.72	731.389	693.135	478.269	525.045	472.212		accggagcaaucgcccggu	2658.27	3053.01	1472.04	1774.62	1856.09	1654.6		cuaggggguuccaucgaaccccuag	3316.1	2755.61	1293.01	1563.18	1265.52	2227.46
auggaugcccgaggcaccau	1599.76	422.175	725.095	265.676	507.127	397.887		uaagggguuuccuagaaaacccuua	2520.55	2398.59	1226.6	1548.78	907.093	1583.39		uacggcguugcaaugucaacccgua	3416.14	3104.66	2657.71	1505.05	971.667	1060.3
uauggacaaaauaugguuugccaua	2580.35	3190.02	2635.97	1786.52	1529.65	1749.48		ccgcauuucccagaaagcgg	1354.48	1735.12	938.627	1527.91	1183.19	944.942		uaaggagauuaugaguaaucccuua	4188.22	1927.94	1527.29	1995.47	915.134	1053.43
auugcagaugcuaacaucgcaau	1329.81	902.242	1333.54	723.205	826.758	676.71		uaaccaguuuauacauaaacgguua	2839.4	2637.82	3019.45	2073.39	3505.12	2266.33		uuagcacuuuagaucgaaaggcuaa	4753.48	2500.73	421.598	1340.58	641.087	233.962
uaguaagucuauauggagacuacua	1218.83	907.824	845.929	799.026	774.141	379.145		gaaugagcaguggccauuc	4452.4	6934	7170.95	3804.96	4301.12	3874.49		aaccaugucacggacagguu	6340.76	3157.05	2943.91	2906.23	2650.28	3044.06
acacgaggaauucccgugu	4461.19	2500.44	2005.57	3553.94	2206.98	2971.87		augcaucccgcagggagcau	1741.49	1796.48	1176.62	1479.27	1241.21	1591.81		ugcaugucuaagacagca	5110.45	1347.94	389.432	820.396	172.93	624.347
uaaggaguauguuuuuauacccuua	2268.22	1229.65	1787.19	1982.14	1384.31	380.898		aagcauugacgaucaagcuu	2845.8	4425.86	4274.29	2757.65	2690.89	2700.6		cauagaguauuaacucaug	4677	4235.3	3805.69	1590.1	1879.74	1359.31
gacggcguugagaugacaacccguc	1505.05	950.769	889.642	892.521	640.595	401.355		augcaagacugagucugcau	2537.96	1137.4	1355.02	1389.71	947.834	1518.69		uaagguguuucuuaauaaacccuua	7413.89	4818.62	1709.48	2149.28	2537.45	2809.2
gcaagagguuauauggaacccuugc	1958.41	2896.59	1852.97	1354.86	848.044	790.964		caaauaauguauauggacauauuug	5999.44	3808.5	8344.32	5703	5333.82	7284.83		uaagacaguauagacugcuua	4763.06	2174.78	2095.06	1281.33	1269.46	598.055
acgcauuacggaguaagcgu	1133.61	1395.26	491.905	559.982	457.229	491.676		uaucgacauuauauggaaugcgaua	3978.29	2294.96	1998.73	1155.4	1600.94	2944.08		uaaggcgauuaucugaaaucccuua	7145.39	5437.75	5706.99	2904.63	3326.49	628.53
augcuauaugaucauacauaagcau	1295.93	1051.64	1311.34	1167.28	784.724	1166.44		aaggaugaguaacucaccuu	2021.3	1624.8	4143.86	1656.64	1218.27	1280.89		acaugagagaaguuagucuccaugu	5174.87	7246.88	4657.71	5239.34	4346.22	2600.55
ACAGGAGUGUAUAAGGACACCCUGU	1371.03	745.541	682.596	307.24	474.726	512.45		augcaugucucagaagacagcau	3381.19	1715.82	1908.88	1475.23	1063.03	1634.17		auugcaugucuaagacagcaau	5838.18	1205.7	1000.36	681.593	674.885	192.047
uaaagcgcuuauaugaaagccuuua	1470.28	839.008	727.002	302.353	358.228	369.119		acaugaaugucauugaacaucaugu	2288.95	1567.57	632.98	1247.72	878.2	1542.72		agcgaugucucggacacgcu	6560.79	7578.05	5567.47	5413.06	5734.32	3975.99
cuaggagcauaugggcccuag	1525.28	1007.66	779.644	1418.92	353.061	332.73		caacgaggauuacccguug	4029.77	6101.72	3142.98	1505.23	1967.12	2575.96		uaaggauuucgauugggaaaccuua	3073.69	4091.83	1688.26	1403.18	3103.33	2674.72
uuagaagguucuacggaaccucuaa	1242.27	749.573	1042.87	150.413	669.911	212.222		uaauuaguugauuaggcaacaauua	1857.53	1225.64	1029.75	1127.35	1104.96	1121.84		augcaugucuaggacagcau	2883.75	2305.6	1396.06	1292.25	1416.49	1033.85
acgucaucaguugagacgu	1031.6	520.041	555.537	446.587	401.31	448.739		augacaggucugaaccgucau	2139.85	1257.55	1401.69	1228.82	963.933	1310.18		aaccaugucgcagacagguu	3429.3	2419.58	1644.49	1536.27	2799.71	1455.24
uaaguaguuuauauuuaaacacuua	3590.87	2521.82	2457.9	2322.52	1393.51	2010.68		ggaggauuuuauauggaaaaccucc	3638.78	2683.97	2831.63	2085.03	2270.56	2399.46		auugcacauggcuaaacauggcaau	2436.23	2853.55	1306.12	1529.41	1086.54	1116.73
uacggauguuauauggaacaccgua	1291.55	603.621	584.382	232.182	331.419	424.766		AAAUGACUUUAUAUGAAAAGCAUUU	5705.69	9846.58	6018.24	4309.9	5097.7	3328.83		acauuagaacucucaaugu	4135.38	2166.36	3179.95	1311.09	986.193	776.591
acagagagucauguaacuccugu	565.522	1139.33	701.765	251.352	536.436	563.499		uauggaguuuacauguaaacccaua	2945.01	922.726	804.713	2250.15	1124.81	1575.87		ccaugaggauuccccaugg	7626.95	2868.78	3589.98	2007.63	4144.46	2888.56
uauccagaauauauggauucggaua	1122.6	2311.83	1282.56	602.855	802.163	451.714		aaugagcgcuauuuagcgccauu	1591.24	1700.93	1361.95	1286.35	708.979	1484.19		uuggacgucacagacgccaa	5077.48	6343.99	4684.34	3760.6	3282.76	3558.69
uuuccaguuuauauggaaacggaaa	1671.68	2159.09	2122.85	1559.29	1170.35	1015.04		uaaggcguuuggcucuaaacccuua	4504.09	9750.24	5507.43	3327.61	5731.47	3917.95		ugguaaauuuauauggaaauuacca	7806.07	5910.41	4914.64	3496.92	4461.71	5611.49
auacaugucugagacaguau	3259.72	2136.37	2048.66	1797.81	1874.63	2215.07		aaacgagaauauauggauuccguuu	4928.65	10721	5059.07	3143.5	3860.51	3586.58		aaucgaguuaauaugguaaccgauu	4847.96	2462.61	1856.44	1949.92	1920.84	944.475
cuaggggauuauauugaaucccuag	972.233	826.878	636.061	563.666	554.257	323		uaagaguaaugaccuua	7226.11	11059.2	12973.4	5294.08	6466.93	5061.13		agagauauuuauagggaaauucucu	14444.4	301.24	952.741	1386.3	NaN	0.891533
uuucgagaauauauggauuccgaaa	1849.24	1461.08	942.131	1893.57	478.578	592.103		uaaggaguuucucgaaaacccuua	4212.49	4837.03	4453.81	2682.79	3227.12	2785.11		uaaggaguguuuauauacacccuua	3418.64	3574.33	2435.51	1566.85	2680.04	1856.36
uaagcacuuuauagguaaaggcuua	2072.58	1222.89	1194.4	965.005	601.478	1485.87		auaagagggcuacccuuau	2784.54	1753.34	1431.46	1553.41	755.859	2336.42		AAUGAGGAUCACCCAUUGU	3088.45	1703.82	1803.52	2006.79	1791.5	1344.56
uuaggauuuaugaugguaaaccuaa	3039.94	868.823	297.577	434.569	934.667	438.149		agaucaagaauacugaucu	2874.34	1460.84	861.459	1340.07	815.725	2136.68		gagguaacuuauauggaaguaccuc	5712.62	5709.67	2169.88	3137.66	1173.83	1834.28
uaaggaguuuauauggaaacccuua	2703.56	3344.64	2635.21	3143.38	1109.53	623.195		ugacuaguuuagaaugaaacaguca	3704.7	1460.64	1145.92	1395.48	1223.84	1372.24		uuuggacauaauaugguaugccaaa	1915.87	2749.69	1626.45	718.564	1214.9	1032.69
augcaauguguaaacaugcau	1531.28	963.973	822.284	554.502	733.457	226.662		acagcaggacucccgcugu	2607.07	2230.91	2887	2365.15	2317.78	2278.26		aaccaaguguaacacugguu	2863.06	3857.32	5807.45	1127.64	1365.01	1301.18
UAAGAAGUGAAUAAGGUCACUCUUA	1459.05	590.534	699.299	454.091	452.183	342.756		uaagggcuuaaugauguaagccuua	2256.8	1331.5	786.208	988.038	835.628	1067.77		augugugucgaagacaacau	4538.2	4838.34	2966.74	3097.91	3403.78	2628.62
acaugagugaauaucaccaugu	4387.88	1842.94	2408.07	1917.48	2417.11	2753.98		ugaagaggauuacccuuca	5020.89	9334.18	6123.38	2269.28	4269.34	2203.29		uaagggguuuuaguggaaacccuua	2466.39	1312.46	1712.66	960.556	761.072	591.621
augccauauguauacauaggcau	1212.03	615.632	538.932	320.291	489.506	386.448		uaaggcguuuucucucaaacccuua	6227.26	6836.76	5775.01	5218.07	6204.72	5726.86		acgggaggaauucccccgu	4166.08	4467.06	2013.97	1643.21	1970.25	2218.48
aauccacauuauauggaaugggauu	3798.05	3088.64	1458.68	2021.06	1280.52	792.572		ucaagagaguuauccuuga	2796.14	3812.47	3626.28	2451.48	2734.14	3066.69		augcaauguguaaacaugcau	2466.32	1634.89	1081.82	1826.93	995.936	373.208
uauccagaaaauaugguuucggaua	3931.58	5493.61	3924.01	2586.91	2075.95	1625.6		acaugauguaaauuacuacacaugu	2567.65	1177.84	1282.03	1434.15	832.574	1145.09		uagauaguuuauuuagaaacaucua	10132	10322.6	7780.43	4160.97	4654.96	3444.91
uaaggaguauauacggauacccuua	1424.9	1564.69	1262.37	506.691	901.019	565.771		uaucgacaauauauggauugcgaua	2467.46	1846.31	2542.36	1868.02	1281.56	1825.63		gcucauaccuaagguagagc	5454.98	5833.04	3158.99	2793.14	4231.11	3614.99
uggcaugugauacacagcca	1524.06	792.42	824.89	316.016	395.059	970.008		uaaguaguuuauauuuaaacacuua	5119.38	6701.84	3966.98	2178.37	3202.82	3195.27		guaucaauaauaugguaugauac	7021.47	1079.43	2324.85	935.638	1852.96	1250.07
agucaugccuaaggcagacu	1060.63	718.657	1137.97	175.113	357.699	630.681		caagaaguguauauggacacucuug	2494.62	1459.8	1310.69	1359.2	1500.63	1018.1		aucgcacuuaacaggcgau	8940.5	5707.73	2035.53	1329.26	1442.74	946.186
aaagcagauaauaugguaucgcuuu	1201.79	1906.79	1323.27	1592.46	785.51	362.902		caagccguuuauuggaaaacgcuug	2289.56	1444.22	1365.84	1475.74	1043.68	1437.77		aaaggauuucuugcgagaaaccuuu	5668.92	2488.47	1758.84	1912.87	2988.6	1833.77
ucaugaagauuccucauga	1228.5	734.067	464.502	283.855	477.157	261.637		augacacauguaaacgcauggucau	2490.19	7890.57	2275.8	2486.26	2024.58	2224.75		auggaagaguaacucuccau	2890.64	3640.34	2119.01	1765.43	1720.88	1454.7
acaugaggacgugacccaugu	793.956	658.459	315.225	407.848	322.657	212.728		guccagguaagauaccggac	2217.3	2018.07	868.033	1566.95	1067.44	1272.83		acagacgggauucccgcugu	3787.39	1299.55	2305.97	2111.86	1289.27	1306.56
caugacugcauuaagcaug	1025.39	691.143	449.231	619.376	406.083	229.245		uaagaaaguauuacuucuua	3131.19	6560.9	4613.96	2938.57	2535.57	2293.44		caaggccuuuauauggaaagccuug	4498.67	2237.92	1044.47	656.587	545.266	892.182
uauggaguuucuauguaaacccaua	2090.67	1296.53	1122.8	1212.55	1775.98	1136.81		uaagggguuuaugcagaaacccuua	1772.47	1805.35	1504.12	1604.87	1223.37	1035.71		acauaacggcuccguaugu	3530.16	3551.14	2141	2938.26	1952.08	2121.06
UAUCGAGUUCAUAAGGGAACCGAUA	1379.61	1228.5	1064.38	266.351	772.902	702.786		uaaggcguuuuagaucaaacccuua	5393.06	6584.8	5358.62	3697.14	6192.82	3258.28		CACAAGAGGUUCACUUAUG	13363.4	7182.67	5254.25	6171.65	6125.31	3542.78
accugaggaccucccaggu	1564.52	1150.02	1271.84	1041.56	978.977	1074.66		ccaggaguugauaaaacaacccugg	2421.66	1614.03	1113.89	1499.87	1781.62	1325.06		ggaggaggccauauggggccccucc	3802.91	2645.11	1712.37	2279.71	1621.91	1752.89
ccguauagcuaagcuaacgg	1499.98	845.998	672.618	947.771	419.678	326.197		aaggacgauggcgccuu	2692.28	2781.9	1768.52	2006.2	1332.76	1917.39		aaggauaguuaugacuaccuu	4088.54	4343.83	5586.68	3232.65	3935.6	3183.8
uugagugaauaauucaucaa	1255.65	833.929	742.753	877.253	613.423	535.78		acaugagguaaauuuauacccaugu	1864.86	1553.42	1228.9	1140.95	615.509	1386.79		aucgaugugccacacacgau	5281.45	6251.92	4409.34	3042.99	4224.06	4571.13
uuaggcguauauaugcauacccuaa	1146.22	860.075	768.506	606.802	604.619	309.715		aaggaacacuaaguguccuu	2810.4	1693.4	2147.62	1548.74	1273.25	1462.13		agugcaaauguaaccauugcacu	3129.68	1331.2	662.769	1138.96	984.899	96.1594
uaaaggaguuauauggaacccuuua	1915.04	1302.57	2073.94	1595.57	1247.76	994.254		acgugaccaucaggcacgu	2112.94	3485.36	1799.94	1612.55	1133.11	1509.35		uaaccacauaauaugguauggguua	4030.75	5626.33	4781.88	2541.48	3523.17	2837.86
aucgcaguugaaacgcgau	921.708	827.611	845.239	513.946	410.329	260.724		acaugauaauguaauacaugu	3263.66	1788.58	770.135	1470.69	1171.26	1423.03		acaucaccacuugggaugu	4716.42	7960.79	6058.95	4263.73	3305.89	4093.4
auaccagauaauaugguaucgguau	865.12	928.481	618.199	682.735	445.091	343.42		aaaggagauuauuucgaaucccuuu	4359.86	6027.3	5564.8	3741.63	3391.41	2350.64		acacccggaucaccggugu	4128.11	516.676	3404.32	1798.04	1228.87	1555.92
acucgagcauuggccgagu	761.924	923.202	660.493	595.013	374.771	742.954		uaagggguuuugcgauaaacccuua	1842.99	1753.74	1477.22	1071.91	1391.32	1680.91		auccaugucuuagacaggau	5035.07	1855.8	1308.18	1429.63	2441.17	1687.24
UAACGGCUUUAUAUGGAAAGCGUUA	1795.48	1849.24	1143.63	1268.51	1679.32	677.52		acgauagcaauagcaucgu	6177.8	8651.8	6425.14	4933.8	6140.9	4608.3		ucaugucuuuagcuggaaagcauga	3456.61	1121.59	1607.02	1260.49	712.318	949.236
augcaagaugucugaacaucugcau	1608.81	1005.58	976.755	1365.21	1214.03	799.016		cacguaauuuauauggaaauacgug	2462.63	2265.99	1681.41	1342.14	861.085	1104.51		augcuagauggcuaaacaucagcau	5565.5	3183.21	3090.16	1961.56	2343.52	1755.18
aaagggauuuauacggaaauccuuu	1779.21	1404.51	951.495	678.359	1109.52	423.556		uaaggcgauuauaugcaaucccuua	3831.29	5640.84	3985.57	2583.38	3042.27	2308.94		aaugcacauggauaaacauggcauu	4953.4	3157.44	4579.02	2127	1851.71	2719.14
uaagggguuugucgugaaacccuua	1207.89	767.551	825.57	316.346	503.765	308.703		aaaugagcgucagccauuu	5008.52	6818.53	4663.34	2260.68	2531.69	3311.48		ACAUGAGGAUCACCCAUGG	5311.93	1353.59	2550.07	1970.73	1975.88	1867.3
uaacggguguauauggacaccguua	878.347	718.646	846.644	501.266	625.973	318.458		uuacgagauuauauggaauccguaa	2382.79	3515.39	4432.26	1450.04	2348.83	816.081		auaggcguuuaggugaaaacccuau	6699.4	2819.18	362.204	1775.41	277.39	1653.67
agugcaauguuuaaacaugcacu	922.115	562.224	626.389	803.343	322.015	259.332		uaaggaguuuacugaaaaacccuua	2535.29	5394.1	4880.15	2450.64	2828.23	2065.35		gggcauaucuaagauagccc	2229.88	2852.3	479.049	1279.54	679.478	565.486
agugcaugucuaagacagcacu	2078.4	1169.33	1492.06	772.914	1164.94	795.568		uuuugaguuauuuugauaaccaaaa	2295.5	592.256	1409.01	1513.51	1054.99	1165.39		uacgaagucuaagacucgua	5799.69	9255.01	2604.36	3744.03	3964.47	3581.4
uaaggauaguaugacuaccuua	1135.77	970.869	905.091	994.412	680.944	654.344		uggaguuuauauggaaaccca	5401.87	9313.58	6482.55	4257.94	3635.47	3727.6		uaagggguuuuaaccgaaacccuua	2731.56	736.176	1969.45	1552.99	998.993	448.47
acucgaagaauucucgagu	886.587	533.392	772.684	316.636	447.488	531.178		auaggaguauauauggauacccuau	1899.05	2000.02	982.319	1625.89	1371.42	1458.87		uaagguguuucgugcuaaacccuua	3902.53	4714.27	2901.03	1859.97	3597.65	1927.06
caugagcggaguguaccgccaug	974.571	544.82	895.839	729.016	414.668	300.111		acaugauagcaguguagcuacaugu	2918.42	2212.61	1234.82	2119.62	1177.55	2004.71		ucgucaguaaugacgacga	3033.5	1758.66	3390.16	1267.44	1626.63	1365.76
aaugcagauuauauggaaucgcauu	1360.82	1771.21	1053.95	1179.52	651.816	459.983		uaaggaguuuuuauguaaacccuua	3926.35	8306.91	5216.62	2736.64	2777.68	2263.41		uacggaacucauaugggaguccgua	4766.38	2163.6	1006.1	1141.79	944.209	1358.2
gacgaaguguauauggacacucguc	1502.34	1682.05	1443.77	1374.07	684.446	883.113		aagcauguggcacacagcuu	3006.43	4999.62	4023.32	2564.11	3808.85	1934.59		agccaggaccaaguccggcu	4108.55	6474.65	3932.1	3268.69	3572.53	1844.73
uaauggguuuaauaagaaaccauua	2027.31	1015.31	1010.39	1587.83	964.643	655.029		acaugaaaagauacuuucaugu	6937.57	7526.98	8042.74	5928.75	8022.03	4661.25		agugcagucuguaaguagacgcacu	3751.4	1415.84	708.269	1197.89	322.116	517.399
acaggccgacuccgccugu	1847.9	814.086	793.07	487.983	446.406	758.195		aacgaagacuaagucucguu	4932.6	8952.36	5246.15	4445.1	3552.23	3622.25		guucaugucugagacagaac	4067.24	4675.21	2101.69	2608.86	1961.83	2590.44
uagcaucaguaacugagcua	1885.29	1078.51	965.229	1122.39	592.095	482.394		uagggaacguauauggacgucccua	2650.85	1305.43	924.084	1564.91	1211.18	1195.8		gcaugagaauuuuccaugc	12619.9	11301.7	9947.46	6661.06	9064	5145.58
agccaggaccaaguccggcu	744.976	825.178	426.311	267.213	467.76	245.413		uaagggguuuaacgagaaacccuua	2414.04	1931.6	2324.84	1603.57	1421.77	2226.26		agauuaggauugccaaucu	2874.87	1434.45	1917.48	866.038	663.984	843.449
accucacaauucuggaggu	1528.56	438.903	752.13	726.724	393.781	585.653		gugcaugacaaagucagcac	2907.07	3035.3	3325.45	2013.42	3480.41	2652.93		acaugaggcauuaugcccaugu	3120.88	2700.72	1930.44	1156.99	2069.51	1690.93
acauggagauuacccaugu	783.132	572.424	689.087	546.253	490.513	306.936		acucacguauaauacggagu	4828.04	5311.87	6101.4	4112.65	6036.18	5517.67		gucgauaacuauaauaguaucgac	2724.05	1520.12	1882.07	920.724	988.417	798.494
auggcaauuaacaugccau	655.135	497.109	903.64	379.924	394.519	389.894		auuuauaguuaaacuaaaau	1956.06	1089.59	1202.15	1441.87	965.55	986.729		UAAGCGUUAUAUAUGGAUAAGCUUA	5633.16	6660.05	7773.61	3724.6	3607.55	3794.64
cuaaacggcuaagccguuag	1502.27	1158.32	732.774	914.921	533.563	241.722		acaugacagcacuuacgcugcaugu	2740.84	1799.44	1214.33	1818.89	1182.19	1880.63		uaccaacuguaacaguggua	3222.95	1701.77	2088.92	1197.24	1435.58	1628.91
acaugaguguuuaacaccaugu	1115.13	477.833	475.296	460.567	806.536	397.894		ucgagaauguauauggacaucucga	2204.89	2148.38	2164.86	2228.89	2234.95	2067.66		agauauaucuaagauaaucu	15400.3	6001.87	8187.52	3231.01	3652.08	399.946
uaaggaguuuuagguuaaacccuua	1574.23	707.627	450.048	1235.6	367.191	471.49		accugauuauuaaacaggu	7212.33	9930.78	6624.15	5785.08	6729.15	5630.64		aagcaugucuuagacagcuu	3913.35	2749.19	1987.02	1391.21	1580.8	1846.65
uaugcaguuucaauagaaacgcaua	1160.02	794.752	901.367	293.524	465.169	110.524		auccacguccuagacgggau	2278.37	2419.61	2124.7	1221.95	1129.27	1249.44		aucgcaauguaaaugcgau	3929.01	3880.73	2687.12	2124.76	2766.62	2544.58
aagcaagucugagacugcuu	878.593	1057.25	630.332	688.499	550.885	536.104		ucaugaggaaagcccauga	1818.94	2607.26	1234.2	1682.14	1442.1	1366.02		acgcuugacguagucagcgu	2791.16	2131.09	1383.87	906.618	735.589	771.316
aggcauguccuagacagccu	2714.91	497.808	893.818	516.27	402.674	1043.94		auguaugucgaugacaacau	5205.46	5570.54	5809.88	4150.19	4908.25	4192.82		uucggauauuuuauguaauaccgaa	4532.79	2482.71	2062.06	2342.78	2546.57	2327.52
uaaggcguuucgcuggaaacccuua	1626.91	852.152	1028.65	851.001	893.454	871.652		guauaagaaaugucuauac	6127.19	10571.8	8323.01	5484.24	5357.47	7519.15		uaaggcguuuggucugaaacccuua	3199.37	1095.73	1727.41	699.607	486.932	418.234
uggugauuucauaugggaaacacca	1062.12	941.547	738.296	507.246	514.736	430.249		uaacaagaugauuuugcaucuguua	1624.05	2246.59	711.075	1179.29	843.636	1378.82		acaugacgguauaaccgcaugu	9203.14	457.978	220.917	859.458	528.08	286.165
ucaggaguuuagauggaaacccuga	769.678	1423.83	892	341.831	660.144	730.875		uaagguguuugaguaaaaacccuua	1914.99	2007.08	1339.94	1448.59	567.845	1263.09		uaaugagccuauauggaggccauua	3669.37	2014.82	3116.86	1914.59	1917.99	1353.94
ucaauagcuaagcuauga	1872.5	622.24	934.779	661.445	810.518	402.402		uagcgagugcguaggggcaccgcua	2783.29	1388.59	1692.23	1114.88	802.207	987.392		augcacugcuaagcaggcau	4501.99	6369.79	1659.83	3396.21	2952.94	2149.92
acauauuucuaagaaaaugu	1902.44	2181.44	1579.06	1704.3	1761.19	1689.46		acauggggauaacccaugu	3105.32	3277.43	3762.73	2238.01	1483.4	1525.45		uaugguguuccccugugaacccaua	3505.66	3538.87	721.475	1388.25	1522.35	193.122
aaaccagauaauaugguaucgguuu	3556.93	2686.85	1403.39	1623.7	459.835	1206.51		uaggguguuaauacgguaaccccua	3221.69	1015.07	716.926	1976.17	836.606	1227.04		acauguggauaacccaugu	9961.84	11376.6	6927.44	5335.46	7946.01	4973.23
UAACCAGUUCAUAUGAGAACGGUUA	2210.64	1965.28	1548.46	2480.46	803.051	542.904		augcaauguuaacacaugcau	5865.73	4244.04	4361.14	3516.21	5078.78	5145.28		uaaggaguuuccgccaaaacccuua	4492.81	2627.72	3169.18	2191.8	3647.16	3222.06
uaaugaguuuauagggaaaccauua	5286.88	4265.11	2820.67	1902.41	2708.22	1527.42		ACUUGAGGAUCACCCAAGG	5011.8	5962.24	3756.49	2292.99	2670.27	3970.45		uaggauaguuauacuaccua	2357.82	1490.2	2016.86	1550.67	2443.09	1541.01
uagggaaugcauaugggcaucccua	1311.12	821.874	693.845	635.127	852.955	591.214		agaucacgauuacggaucu	2862.92	5611.04	3593.08	1673.18	1247.13	1809.7		gugcauacauaauguagcac	3296.81	1073.01	1388.4	1144.48	594.052	969.03
cugaacggcuaagccgucag	841.797	554.613	642.24	295.497	510.329	215.724		acauggagacuccucaugu	2573.31	3816.17	2148.06	1956.82	1886.81	2129.45		agguacgucuaagacgaccu	3835.12	2833.38	3407.6	1741.28	2064.04	1603.31
agucagggauaaucccgacu	719.692	1094.14	404.073	167.411	196.996	300.497		ucagcaguuuauaaugaaacgcuga	3547.31	1367.35	1226.22	2626.82	1244.45	3139.12		uaccaugacuaagucaggua	4885.28	8336.12	3201.86	3875.24	2979.41	3495.76
uaaugaucuuauauggaagacauua	1677.42	1317.95	2275.68	1004.43	1016.98	550.036		ccgugaggagugcccacgg	1799.12	2107.86	1489.45	1434.7	821.901	1227.8		uuagcacuuuauauggaaaggcuaa	5791.32	1115.74	1936.51	2031.75	1527.75	1484.49
uaucgaguauauauggauaccgaua	982.226	907.697	681.041	815.056	356.918	308.831		gagagagccuauauggaggccucuc	1878.82	1011.99	790.6	1288.92	592.521	1100.99		uaagguguuuuauggcaaacccuua	4857.64	2194.29	2067.56	3333.04	2495.52	1394.26
uaagcacaauauauggauuggcuua	2372.31	1976.81	1573.9	3069.17	1443.02	901.394		auaggacuugguggggcaagccuau	3315.84	2880.41	3158.82	1914.28	2462.17	2872.75		gagguagcucauaugggagcaccuc	2498.9	1340.29	3643.49	1196.61	1341.87	1032.52
acaugacguguuacacgcaugu	3054.09	608.103	1058.21	564.694	759.041	577.043		auggcacaugaggaucacccaugu	1784.46	2935.7	2478.99	1524.16	1506.12	849.644		uacaaagguuauauggaaccuugua	3548.85	4120.05	2833.32	1243.59	2125.99	1510.44
augcagacuauagucgcau	786.59	1120.61	489.401	366.74	385.331	518.378		acaugaguggauuaauccaccaugu	2224.54	1254.02	1007.04	1643.73	945.5	1057.71		ccauaagguuauauggaaccuaugg	4618.93	1064.67	1601.56	1754.95	843.632	1732.96
uuaugaggaaugcccauaa	2400.51	941.591	1568.3	1492.8	1181.5	1056.43		auagcagauaauaugguaucgcuau	1446.1	1348.64	1635.1	1144.49	704.93	1102.9		uaaggaguuagacccuua	2537.47	2076.76	2292.81	873.55	1411.38	242.565
acaugagguauuacccaugu	1230.93	895.196	671.85	406.58	804.371	871.018		auugcauucuaagaagcaau	2834.76	3362.9	3937.48	1851.82	3111.13	1596.44		uaaggcguuugucaggaaacccuua	5365.54	5845.88	4079.2	4134.36	4291.56	4463.71
caaggagaaaaacugauuucccuug	1251.1	534.447	613.111	379.427	316.046	807.241		ucaaaauuucauaugggaaauuuga	2039.46	1640.01	1880.58	1990.23	1314.49	2059.73		acugcacauguauacacauggcagu	15944.4	909.079	NaN	530.537	1949.95	244.985
uucggagauucuguggaaucccgaa	1133.01	605.661	726.766	144.923	572.926	430.554		auagcuaugucuaagacaagcuau	1590.77	2287.77	1378.99	1462.85	818.009	990.014		uaaggaggauagccccuua	4946.53	6550.78	7517.24	5965.23	3991.13	3605.53
auacgacaauauauggauugcguau	1228.34	1712.37	1189.72	1725.81	760.166	502.436		uuuggagcugacaugacagcccaaa	1525.5	1132.99	1031.35	1270.77	661.952	823.542		aucgaucaguaacugacgau	4609.59	4966.74	2813.24	2240.02	2294.87	3108.97
cgaugaguugauauggcaaccaucg	1248.52	716.429	512.407	197.125	403.94	288.349		uaggaaguggcuccua	5710.46	4814.46	5215.26	3452.06	3230.55	4505.05		uaagagcauagccuua	8222.78	1172.65	373.188	1084.55	985.238	63.6794
cugcagaccuaaggucgcag	959.311	599.358	976.142	420.817	618.68	341.555		acugagugaauuucaccagu	2252.51	899.41	1062.21	1222.66	838.372	1195.92		agguaagaagugucuaccu	6202.84	3104.9	2154.97	2440.21	2353.51	1111.87
acuaggauuaccagu	2234.76	1253.17	955.389	380.809	635.006	489.816		aaacaagucaaagacuguuu	4354.47	9047.87	7298.55	2182.49	4270.43	1899.79		acaugaugcguuacgcacaugu	3070.54	3521.82	2175.75	1541.42	2789.18	1640.51
aagcaucucguagagagcuu	775.152	481.869	1170.68	262.512	601.77	297.648		aaggaagucuaagacuccuu	2175.95	2867.04	2651.21	1626.57	1211.57	1263.57		augcauuucauagaaagcau	7141.16	7507.02	4554.79	3641.15	4039.23	2314.87
uaucgacuauauauggauagcgaua	1238.45	652.569	372.197	295.267	517.256	234.919		cuguacaagauuacuguacag	4383.77	4221.44	3585.09	2128.44	2551.1	2251.68		uaagggguuugcgacuaaacccuua	4653.81	1617.78	1547.06	1403.35	689.485	1916.87
acaugucgaguccgcaugu	1974.02	959.904	880.779	1110.02	1052.75	770.118		uagggacuuuuuguggaaagcccua	2550.97	3474.43	2327.69	1807.58	2269.34	1957.03		acaugaagcauuaugcucaugu	4930.52	4724.91	2957.53	2851.12	1596.95	1621.3
gcgugaguuuauauggaaaccacgc	919.72	520.082	546.55	775.113	570.767	225.326		acaugaggauuacccaugu	3565.57	1759.34	4190.91	1625.21	2405.41	1730.09		cuucacauauaauauggaag	4450.41	4143.35	2936.59	1899.73	3338.77	2332.8
uuagcacuaaauaugguuaggcuaa	1521.41	1114.54	308.793	315.253	723.621	943.788		uaagguguuuugugcuaaacccuua	4259.61	6717.92	3503.74	2211.44	2572.41	2896.65		acauaagaauuauucuaugu	3187.97	4072.2	2850.85	1840.71	3004.08	2115.81
uuuggaguaaauaugguuacccaaa	2400.95	2425.74	2420.68	2546.19	944.514	785.185		uuaggagauaauaugguaucccuaa	2542.29	1663.29	905.211	1370.25	577.465	1427.21		acaugaaguguuacacucaugu	8369.31	8367.08	6565.37	6441.13	6016.42	3513.72
aaugaggcaaguuacugcccauu	599.551	1109.7	737.535	308.472	430.989	913.519		uaugcacaaaauaugguuuggcaua	2786.31	4909.04	3238.73	1414.88	1640.37	1938.76		ACAUUAGGACCAUCCAGGU	4058.89	1778.96	1632.65	889.228	1598.1	2204.59
caugagggcauagccccaug	1429.06	811.203	644.745	320.248	199.845	258.695		uaaccacuuaauaugguaaggguua	2784.91	1742.48	1285.1	2850.67	669.062	1594.96		augccaaucuaagauugcau	4649.63	4549.69	3445.86	2225.54	2089.56	2484.14
uaagggguuuuauaccaaacccuua	1582.51	726.069	1250.2	872.324	842.207	452.705		aggcagggagaaucccgccu	2288.92	2108.78	2802.44	2614.74	2117.55	2155.65		cugcacgguuaaaccggcag	5075.04	1328.08	344.536	1645.43	1637.17	1094.3
accugaggacugcccaggu	3611.6	2695.03	2749.54	2485.03	2861.6	2834.04		acagcagcacuagcgcugu	2278.41	1159.42	1464.42	1195.36	732.942	1346.44		ccguauguuuaaaacaacgg	5457.84	6556.94	3689.19	4557.9	5259.55	3608.04
cgacacguuuaaaacggucg	1774.82	406.103	1070.67	468.139	354.892	414.229		ucaggaauuugcagggaaauccuga	2930.38	1740.96	1478.79	1292.85	1251.02	1807.6		agaccacgagugcgggucu	4338.33	4509.46	2762.37	1876.28	1487.38	2048.94
auaggacuugguggggcaagccuau	2526.28	1053.45	1571	1152.31	951.214	1030.66		acaugaaugaaauuacucaucaugu	7251.31	6068.01	6808.21	6152.07	6676.7	4411.82		uucgaaggcauuagccucgaa	5087.12	2679.8	3888.32	3110.34	2879.66	3010.66
uaaggaaaguauauacuuccuua	2528.89	1371.85	2058.07	2417.51	1089.81	1482.94		auaggagaaaauaugguuucccuau	2864.25	1326.12	943.045	1352.54	971.349	1336.8		uaagguguuucacgguaaacccuua	4861.14	6488.76	5224.13	2886.17	3448.56	2775.88
gaaucuagcuauauggagcagauuc	876.036	387.306	424.282	256.281	427.653	294.787		uugacgaggauuacccgucaa	2530.57	3267.66	3041.01	1776.61	2075.89	1995.48		gcaggaagucauaugggacuccugc	4256.53	1854.58	1683.42	1657.82	1963.63	1630.12
augcuagauggcuaaacaucagcau	2362.2	1221.1	1150.94	1166.88	1103.75	793.617		ACCUGAGGAUCACCCAUGG	2312.39	4023.19	2615.25	1356.07	1057.01	1415.64		guguacgucuaagacgacac	4465.61	3808.11	5175.3	2203.25	2929.41	2446.62
aggcagcuaguauagcgccu	584.184	661.631	570.917	433.52	455.676	211.679		augaaguuuuaaaaacucau	2056.18	1824.46	2142.22	1642.48	1605.87	1648.5		acaugagcagucgccaugu	4890.16	2885.02	2592.09	3274.16	2748.23	1852.16
ugaagaauuuauauggaaaucuuca	2246.33	2203.57	1197.13	1572.04	2114.37	1112.24		caugacgcaaguuauugcgcaug	2735.73	930.414	1765.65	1357.39	598.057	1214.13		cccugauuauucaacaggg	3311.3	2567.22	2618.25	1998.58	1612.19	1764.9
auacgagauaauaugguauccguau	1055.18	1211.2	976.47	208.091	875.754	369.526		uaaccacuuuauauggaaaggguua	4331.83	7141.56	6201.86	2901.78	3838.1	3424.38		cuacacgucuaagacgguag	2870.62	3058.03	1837.48	1838.67	1201.58	1757.11
uaaggacaguaaggacugccuua	994.418	1404.74	802.805	705.821	594.442	686.011		ucaacaggauuaccguuga	3129.93	3481.12	2106.82	2500.14	2855.56	2316.39		augcaacaguaacugugcau	3146.37	3131.24	2742.81	1645.01	1816.61	1486.77
auaaaugucuuagacauuau	4996.03	3492.72	3488.34	2914.65	2740.52	2539.05		augcacacuagaauggcau	2774.26	1200.18	1019.62	2284.72	1270.57	1222.04		uaacgaacucgucugggagucguua	4744.61	691.333	558.391	1314.22	1311.84	920.805
uaugcacaauauauggauuggcaua	1959.89	1264.75	908.608	1004.04	713.737	751.975		uaaggcguuugucaggaaacccuua	7016.53	6368.85	6230.96	4395.59	6739.46	4760.11		uuuccacuuuauauggaaagggaaa	3857.65	4959.83	2508.43	3645.25	3428.12	2129.37
ucuggaguguacaaggacacccaga	781.045	1499.04	526.857	1143.71	401.962	415.679		uaaggaguuucgauggaaacccuua	1768.12	2063	1531.31	1851.43	1325.41	1106.05		ccaucaggaaugccgaugg	2991.54	3676.82	2927.47	1677.25	661.24	830.021
augccacauuaaugggcau	1937.04	1725.41	1682.12	1683.21	1567.51	700.652		auccaagaauuaucuggau	4473.65	7328.62	3934.95	2941.53	3536.37	2580.59		caaguacauucuaaggaaugacuug	7592.83	2150.91	2223.75	609.971	832.503	NaN
uugcuacucuacgagugcaa	1335.92	556.791	745.334	387.517	434.915	399.911		uagugagcucauaugggagccacua	980.011	3260.01	1243.74	1582.98	1566.1	1315.17		auucacggcuaagccggaau	3703.88	4020.49	1843.17	1649.54	1974.49	2176.33
acaugauaagauaugacuuacaugu	1296.54	539.747	912.953	694.164	903.61	647.121		aaugaagugaacuuacacucauu	2787.32	2340.57	3228.43	2144.99	2089.22	2005.3		ucaggagccgauauggcggcccuga	5249.84	3893.51	1749.52	694.614	412.179	427.982
uuugcacaauauauggauuggcaaa	1811.49	1669.09	1333.85	2238.81	702.308	503.87		ccgugaguacucaccacgg	2013.02	1365.14	1366.57	681.881	1648.5	1233.54		uaagaaaguuauacuucuua	6415.37	6680.84	7750.21	4079.41	4764.02	2877.26
uaaggacauucuauggaaugccuua	802.701	1114.13	705.914	508.325	522.504	252.582		uacggugauuuuauguaaucccgua	1566.76	1527.56	992.841	1488.06	806.034	1315.16		aaacgagaauauauggauuccguuu	11328	11306.2	10988.7	4690.29	6718.42	5777.65
ccgcaugucgcagacagcgg	1147.63	820.179	783.513	346.156	371.105	298.825		acuagaggacuucccuagu	2576.35	3516.63	3007.91	2205.05	3226.1	2652.29		aacuaagcauuugcuaguu	3620.03	1367.06	577.504	860.936	906.345	659.067
acauugaggugauuacacccaaugu	727.821	940.129	738.796	315.467	426.024	286.395		auggaugaugcaaucaccau	4304.87	5730.35	4967.47	2377.96	4023.86	3600.19		augcaagucucagacugcau	6468.84	4767.67	5058.1	3194.02	4299.19	4023.88
uucgagaacgcauuagcgucucgaa	694.961	908.846	667.887	369.204	670.038	544.338		uauggagcguagauauacgcccaua	2664.56	4640.57	1431.83	1523.31	1082.06	1356.67		aauccaguuuauauggaaacggauu	4864.64	3012.78	2530.21	2901.95	2703.13	1519.18
acaucacuacuaaggaugu	4790.94	3389.79	3576.57	3623.28	3462.82	3630.71		aaaggccauaacaugguaugccuuu	3216.4	4311.82	2617.02	1340.61	1690.86	2639.8		ugaugaucauucgacauca	4865.62	2740.66	2711.67	2370.69	3599.24	2731.9
auccaugggugacccaggau	676.212	714.15	538.321	382.824	405.198	376.017		acugucaugucuaagacagacagu	1527.91	1601.47	1161.21	1312.53	1402.13	1308.41		aucggcgauuagauggaaucccgau	6887.97	4707.15	4329.09	4379.39	4946.8	4117.14
uaaggaguuauauggaacccuua	1813.26	2145.21	1926.4	1333.58	768.049	822.897		agaacagcauuagcguucu	1441.31	1499.09	1173.42	1372.29	1019.54	1440.52		acaugagacgauacguccaugu	3124.34	1293.76	1820.44	1069.04	981.372	1142.8
augacaaauguuagcacauugucau	1862.88	582.179	892.996	441.625	733.784	677.752		cgaggaggaaucccccucg	2125.3	2232.27	2634.58	1682.82	1667.86	1555.92		augcaucccgaagggagcau	5627.3	4452.92	3356.11	2524.44	4365.74	2655.77
uaacggguauggauggauaccguua	1476.02	420.471	685.733	713.599	366.454	373.631		GCCUGAGGAUCACCCAGGA	3048.54	1154.08	1371.2	1197.7	1244.77	1387.8		aaucgagaauauauggauuccgauu	10048.3	9058.52	6017.21	2273.27	5228.9	3305.23
aggcaucggggaccgagccu	726.341	634.5	579.648	393.708	642.2	355.312		auacgagauaauaugguauccguau	2767.75	2696.49	4952.78	2621.41	2555.1	2857.04		uagagagguuauauggaacccucua	3090.25	3228.17	4039.29	1550.5	1781.99	1539.47
uuagcgcuauauaggcauaggcuaa	1974.92	1044.17	596.947	333.339	957.792	398.454		uuauaagccuuagcuauaa	3364.28	6908.46	4665	1756.11	2671.03	2147.47		cauagagaauuaucucaug	8368.74	7104.38	3500.62	2389.48	3249.92	5715.22
uacgcaguuauuguuuuaacgcgua	1878.67	1057.85	1428.8	1688.56	1047.5	830.596		cacggaugguauauggaccaccgug	1664	1721.74	2003.33	1646.31	799.614	1201.22		AAACGAGUUGAUAAGGCAACCGUUU	6296.86	1181.24	1183.4	2493.51	1031.19	1847.98
augcaaguuaaaaacugcau	274.967	940.94	882.18	803.758	388.509	187.055		uaggaguauuacccua	7786.41	4580.64	8583.78	4674.66	7090.35	5081.07		uucgaagucuaagacucgaa	7256.69	7469.6	3402.91	4326.62	4938.68	4371.25
uaagggguuucaauggaaacccuua	1191.43	708.7	1263.63	1028.75	449.928	359.373		uaagcaguuucuagcuaaacgcuua	3457.98	6667.94	4136.25	1915	4164.5	3030.59		aagcguguccuagacagcuu	3901.12	2921.26	2959.78	2512.83	2940.71	1568.88
uuaccagaaaauaugguuucgguaa	4255.61	3598.67	3707.07	2922.55	1695.19	1539.75		uaauaggcauguaaggaugcuauua	4686.17	5123.63	6689.39	4828.63	4250.73	3967.45		guaagucauaaugacuac	4723.67	3242.55	1306.42	1562.38	1282.9	339.907
acugcagucuuaaaagacgcagu	641.057	572.834	561.072	372.526	316.392	277.948		gcaugacgaauucgcaugc	1726.25	1907.27	1486.28	1609.96	1459.51	1640.8		ggacauguauaauacagucc	6582.62	4016.78	5384.76	2065.42	1898.47	3088.52
augagcuucaaagaagucau	1153.08	599.438	728.711	533.522	597.727	641.823		uaaggcguuuggcaacaaacccuua	2564.91	1238.39	2422.41	1518.94	747.66	1088.12		caugcagucuuucaaaagacgcaug	3417.17	2165.72	545.799	841.131	324.224	310.48
ugcggaaccuauauggagguccgca	1513.3	563.797	407.626	638.587	333.433	206.355		acaugaggauuacccaugu	3218.31	4581.27	4577.05	2927.19	1381.74	1462.15		uaaggcguuucucugaaaacccuua	3365.8	1004.86	461.844	773.416	1307.75	478.918
acaugagcggauaccgccaugu	3216.39	1705.97	1780.61	995.592	796.484	1355.64		uauggcauuuuuauggaaauccaua	2595.64	3113.17	3824.06	1628.62	1409.82	1862.97		agucauuccuaaggaagacu	2545.25	1584.71	855.031	1005.5	1097.06	831.61
uuccaagaguaacucuggaa	1125.63	829.851	684.871	694.888	726.105	593.921		ugaagagcauuagccuuca	2059.69	1405.68	893.367	1490.63	972.427	959.569		uaaggcguuucauagaaaacccuua	5672.71	3131.52	1571.32	3104.87	1892.3	2144.71
augcaggucguagaccgcau	998.239	744.532	712.342	163.168	569.783	385.267		uaugcacauaauaugguauggcaua	3321.28	4236.98	1919.98	2017.87	1556.88	2015.77		ccuguuguuuagguggaaacacagg	5708.81	4970.73	5480.81	2011.58	3586.06	2976.19
aaacgagaauauauggauuccguuu	3747.81	3753.67	3666.06	2640.32	1259.05	570.228		uaaagaguuuguaugaaaaccuuua	6310.08	9744.7	5080.67	2979.16	5026.31	4089.99		ACCUGAGGAUCACCCAGGU	6027.69	6939.79	4486.63	5386.85	3571.49	3932.53
uaaccaguuuguaugaaaacgguua	3065.07	4197.05	1812.54	1736.86	757.53	773.108		uaagggguuucgucugaaacccuua	2922.86	2239.39	1367.11	1815.35	1262.81	1400.32		ugaugaggauuccccauca	6332.19	3087.63	3822.96	1604.62	3491.42	2864.68
aaacggcuuuauuuggaaagcguuu	4219.2	3126.37	2940.09	2482.51	3366	1682.48		ucauuaggcuugccaauga	2376.22	1032.59	1513.32	1595.87	1651.3	1573.11		agugcuauguuaaacaagcacu	5337.57	5156.82	4872.17	3847.77	3860.71	3614.06
augcaacucgaagagugcau	1827.56	1001.46	614.263	504.053	618.439	952.333		ccauaacaaauauguaugg	3129.05	3448.88	4303.07	2819.64	3410.84	1625.18		auguaagucguagacuacau	4496.28	266.883	1481.38	848.344	785.56	135.471
aggagaccauuuggcuccu	1843.54	735.022	734.784	393.437	344.415	586.212		ccgcauguuuaaaacagcgg	1554.57	1782.32	1531.79	1513.31	1376.74	1483.47		acaugaugcguuacgcacaugu	3415.57	1208.25	1478.19	945.151	1038.64	481.728
cgcaugaucuaagacaugcg	2826.12	503.068	751.966	328.482	857.587	458.286		uaaggcguuugauuccaaacccuua	1500.99	1016.48	1803.2	1529.16	967.603	1095.59		caugcauauguaaccauagcaug	3350.44	1087.49	1319.19	925.069	487.559	1788.29
uuacgagaauauauggauuccguaa	1199.57	1460.7	945.3	1514.18	434.998	422.132		augcaauguuuaaacaugcau	7957.73	4125.65	4721.69	6431.42	7017.5	4179.15		uaagguguuuugugcuaaacccuua	5158.25	8450.9	4429.86	2465.13	3717.56	3263.51
caaguaauucauaugggaauacuug	3410.07	3547.14	3684.95	1963.2	1508.71	1558.95		uugcauuacagaguaagcaa	2897.73	3929.35	2932.14	1850.13	2138.34	2574.63		auaggacuugguggggcaagccuau	5981.3	5573.07	4232.88	4117.46	5275.96	3349.86
ACUUUAGAAUCACACAUGU	882.706	639.394	485.146	968.504	329.738	366.029		auaggagauuauauggaaucccuau	2692.65	825.559	839.682	1598.67	770.432	907.091		uguacagcauuagcguaca	4661.56	3502.75	4297.83	2922.75	2077.4	2086.08
caugcauauguugaaacauagcaug	2138.72	1188.07	407.175	861.983	461.343	457.539		GCACGAGGAUCACCCGUGU	1887.73	1899.94	1671.82	1505.51	751.15	1180.72		acaugacgcguuacgcgcaugu	3117.54	475.503	2610.48	854.986	1013.92	70.9347
gcaagagcuuauauggaagccuugc	3705.34	2497.14	1747.46	1833.18	1186.92	1070.27		caaggacuauacauccauagccuug	2176.75	1738.22	908.598	1363.29	1162.78	1483.24		auaccaguauauauggauacgguau	6555.25	8299.99	4814.67	5637.1	4976.63	4113.65
uaaggagaguauaacucccuua	807.551	549.237	669.053	441.008	414.536	476.559		agaccugcauuagcggucu	2751.03	2244.98	2367.38	2103.97	3247.82	1184.9		uucguaguuuacauccaaacacgaa	3868.79	947.211	1703.63	672.978	887.258	1265.14
uaaggaggcuauaagaagccccuua	2262.34	799.371	569.254	714.031	863.666	536.546		aggcaucgccaagcgagccu	4231.07	2584.74	2440.19	2273.66	3072.14	1561.26		acucgagcauuggccgagu	5389.07	4252.42	4678.97	5143.74	4949.08	3153.4
gggcacggauaauccggccc	1001.41	1183.02	1044.22	401.941	519.534	553.824		guauuaggauuaccaauac	2268.76	1170.75	1402.85	1739	783.525	1196.24		uaagaacucuaucuguagagucuua	8299.42	7505.28	6099.67	5359.13	4579.06	4289.3
AAAGGACUUGAUAUGACAAGCCUUU	1491.51	457.771	1063.83	289.627	466.707	118.937		UAACGCGUAUAUAUGGAUACCGUUA	2708.03	3607.71	3142.1	2275.13	2224.05	2208.35		acugaacgcuuagcgucagu	3809.88	372.116	2218.16	1607.57	1434.58	519.672
uaagcugaauauauugauucgcuua	1310.58	1301.49	1144.09	1194.04	816.187	674.426		cucgacgucgaugacgcgag	1694.84	1260.36	1372.02	1315.56	1375.15	1514.61		acaugaugguauuaaccacaugu	4253.16	2937.77	4797.13	1698.12	738.963	1111.75
accugacgauugcgcaggu	989.662	518.278	883.678	245.023	536.015	201.87		GCAUGAGGAUCACCCAUGC	2795.26	4243.73	3469.5	1676.67	1081.45	1506.45		uaaggaguuggacccuua	5820.88	6734.18	5234.07	3072.84	4829.71	3788.14
uagguauucuauauggagaaaccua	1135.26	1152.12	1071.68	1076.53	575.383	416.811		augcaccgugaaagggcau	2672.47	2100.37	2500.5	2194.38	2076.57	1897.5		auaugcuuacuaaacauau	2546.31	2061.41	2903.26	2135.53	434.878	1639.18
uaagggcucuuaauggagagccuua	2659.86	937.408	484.054	276.971	324.081	674.133		acaugauucauugaaacaugu	1552.77	3198.5	1415.71	1256.74	808.776	1263.61		augcaagaccaagucugcau	2823.22	2054.73	1082.51	1146.54	1262.74	1106.33
ugaauaggguauauggacccauuca	1050.25	1116.21	714.919	745.528	790.124	227.185		uaaggaguuuaauuacaaacccuua	5293.27	7692.31	3864.72	3767.7	3231.42	3243.78		acaugauaaguuacuuacaugu	6784.85	10049	5616.95	2811.92	4211.23	5359.36
agccaucccucagggaggcu	779.325	821.676	777.575	368.052	407.686	274.527		auugcaauuaagaugcaau	2871.44	1447.61	1786.47	2180.83	1101.65	1914.82		uuggcgguuuaaaaccccaa	3688.63	2798.57	3327.19	2751.91	2104.47	2380.89
uucggagauucuguggaaucccgaa	1094.45	486.757	683.952	601.81	556.059	354.242		uaagagcugggccuua	3254.28	3679.83	3110.42	3488.62	3528.41	1889.87		acaugaucuuagacaugu	12341.8	914.442	NaN	2050.01	25.8417	1744.16
aaagcacuuuaaaugaaaaggcuuu	1263.72	720.786	955.048	715.795	425.874	516.257		uauggcguuaccaugguaacccaua	1821.14	1114.75	1799.88	1852.33	937.623	1211.81		acaugacaaguuacuugcaugu	3814.28	2925.47	2668.72	2814.82	2043.29	2369.73
augcagcuauacagcgcau	1256.66	1242.09	1033.59	824.44	1274.07	598.16		uaaggccuuucuagagaaagccuua	1974.56	2053.06	856.016	1397.08	2279.3	1416.82		uuagcacauuauauggaauggcuaa	4909.37	3600.17	3016.77	2693.78	3009.37	4088.2
UAACGAUAUUAUAUGAAAUACGUUA	2483.84	1299.21	1379.5	670.666	879.378	471.965		acauacaugauucaugaugu	2167.39	1137.5	676.202	1268.72	836.645	1208.79		uucgaugucuaagacacgaa	3590.74	1608.19	2264.85	1043.98	1220.26	1191.73
gaggauaucgaugauaccuc	1151.15	640.404	520.041	301.502	729.635	207.673		uaaggcguuuuaccauaaacccuua	7099.23	6342.28	7048.41	3924.63	4758.2	4399.19		uaagguguuuuccgacaaacccuua	4523.63	2693.89	3071.15	2398	2698.62	2691.7
auggacgucuuagacgccau	1017.28	759.611	635.027	547.507	585.102	244.192		acaugaaaguauucaaacuucaugu	4283.03	4796.82	4488.5	2210.67	3224.94	1746.5		uacgcaggucccaugggaccgcgua	3447.19	1284.99	1980.22	1464.72	990.76	797.483
uccggaauguauauggacauccgga	538.959	553.164	572.05	220.008	466.485	328.869		acaugaaagaaauuuaucuucaugu	5525.4	7231.72	3753.82	2391.89	4317.78	3300.98		uaaccacuuuauauggaaaggguua	9819.16	9221.87	6053.11	3906.09	4982.3	5029.96
uaaaccguuuauaaaaaaacguuua	1497.9	1055.82	812.23	521.47	1243.32	383.818		ucuagaccauuaggcuaga	2355.82	1393.2	1092.29	1446.8	1056.41	907.224		uuucgacuaaauaugguuagcgaaa	4043.91	1930.26	1174.63	1057.06	1124.42	711.751
acaugaggaugugcccccaugu	1089.04	721.96	609.564	522	560.809	497.507		accuguggaauucccaggu	1816.78	1550.5	1405.08	1400.69	1241.96	1367.15		ugaacaccauuaggguuca	5229.39	9702.2	4256.91	4421.54	5159.72	2467.67
auucgagaauauauggauuccgaau	4887.13	2427.69	2894.99	1294.46	1380.4	1485.04		augacagucuuaaaagacgucau	1811.69	1352.63	874.028	1777.61	1262.52	1208.25		uugacugucuaagacaucaa	4154.9	3539.85	2526.86	2179.03	2493.39	2403.5
augaaucucauagagaucau	905.554	494.369	792.015	352.517	629.299	402.792		uaaggaguuuguugucaaacccuua	1835.68	1650.03	1928.33	1539.6	1574.21	1064		uaagcacaauauauggauuggcuua	14588.2	11107.4	6860.95	2212.08	3979.61	5714.24
cugcaggcuuaaagccgcag	1080.96	500.811	773.774	333.318	697.373	273.757		uuaggcguauauaugcauacccuaa	2492.55	1254.12	1096.4	1609.3	929.525	737.414		UGAACCGUGCAUAUGGGCACGUUCA	2914.01	1388.97	1855.31	1518.31	1810.4	1005.56
UAAGGCGCUCAUAUGGGAGCCCUUA	2897.76	1465.01	902.845	1112.92	777.337	1128.61		uaaggaguuuauauaggaaacccuua	2199.19	3241.33	2711.52	1953.59	1401.57	1343.18		CAAUGCGUUUAUAUGGAAACCAUUG	4613.42	4345.39	3485.8	1749.5	2474.1	2402.91
gugaacgguuaaaccgucac	820.382	757.947	574.951	521.095	391.253	264.734		aaacgagaaaauaugguuuccguuu	6623.81	7787.62	4717.11	3477.94	6495	3868.91		guucacguuuaaaacggaac	6997.02	10173.4	5852.28	4546.4	6120.79	4495.36
auuggaguauauauggauacccaau	1576.47	697.231	547.97	893.283	877.927	565.663		caagacgagucuaucgacucucuug	1958.3	1998.68	3528.08	1617.26	2246.33	1902.15		gcgcauuucuaagaaagcgc	7007.97	531.463	1071.66	893.631	587.118	155.847
augcaucccgaagggagcau	1428.11	826.684	525.316	352.12	575.231	434.242		auggcaugcuaagcagccau	3334.37	2216.77	1514.71	1637.58	2183.03	1541.28		uagugagcuuauauggaagccacua	3214	2932.18	2022.18	1404.41	2323.72	1376.97
uaaggaggucaucugagaccccuua	585.118	1017.98	789.969	412.854	636.691	304.128		aaugcagauuauauggaaucgcauu	3384.4	3057.03	3794.45	1892.06	1828.1	2764.46		guucaugucaaagacagaac	9721.62	11370.2	4851.85	5442.4	5753.52	3267.18
acaugaggaaaguuaguucccaugu	1156.35	708.846	816.796	335.621	736.349	167.985		acagugaagcgauuacgcucacugu	1820.98	4527.66	1375.99	1366.78	1367.92	1250.08		uaagggguuucccgggaaacccuua	5495.43	604.705	939.663	1243.28	1783.71	451.07
auaggaguuuaucuguaaacccuau	934.841	805.164	675.441	640.826	498.746	689.053		gcgcacgccuaaggcggcgc	1167.3	1575.05	836.716	1781.04	1256.12	1234.3		acaugagcauaggccaugu	6915.18	4896.68	4996.79	5395.46	5481.44	5152.16
augcaccgugaaagggcau	1166.96	917.111	612.125	472.989	795.066	704.811		acaugauguaacuuaguacacaugu	1700.97	1134.11	2121.56	1154.5	974.367	822.787		aaggauaguauauacuaccuu	4768.65	3869.5	4383.51	1437.84	2635.3	1752.11
uauccacuuuauauggaaagggaua	1870.58	1592.2	588.112	558.906	346.011	910.016		uaagguguuugaccguaaacccuua	3928.5	7366.83	5864.62	4419.2	2888.69	3599.93		uaaggauuuaauguaaaccuua	3291.83	1190.08	2013.87	1113.56	1200.22	950.058
aaaagagauugugaggaauccuuuu	603.015	737.769	757.197	422.686	737.472	371.725		uaauaaacuuauauggaaguuauua	2858.14	8353.99	3905.59	2091.3	2659.69	2244.81		UAUGAAGAUUAUAUGCAAUCUCAUA	7795.9	6552.9	4163.08	2309.91	3856.45	3379.95
gugcagguuauaaaccgcac	1551.97	545.378	917.931	350.968	662.381	160.948		caggaaauucauaugggaauuccug	2366.38	1552.11	2055.59	1283.39	2056.52	1118.96		uaagaaguuagucucguaacucuua	3322.6	1232.48	2734.53	418.315	1542.31	493.915
aaagcaguauauaucaauacgcuuu	3115.64	2656.3	2803.41	2348.59	2334.67	2155.3		uaagguguuuauacgcaaacccuua	3870.55	3725.57	4885.28	2306.16	2295.27	2065.86		uaagguauuucuagggaaauccuua	4773.51	2072.76	1999.67	1903.66	1767.01	1877.01
uuucgacuuuauauggaaagcgaaa	1006.14	997.352	616.444	1070.8	665.951	326.503		uacagauuucauaugggaaacugua	3421.95	7882.87	5523.58	2118.56	1735.33	1878.77		aaggacgauggcgccuu	4462	1945.79	2214.45	1733.73	2601.01	2705.16
augcaugucgcagugacagcau	3790.3	2403.45	2048.86	1891.57	1488.4	2593.92		gaugcagauguaagcaucgcauc	2144.21	1523.17	1347.17	1646.64	683.264	1719.19		guauauggcuaagccaauac	9678.49	8098.25	5120.2	4680.63	6432.51	3105.57
uuaggcuuuuagcuucaaaaccuaa	1751.36	758.551	605.977	397.289	487.006	248.865		uaaggaguuuccgacgaaacccuua	1798.68	2191.12	1609.99	1401.73	984.396	1571.13		augaccaguuaaacggucau	2927.41	2809.68	1429.6	878.281	561.428	813.172
augccauauguuaagacauaggcau	1300.71	919.727	630.661	195.561	287.773	212.772		uaaggaguuuacuaucaaacccuua	4353.66	6616.57	7233.96	3432.2	5686.84	3778.46		acaugaaaaguuacuuucaugu	8644.65	10464.4	6214.96	7123.52	7333.22	4976.38
uaagcaguuuacauggaaacgcuua	2205.26	1902.49	2371.53	1438.88	1597.77	1467.4		ACAUGAGCAUCAGCCAUGU	2890.01	6168.34	3479.22	2176.39	1525.66	1689.04		uaugcagauaacucgcaua	5254.26	2897.72	3451.68	3271.95	3164.84	2830.87
gccugaugauuacacaggc	763.367	602.006	586.038	360.137	420.31	231.735		uuaugcgucuuuuuggagaccauaa	2138.17	1938.46	2276.16	1937.65	1385.15	1507.82		uaggauuuaaauuaaaccua	9441.35	7268.79	3338.15	3720.03	3994.5	6028.01
cugcgaagauuacucgcag	1345.09	1568.34	1102.04	807.365	947.924	850.509		ucaguaaagauuacuuacuga	3269.89	5964.39	4476.58	2499.05	2286.38	2170.48		uccugagaauuuuccagga	3586.68	2308.79	3207.52	2036.13	2383.15	2039.08
guuuaugucuaagacaaaac	4017.74	4621.15	3440.75	4069.96	2811.17	2936.85		uauccagaauauauggauucggaua	2500.44	4042.84	4239	1752.51	1914.16	1505.79		aauccaguauauauggauacggauu	3627.47	5246.52	3123.23	3125.73	1224.23	1917.76
CCAGGCCAUCAUAUGGGAUGCCUGG	2561.44	592.519	613.732	517.992	493.213	524.28		uaagguguuuucucgcaaacccuua	2732.58	5688.01	3171.5	2277.91	1719.27	1900.37		uaaggauuuauagguaaaccuua	8602.93	936.31	879.596	1296.3	969.203	1796.94
uaacgaguuuacaucgaaaccguua	2184.36	1414.14	1549.16	1412.6	1391.54	1563.75		augcaagucggagacugcau	1848.69	1891.94	1406.49	1519.39	1985.98	1556.09		auaagacgagugcgcuuau	2119.83	634.7	1735.27	862.132	1170.01	427.74
aaggaaguaugcuccuu	2297.96	1219.21	1000.03	789.219	1062.38	722.009		uugcaggucguagaccgcaa	2031.94	994.004	1218	1426.64	742.599	946.162		acauaaccauuggguaugu	4681.13	3956.39	4527.15	2870.78	3558.31	2250.04
augucaacuaacaugugacau	747.289	886.565	865.981	260.527	590.137	379.777		uaaugaggucauaugggacccauua	1715.03	1763.64	2000.05	1662.2	957.482	1162.72		gaugcagcugaagcgcauc	4578.25	2753.39	812.364	1143.19	1300.97	1167.05
aaucgacuuuauauggaaagcgauu	849.077	530.16	849.949	467.047	505.683	304.789		auggcagauguaagcaucgccau	2195.96	3965.37	1930.78	2300.45	675.266	1292.49		aggcaugaccgagucagccu	3863.8	6034.79	2277.42	4168.54	3872.48	3355.38
UACGCUGUUUAUAUGGAAACGCGUA	2707.91	788.909	918.641	1255.64	841.518	1115.44		uacagaguuuaaagggaaaccugua	4834.37	6219.08	7005.89	2821.5	3191.97	3400.94		ucaacacgauuacgguuga	4035.9	402.041	915.018	1360.8	1257.85	599.681
cuguauguaaaguacaacag	3263.9	1597.5	2200.82	2391.77	2207.72	2058.75		uucgaagacuaagucucgaa	2521.85	1794.2	1498.44	2146.44	1112.15	1506.51		cuaggaguuuagacauaaacccuag	4887.48	2336.14	2128.56	3044.82	2898.7	2399.79
acaugaggugaaccgcccaugu	1331.56	593.396	765.997	741.902	528.908	318.729		uucugaguuuuaaucgaaaccagaa	1910.28	1969.73	900.439	1402.16	879.329	695.992		augcauuacgaaguaagcau	5056.9	9706.81	3622.92	3539.3	4183.4	3369.17
ugucaugucccagacagaca	2846.74	1744.99	1548.73	1033.99	2034.17	1136.12		uaagguguuuguaaacaaacccuua	2101.81	1666.15	764.552	1672.9	783.826	1031.58		augcaggcauaaugccgcau	3923.77	6269.22	4875.64	2521.83	3311.08	2682.44
ucaugaggaguucccauga	1474.77	613.744	913.087	396.504	388.72	635.101		uaagguguuuaucccgaaacccuua	3621.4	5261.61	3462.32	1961.3	3096.21	2522.71		guauauggcuaagccaauac	2876.62	2695.21	1636.15	1403.55	1389.59	1251.41
UAACGACUAUAUAAGGAUAGCGUUA	1233.68	1155.7	1074.2	401.524	566.272	439.653		acucgaacauaugggucgagu	2840.39	3975.26	3019.53	2477.76	2951.8	2153.6		ccaggcgcaugagcccugg	4534.5	2563.37	2081.17	2575.6	2416.67	2524.75
ucagaaggucauaugggaccucuga	1215.13	455.027	554.608	517.151	533.902	367.437		CAUGAGCAUCAGCCAUGUU	1778.07	1851.79	1365.84	1697.21	971.427	1335.07		uauggagcguagauauacgcccaua	2959.17	1358.32	2139.11	963.674	787.324	492.427
UAUGGCGUUAAUAUGGUAACCCAUA	1219.35	1016.97	832.533	423.413	898.298	481.616		ccggaaggauuaccuccgg	1550.15	1470.72	1289.18	1451.05	1143.36	1005.46		ucaagaugcuaacacuuga	5301.65	5814.08	4887.81	5926.03	3414.78	3316.83
UAUGAAGAUUAUAUGCAAUCUCAUA	2594.25	2429.59	1879.61	1766.11	831.243	641.197		auaggacaauauauggauugccuau	2151.98	2447.13	1359.31	1660.25	2117.23	886.384		augcaaaaugguaagucauuugcau	5443.26	3292.41	2148.14	3094.72	2618.26	2921.34
uaaggaguuuggcauaaaacccuua	2869.48	1530.59	1814.55	1420.57	1500.61	1102.84		CGCAUGAGGAUCACCGAUA	2001.5	1551.18	1422.3	919.352	757.423	1067.27		aaaggaguugacacggcaacccuuu	3548.58	455.973	521.21	1147.5	1192.91	175.327
CAUGAGGAGCACCCAUGGU	1268.94	1100.29	787.759	455.117	384.056	435.729		uaagguguuugcuaaaaaacccuua	2968.11	4674.29	3742.76	2342.5	2611.23	2082.49		auaggacuugguggggcaagccuau	2538.43	1821	1905.67	542.26	1484.17	537.411
guccaccacucaguggggac	918.712	511.252	626.444	254.286	547.14	319.689		uaaagcguuuaaagggaaaccuuua	4616.29	6075.24	1666.13	5114.55	1689.34	4979.79		agacaacucagagagugucu	5474.26	4477	2946.95	2571.69	3806.31	2462.29
cgacgagucuuuaugaagaccgucg	870.527	893.828	880.014	270.112	524.949	290.716		cuacacugcuaagcagguag	2946.14	1514.43	2110.11	1171.51	826.157	1850.64		uauggcagugauuacacgccaua	5417.03	1608.63	5102.97	1259.49	1168.57	1991.59
uuuggagcugacaugacagcccaaa	828.237	633.528	963.431	265.808	669.119	440.48		uaucgacaauauauggauugcgaua	3917.2	5531.17	5789.76	2062.76	1417.89	2706.9		gcgcgaggauuacccgcgc	5008.57	918.241	1721.82	1172.59	1065.4	1283.56
ucaugaggucauaugggacccauga	1062.84	832.487	1260.44	767.11	608.91	442.149		auggacgucuuagacgccau	1821.29	1546.75	816.206	1296.26	725.019	1129.44		cagcaugucgcagacagcug	4433.97	3016.6	2643.11	2456.08	3116.68	2709.61
uuaggaguuuguaugaaaacccuaa	2071.87	1769.02	2182.83	1091.15	857.839	656.005		gaaggaguuuacauuaaaacccuuc	1499.52	1602.53	1129.72	1156.43	714.356	687.138		uaccaagacuaagucuggua	2162.36	3487.48	2337.48	1200.53	1845.42	1247.85
gccugcgaaucauccaggc	871.11	533.148	973.802	169.493	430.289	388.644		agaccuggauugccggucu	1533.55	982.579	1389.97	1349.6	1393.27	1315.29		UCAUCAGAAUUACCCAUAU	6368.13	3830.3	5944.51	1360.37	2213.96	1071.58
uaaggaguguugauggacacccuua	1117.97	465.715	651.608	337.237	362.767	251.536		uagggaaugcauaugggcaucccua	1821.1	2250.89	1144.24	1373.98	981.635	2134.05		agauacggcuaagccgaucu	4620.49	4046.31	2931.58	2280.27	3045.08	2760.91
ucgcgaguaguaaccgcga	1252.48	843.31	709.95	352.334	455.1	379.07		ucuagacgauuacgcuaga	2494.11	2458.74	2362.6	1632.25	804.226	1867.44		aggcauagcuaagcuagccu	3223.42	3304.13	3383.27	2084.45	1932.5	1799.33
aaggagaguuaugacucccuu	942.012	717.691	603.573	904.736	572.936	416.837		CAAGGCGUGUAUAUGGACACCCUUG	1516.34	1358.62	855.393	872.82	1085.75	842.141		uaagcacaaaauaugguuuggcuua	6346.29	6866.85	6030.94	3719.07	4288.4	2592.01
uaacgagauaauaugguauccguua	1560.2	1710.44	1122.93	490.107	549.54	1653.28		accugaggaauucccaggu	2398	1329.67	1357.27	1941.48	1673.48	1297.68		uugcaugcccaaggcagcaa	2989.15	3221.08	1419.1	1745.78	1843.66	1903.7
augcaugucgcagugacagcau	1262.41	1549.72	1377.81	371.658	372.934	172.94		uaagaguuuaugaaaccuua	2979.84	1525.1	2177.52	1672.95	1076.69	1699.81		uuagcgguuuggaucaaaacgcuaa	4453.35	2248.05	2347.36	2695.6	2492.12	2673.69
augcagaugauaaaccaucgcau	1899.1	1375.27	979.592	979.231	1413.47	500.869		acaugagagagaauuaucuccaugu	2772.1	3429.36	920.271	1486.32	1215.54	1251.02		UAUGGCGCUUAUAUGGAAGCCCAUA	4050.33	3301.61	3312.08	1830.14	2771.87	3135.6
uaaggcguuuuugaucaaacccuua	1361.7	931.094	1192.67	634.227	1099.66	551.441		caaagaggaucacccuuug	2889.6	3636.51	3325.46	2158.75	1478.86	2095.52		acaugaggcgauacgcccaugu	10221.9	408.375	1383.96	1180.83	521.723	NaN
augcauaugucugaacauagcau	1345.23	483.804	605.203	202.44	677.665	267.611		uaagguguuuccaggcaaacccuua	4041.17	4549.22	4100.7	3481.99	3186.05	3162.91		ugggauuccgaaggaaccca	7194.26	2768.16	3142.19	2849.79	1621.44	1369.57
guaaggaguauauggacccuuac	1391.48	652.409	722.758	471.217	234.941	433.308		uacgcaggucccaugggaccgcgua	2278.52	1618.35	782.093	1584.36	1175.53	950.282		ugaugacgauuacgcauca	6392.98	5899.38	6477.51	4441.38	3932.81	4165.48
ucaagagggcauaugggccccuuga	1294.25	438.871	1029.01	245.729	524.649	354.903		uaugcaguguuuaaggacacgcaua	2213.02	1519.38	820.422	2235.93	1745.46	1444.39		accaugaaggauuaccucauggu	5731.93	1646.4	7281.43	866.758	1301.56	1016.27
aaggauaguuugacuaccuu	886.033	509.742	348.959	250.598	522.792	358.536		gacuuaguugauauggcaacaaguc	1983.91	1385.36	1262.25	1435.46	673.421	1174.47		augacagucuuuaagaagacgucau	2851.78	2653.68	569.458	1056.76	701.291	503.21
uaaccagauaauaugguaucgguua	1121.93	759.825	870.636	705.859	513.581	1118.15		UGAGGACAUUAUAUGCAAUGCCUCA	2657.64	2268.32	2390.84	1639.92	1481.18	2038.26		aaggaagaguaacucuccuu	5090.5	3146.6	2071.99	1902.14	3080.47	2924.17
aaucgagaauauauggauuccgauu	2984.12	3036.28	2413.4	1599.39	1679.28	1432.32		acaugagggcauagccccaugu	1831.97	1371.28	1978.86	1648.94	736.433	980.544		UAUGGACUGUAUAUGAACAGCCAUA	3249.67	958.592	1850.87	1889.73	2321.85	1166.97
cgagaaggucauaugggaccucucg	1130.86	738.185	834.733	528.875	1015.94	459.835		uaagguaguuuauauggaaacaccuua	6775.47	8827.47	6509.26	5509.04	5737.69	3364.34		aaaggccauaacaugguaugccuuu	4975.17	6994.26	4477.48	3350.33	3941.05	3640.65
cuaaggaguuuauauggaaacccuuag	2302.98	3583.23	1914.31	1310.47	949.262	1306.13		augcaccauaaacgggcau	2073.58	1315.26	1103.79	1383.29	757.938	907.377		ucagcacuuacuauguuaaggcuga	2029.74	1809.23	822.682	692.59	1619.53	553.347
CCCUGAGGAUCACCCAGGU	1072.95	862.286	692.903	841.082	640.551	575.359		acgagagcauuagcuccgu	6102.03	7247.13	5276.72	4846.01	5835.17	5203.79		guauauccauauggggaauac	8246.44	9750.68	8946.81	6111.45	6696.36	4682.07
acuuauugcuaagcaaaagu	2617.3	1884.56	1896.3	2960.29	2121.89	881.08		acaugauggguuacccacaugu	1028.12	1654.13	1178.26	1420.33	1000.98	1407.31		uauggcguuuaucccgaaacccaua	2786.39	1469.67	1824.4	1828.49	1339.64	2052.91
cuuaauuuauaauaaauaag	1267.82	261.063	861.374	863.779	513.278	239.853		uaaggaguuuucguuuaaacccuua	4476.09	9586.01	5760.9	2910.81	3119.83	3201.08		uuuggagcucauguaugagcccaaa	1738.19	8135.41	377.176	946.499	714.934	166.969
uaccgagcauaucaggaugccggua	1408.97	453.492	944.74	354.872	535.32	164.559		gaugcaauguugaaacaugcauc	1855.69	2069.77	1207.76	1280.8	732.386	1197.39		uaaggacgauucgccuua	5367.88	11268.4	8048.64	4941.7	4314.61	3240.19
ucauguggacuucccauga	728.162	650.356	834.199	285.049	644.745	534.971		guggauggauuauccaccac	1964.94	1485.25	1887.38	1839.12	939.843	1917		cguaacgucuaagacguacg	2965.44	3019.07	2544.66	1752.14	2353.18	2230.82
acuaaaguguuacacuuagu	934.018	477.241	647.581	340.361	551.96	527.835		acugacauucuaagaagucagu	2938.74	1512.93	1659.11	1582.01	938.401	1647.33		auuccaguauauauggauacggaau	2655.59	3249.56	1826.52	1019.75	1899.05	1182.55
uaagggguuuuucaugaaacccuua	1025.89	744.15	716.318	273.104	1103.77	569.814		uaauuaauuuauauggaaauaauua	4059.05	4467.88	4459.14	2951.26	3115.98	3267.39		uuccaagaguaacucuggaa	1913.17	2499.2	1592.81	1094.78	1378.55	774.041
ccgcauuuuuaaaaaagcgg	1111.13	359.265	515.979	206.554	345.433	486.963		uaaggcguuuucucauaaacccuua	4777.39	5549.11	5896.23	3106.67	3932.65	2522.17		CAGuAuuuGGuAuCuGCGCuCuG	8454.02	6395.33	5546.68	4165.79	5639.2	4588.9
uaagggguuuauauggaaacccuua	2286.53	482.738	730.925	781.119	439.734	330.006		uaaggacaguaagacugccuua	3187.23	3307.73	2150.28	2864.32	2754.14	2321.09		cugaaugcuuaaagcaucag	8935.42	1959.59	169.358	1525.67	1249.51	1251.4
gcuugacgaauucgcaagc	1540.53	640.947	557.268	448.255	553.859	680.868		gcaggauuugauauggcaaaccugc	1813.54	2421.09	1479.92	1541.28	795.07	1630.44		acugcauauguaaacgcauagcagu	2924.23	2771.83	1301.71	540.055	688.153	223.3
gcccgaugauuacacgggc	1719.88	1230.84	953.244	307.561	481.952	290.661		auacgagauuauauggaauccguau	5231.53	7816.86	5554.89	2581.9	3620.17	4306.13		ccacuaggauuaccagugg	6653.56	1218.58	5394.98	628.19	1528.23	608.296
uaacgaguaaauaugguuaccguua	931.116	503.553	940.714	375.811	609.668	494.317		UAACGGCUUUAUAUGGAAAGCGUUA	2783.23	2396.41	2785.09	2283.2	1175.79	1807.14		aagcaugugcaacacagcuu	4496.85	2830.04	2570.48	2240.48	2810.48	2683.23
uuaggagaauauauggauucccuaa	1205.11	997.554	1623.14	747.258	558.835	494.302		uaaguuguuucaaaugaaacacuua	1512.4	1275.78	1329.44	1325.99	1175.1	1482.52		UAAGCGGCUUAUAUGGAAGCGCUUA	4889.42	3542.29	5899.23	2941.54	3775.79	3588.57
cuagagaucgaagauccuag	2208.16	642.387	664.143	563.57	306.362	1298.17		CuGACGAGCAuCACAAAAAuCGA	1834.85	1320.56	667.553	1163.24	892.667	1146.12		uuggacgucacagacgccaa	2604.67	1075.37	1136.69	1100.56	1004.23	830.606
cuggaugucugagacaccag	787.259	828	610.842	502.273	569.678	486.027		auacgacauuauauggaaugcguau	6810.72	7358.84	5471.26	3741.51	5083.63	4914.18		uauggaguuuauuuggaaacccaua	8109.82	9108.65	7925.2	7208.97	7070.74	5337.17
uaaggcgauuauaugcaaucccuua	2410.38	2631.54	2360.95	2925.28	1509.72	1379.95		aauccacuuuauauggaaagggauu	2946.76	4231.83	4058.75	2184.07	2799.89	1889.65		augcagucuuaacagacgcau	4692.56	4425.67	4874.93	2961.67	3558.03	2848.36
uuaccacaauauauggauuggguaa	815.933	813.129	673.79	369.568	525.687	212.782		uaaggaguuuagccgaaacccuua	4906.82	4343.4	3840.99	2487.45	3799.37	3015.41		uauguaguuuauaucaaaacacaua	4647.29	4267.75	4997.32	3161.44	4623.31	2936.19
aguuacgucuaagacgaacu	1274.39	1297.56	1359.73	732.387	1024.52	1061.99		uaaggcguuuuuauauaaacccuua	4574.69	9184.1	4044.45	2682.14	4706.47	2224.12		gaaugagaauauaagaauuccauuc	5821.4	1407.87	389.147	842.277	295.66	927.13
auuggacauuauauggaaugccaau	3204.93	1097.58	1294.68	633.367	670.37	312.182		augggaguauaugcggauaccccau	3155.66	2632.21	2760.8	1514.04	2375.66	1716.41		uaccugcuuuaucgggaaagaggua	3406.92	1249.54	1682.84	1394.7	1196.19	1279.76
AGGGUCGCUUAUAUGGAAGCACCCU	1957.31	1088.65	1460.98	716.144	881.276	694.775		uaaggaguuucuucgaaaacccuua	2405.08	4001.39	3018.88	2370.02	2999.07	2150.6		acaugaggacgguuccccaugu	1587.48	3201.53	507.498	1579.2	1050.13	1012.97
cccggauuuuauauggaaaaccggg	1307.82	495.629	552.721	631.606	763.363	273.186		augggugucuaggacaccau	2829.58	2058.13	2855.13	1413.37	1470.66	2308.46		auacaacucucagaguguau	3949.28	4106.21	3859.57	2664.39	2379.32	2134.7
guaggaacacuaguccuac	757.853	1094.85	417.165	230.718	315.375	295.863		uaaggaaguuuauauggaaacuccuua	3740.5	3948.86	4365.17	2259.61	3457.86	2083.76		uuacgaguuaauaugguaaccguaa	6978.35	5173.16	4426.04	2989.7	362.559	399.08
augcaagucuaaugaaagacugcau	957.851	774.12	805.761	861.634	611.055	696.457		uaagggguuucugaguaaacccuua	2149.33	1259.87	1088.57	1171.67	721.583	1198.48		uauagaguugaugcugcaaccuaua	3523.84	1655.7	3281.3	1891.73	2121.11	1830.61
aaacgagaaaauaugguuuccguuu	1808.24	4218.59	4908.83	1999.43	1206.54	2042.15		aaucgagaauauauggauuccgauu	2595.53	2949.49	3446.58	2007.53	2460.93	2417.04		uaaggaguuugauaaacccuua	5954.67	4857.24	3406.9	4439.73	4711.63	4053.84
ccugacaauuaugcagg	788.642	1014.86	884.256	796.229	827.04	418.132		ucuccagaauugucggaga	1654.17	1319.87	2195.71	1597.89	835.25	1038.3		acauaacguuaacguaugu	2912.73	2267.64	2262.07	1304.81	1568.37	1001.39
guguaggucuaagaccacac	886.183	1055.82	963.062	801.17	934.926	415.621		uaggauuuaaaguaaaccua	1999.36	935.081	1002.26	1331.27	808.457	672.319		augcagggugaaaccgcau	2941.91	1076.7	1727.96	921.572	959.146	1332.82
acuuggggaguccccaagu	1006.1	491.55	676.86	421.451	535.2	297.687		uaagcuguucuuuucugaacgcuua	1893.44	1994.37	1306.93	1237.8	1029.57	1951.17		uaugcagauuauauggaaucgcaua	3742.54	3402.56	3655.98	1799.78	3192.48	2213.76
uaaggaguuuccuagguaaacccuua	1371.6	701.135	1181.97	622.428	647.846	316.428		ugagauguuuauauggaaacucuca	6300.36	8817.94	9099.18	5901.5	3505.83	5443.46		augcaucuuaagagagcau	2915.68	662.864	928.604	1535.25	553.139	564.155
CGCAUGAGGAUCACCCAUG	946.024	549.337	1601.06	267.11	636.221	228.066		augagggauuaccccau	1811.13	2065.41	1679.05	1621.56	1612.94	1738.72		uucgguguauaauacacgaa	3952.46	4325.29	2948.32	2766.2	2635.37	2118.89
aacgaacucuaagagucguu	1024.29	1602.59	473.896	508.252	519.689	400.402		gaagaagguuauauggaaccucuuc	2141.04	2188.09	2123.57	1453.44	1438.62	1404.43		cugaacggcuaagccgucag	4245.78	957.689	10473.4	1243.15	408.435	231.022
acauagggaauuucccaugu	1412.31	578.1	1127.62	548.164	731.823	625.617		CAAUGAGAUUAUAUGAAAUCCAUUG	4469	9460.14	3651.8	3371.94	4528.12	3365.23		acugaggguuuaaccccagu	4661.82	585.45	1280.83	313.125	739.667	874.743
aucgcaauguaaaugcgau	1265.17	1158.07	1399.78	1013.03	1137.59	1015.99		ACUUGAGGAUCACCCAAGU	2273.45	4209.51	2010.79	1881.09	1258.71	1394.67		cuacacugcuaagcagguag	3267.63	1600.43	1017.36	951.909	887.796	172.824
acuacaggaguaccguagu	4158.53	2755.2	2641.21	3018.89	2619.98	2505.54		acagagacggauuuacguccugu	2380.06	2542.58	2792.41	1709.25	1637.65	1691.37		augcaggugguacaccgcau	6023.16	1169.14	1476.84	1265.81	2977.68	1147.56
uauccacaauauauggauugggaua	1235.78	1099	666.043	306.506	801.615	502.687		auauguggcuuacccauau	6774.85	11429.9	6254.69	4452.18	7301.27	7100.4		ccaugaaguguacucaugg	10717.7	6732.45	6082.01	3837.25	6456.05	3304.97
uacggaguccauauggggacccgua	1554.35	487.978	611.672	501.428	708.539	536.112		gaaagaguccauauggggaccuuuc	2801.43	3804	1963.56	1679.9	1655.51	1869.06		uuuggagucucucugcagacccaaa	2194.86	1091.44	1650.54	953.512	922.407	417.826
aaggaauauaauccuu	1555.21	689.236	654.493	337.644	808.822	545.423		guacaugccuaaggcaguac	2281.96	1691.73	3237.55	1549.27	1398.32	1244.56		acaugaggcgauucgcccaugu	4707.8	3009.84	2131.87	1896.29	2396.22	2099.88
ucaggaauccauauggcgauccuga	1121.73	1362.14	518.108	619.881	500.096	203.579		uaaggcggagauacggcuccccuua	3531.36	1547.12	2245.52	1403.42	1145.87	2603.18		auuuaugccuaaggcaaaau	5945.58	7907.15	3073.71	2677.65	5044.36	3637.68
AAACGAGUUGAUAAGGCAACCGUUU	598.022	1044.98	957.228	402.026	491.173	395.795		aaugcagaauauauggauucgcauu	3914.28	4457.95	4067.83	2282.25	1701.48	3038.24		aggcguaccuaugguagccu	2993.44	1715.57	1652.01	1510.6	1202.89	1298.61
ugaggaguuucugucgaaacccuca	977.6	843.232	1149.75	633.139	465.35	306.111		uugcacccgugacggggcaa	1351.85	1790.45	757.438	1873.88	1316.33	1614.68		uaagguguuuaugugcaaacccuua	3491.38	2936.42	2727.78	2165.71	1757.83	2235.03
acauuaccauucggaaugu	3039.17	2773.63	2651.28	2380.08	1990.57	1446.4		UCAUAGGUACCACCCAUGU	2164.08	1631.01	1437.13	1242.83	2916.44	2004.98		aggcgugucaaagacagccu	5547.55	3678.07	2506.83	2557.99	3608.2	2827.66
uaaggcgauuauaugcaaucccuua	1128.39	914.282	995.696	1280.78	787.127	643.319		augugugucgaagacaacau	2817.37	6040.37	3035.28	2865.61	3794.72	3797.08		uagcaugacucagucagcua	10416.3	6914.86	3935.32	5588	7361.83	3380.34
ucuugaggauuccccaaga	1195.17	901.448	986.565	556.76	919.317	540.487		uugcaugccuuaggcagcaa	2166.27	1415.44	1682.81	1552.13	1024.59	1531.2		gcacgacgacugcgcgugc	3927.02	2905.52	2123.28	1470.22	2542.01	2048.24
aaccauguccaagacagguu	1295.79	1017.32	912.577	625.373	1051.61	671.707		agccuuguccaagacaggcu	2183.61	1945.21	1985.32	1883.26	1910.07	1541.59		uguugaggauuacccaaca	5171.7	3519.96	3631.26	3484.4	3954.57	3270.28
uaagggguuuguuacgaaacccuua	1276.21	848.219	660.069	271.041	383.97	304.352		cacaugaggauuacccaugug	3053.53	3895.36	2479.31	2480.04	2655.34	2023.49		uggagauuuuauauggaaaacucca	5680.63	3995.5	3654.15	3604.86	2712.06	3960.38
uuacaugucaaagacaguaa	1058.11	797.232	1075.95	334.167	343.418	417.604		augcaugucugaaugacagcau	3674.71	2897.23	3834.1	2220.98	2831.86	3289.6		cugaccggauuaccggcag	2527.96	3811.94	2696.34	1759.41	1926.71	1819.52
uaaagauguuauauggaacacuuua	2566.43	3609.46	2968.44	2124.22	1115.89	1937.51		gguaaaauuguaacaauuuacc	1960.62	1749.08	1185.46	1592.53	1549.48	1333.01		uaaggaguuuacaggaaaacccuua	5458.85	5758.78	3316.18	3369.51	4013.01	2031.5
aaggaaaguauugacuuccuu	1060.34	542.557	780.484	385.191	515.105	466.637		auucaucucuuagagagaau	2345.96	2326.7	1151.55	968.416	889.453	1305.77		uaaggcguuuuggaauaaacccuua	4103.72	1802.15	2171.29	1762.05	2561.59	2558.83
auaaccuaauaugguagguau	1785.89	698.411	921.416	685.128	668.836	457.399		aaugacgugauuacacgcauu	2580.6	1545.49	1598.96	1837.24	1276.72	1466.29		auuagcaugucuaagacagcuaau	3396.13	3948.94	2468.65	1217.5	1391.76	1346.43
augcuaaauguuaacauuagcau	721.072	863.533	772.878	621.057	570.488	118.396		ucaugaucaauagacauga	2471.13	1043.44	1163.7	1747.8	1007.15	1053.51		augcaauaugugacaacauaugcau	3808.72	2657.73	3045.56	2088.77	2759.57	2555.21
acaugggguucacccaugu	1103.63	822.992	625.198	256.514	553.426	473.566		cagggaguuucuaugcaaaccccug	2033.77	878.362	812.253	1077.05	986.421	993.447		gcaagggcauaagccuugc	4026.65	2388.64	3077.89	1358.55	2313.05	2128.76
acaugacaagauaugacuugcaugu	1792.22	1453.99	1230.44	1135.26	826.649	1024.57		cacggaaguuauauggaacuccgug	1450.99	2366.51	1151.82	1506.42	832.747	887.56		cgucacgucuaagacggacg	5048.35	1362.88	1587.77	1360.4	1205.4	1724.12
uaagguguuugagugaaaacccuua	1555.23	1042.36	752.638	507.911	671.449	1938.07		acaugaggagcuucccaugu	1658.58	2878.59	1778.51	2009.56	996.299	1402.72		caugaagauucucaug	4118.13	2532.1	1943.11	2729.5	2974.58	2852.98
guggauggcuuagccaccac	789.67	520.711	602.266	167.494	536.242	698.311		gaaggaguugauaauccaacccuuc	1252.13	1390.49	911.128	1063.39	1131.93	1614.94		uaagguguuuuuuacuaaacccuua	2873.49	2735.51	2599.39	1746.4	2221.58	2652.99
acaugacguguuacacgcaugu	1539.68	863.968	752.324	516.37	695.055	655.215		aucgauaucuuagauacgau	7043.26	5971.55	5692	4484.21	5556.44	6892.58		uaagguguuuggcaccaaacccuua	3914.5	3203.65	2864.73	1796.32	3470.3	2191.1
augcagauguuaacaucgcau	1244.44	1628.61	630.24	336.15	471.885	945.976		ACCUGAGGAUCACCCAGGG	2115.31	2232.89	1951.64	1651.28	1086.35	1622.06		aaacacgucaaagacgguuu	4707.9	3728.14	2494.37	2601.34	3113.51	2813.38
ucaguaccauucggacuga	1554.69	904.253	901.241	1009.61	1006.68	769.234		aauggacauaauaugguaugccauu	2342.82	1574.57	1394.9	1451.58	1362.66	2807.1		acauaaugaauuuagucauaugu	8435.07	8374.93	7210.99	4360.57	5820.37	4078.79
uaugggguucauacaggaacccaua	1151.93	568.855	642.834	304.286	664.569	185.38		ugacuaguuuagaaugaaacaguca	2497.99	3249.36	621.182	1804.27	1136.2	1429.07		ggaaaugucuaagacauucc	2243.49	2034.3	970.075	1116.19	966.07	1118.98
ugaugaccauucggcauca	1549.01	880.001	1602.82	1125.02	1073.05	662.639		ucuggagguaauccguuaccccaga	1543.38	1791.48	1553.76	1140.93	509.901	1488.31		aagccuaacuaaguuagcuu	4878.37	1598.28	841.319	826.894	803.584	410.202
aauccacuauauauggauagggauu	1504.21	593.989	824.162	784.446	872.059	224.945		uagaggaguuauauggaacccucua	1935.91	1636.42	1974.07	1682.64	1133.19	1054.87		uaagguguuugaaugcaaacccuua	4620.78	4665.7	5753.34	2040.67	2707.34	2558.69
augggugucuaggacaccau	1373.16	654.764	755.012	910.276	556.351	504.099		aucgcaauuaagaugcgau	2048.09	2127.42	1324.06	1810.26	1256.42	2248.64		ugugcaguuccucugugaacgcaca	3551.5	969.205	523.733	1008.59	1502.87	1054.37
augaccaguuaaacggucau	751.173	1002.36	975.752	783.561	453.126	356.44		augcaugucaugccgacagcau	1763.73	1770.65	1663.96	1426.99	1249.12	1906.55		aaacaagucaaagacuguuu	5695.66	4777.53	3152.49	2750.23	3721.36	2835.69
gacaugacggauuaccgcauguc	1243.51	520.697	726.285	113.019	318.499	431.101		aaugacaugacuuaccaugcauu	2300.59	1130.22	1223.96	1284.73	570.075	988.009		uaagguguuuuauaacaaacccuua	5990.93	3019.1	3148.63	1747.38	2160.36	1602.29
uuuccaguuuauauggaaacggaaa	1301.07	1469.72	528.915	499.539	894.47	655.34		gaugcauauguaaacauagcauc	2698.99	1392.27	1968.48	1555.17	1296.01	1563.13		acagacagguuaccugcugu	3133.29	3785.17	1952.43	1334.08	2912.99	1260.17
caaggaauguauauggacauccuug	2474.91	1779.07	1348.1	2251.45	1346.38	1331.53		gcgggaacuuauauggaagucccgc	1580	1364.49	1204.22	2037.18	1168.09	1792.51		auccaugucgaagacaggau	2826.52	2114.32	1754.17	1304.89	1253.43	1070.55
uaaggcguuucccgugaaacccuua	857.754	1246.45	702.843	609.72	983.798	411.194		guccaucgcgaagcgaggac	1298.26	2081.31	1093.75	1123.72	582.239	1116.22		agccaggacugaguccggcu	3255.73	1173.88	1100.12	884.286	951.727	779.25
uaaggaguuugcgagcaaacccuua	880.631	975.925	507.071	213.265	546.26	164.687		uaagggguuucgcggaaaacccuua	1761.03	2264.44	666.46	1103.69	1241.36	1300.79		aaucgacuauauauggauagcgauu	2828.13	1721.7	3411.74	2263.06	1423.58	1619.21
ucaauaggauuuccauuga	816.044	636.898	846.143	293.239	450.399	392.448		uaaaaauuguauauggacaauuuua	4696.29	7781.82	3710.06	3549.86	2884.82	3885.2		aggcaugucugagacagccu	5929.67	1085.7	2105.47	1397.59	2557.15	537.064
aaugaagguauuaccucauu	1242.44	616.448	801.716	414.629	471.591	577.31		ucgugaugaacacacacga	2743.32	3690.08	3013.55	1415.86	2882.96	1345.99		gcgggaaguuauauggaacucccgc	3140.52	965.332	4123.4	1100.89	954.546	884.188
uaaggguuuauauggaaacccuua	1414.9	762.712	1456.84	364.147	224.376	181.882		agaucagcauucgcgaucu	2382.19	2617.67	2756.02	2191.81	3191.3	2550.11		acgcaugucgucgacagcgu	4370.27	2115.12	1586.05	984.015	1756.17	1049.64
gaaggaggucauaugggaccccuuc	796.296	546.399	659.512	350.812	411.069	316.894		ucagggggcuuaccccuga	1475.78	1293.36	1409.94	1613.08	745.204	931.347		uaaggcguuucugauuaaacccuua	8357.01	5533.98	4623.98	3581.11	5019.11	4621.51
accugaggaguccccaggu	858.962	406.298	751.793	506.378	432.175	341.637		aucgaagacuaagucucgau	2659.75	1267.95	1913.33	1338.44	1137.44	1530.88		auguaggucucagaccacau	6878.89	7846.79	3829.5	4697.4	4437.11	3485.33
aauuaaguaguaacuaauu	2425.91	1430.6	1799.04	213.947	619.779	270.441		acaugacgggaauuaccccgcaugu	1260.75	1532.36	854.442	1676.7	1078.29	1242.4		agaaguggauuacccuucu	5473.84	5692.66	5875.83	3924.16	5238.77	3102.13
AAGUGGGGAUCAGCCAUGU	1723.33	862.293	908.1	1195.75	1013.53	558.274		uaaggaguuuaauggaaacccuua	7549.03	5949.57	5708.86	5588.43	6480.32	1848.93		acaugagcacuagccaugu	4472.74	691.826	1223.75	856.386	1022.21	926.393
aaugaugcauugacacauu	1762.51	786.629	891.633	158.707	757.284	607.255		CGAGGCGUUUAUAUGGAAACCCUCG	1803.19	2621.11	1912.49	1278.01	1356.29	1207.09		augcagucuuuagaaagacgcau	9325.21	2265.63	516.828	1328.11	NaN	1472.56
uugaaugacucagucaucaa	1594.03	1001.21	724.706	484.093	481.865	318.761		uauaggaguuauauggaacccuaua	1606.85	2097.75	922.259	1532.92	726.994	975.738		acaugaggagauacucccaugu	4656.12	2591.91	2290.32	1522.34	1847.09	2156.77
auucacuucgaagaaggaau	2117.15	2331.81	2543.29	1985.62	1562.76	1557.12		auaaaugucucagacauuau	2465.84	3118.9	1108.24	1387.57	1027.68	1269.47		ucuggaguguacaaggacacccaga	4234.93	684.52	49.0668	842.692	807.119	438.618
uaaccacuuaauaugguaaggguua	1600.22	675.648	1465.32	278.075	870.907	1018.66		uaaggaguuuauauaaacccuua	2789.17	1906.79	1487.32	1750.02	1548.52	1558.59		agucauggcuaagccagacu	3650.07	3057.47	2393.4	1902.63	2976.08	2129.25
acaugggaauuacccaugu	914.361	909.5	527.158	542.011	562.839	507.13		aaaauaguauaaaucgauacauuuu	1539.89	2038.43	1844.38	1417.5	1738.51	768.229		cugcacauuuaaaauggcag	3847.96	3188.38	2869.89	2675.84	2887.52	2189.67
uaucgagaauauauggauuccgaua	2632.75	2243.63	1457.5	2285.57	706.373	888.052		uaagagaguauggacuccuua	5654.57	5109.35	7867.51	5333.79	6172.11	5795.69		aaucaugacguagucagauu	5333.89	1681.19	4506.1	1441.38	415.839	841.672
uaugcaauguuugacaacaugcaua	811.655	824.858	1243.26	184.377	453.382	305.047		uaagguguuucgcaggaaacccuua	2251.53	1468.37	1688.72	1295.66	994.56	1463.41		aaggaguuuaaugaaacccuu	5333.7	1557.46	1083.22	554.565	399.575	843.646
ugagcaguuuauaauaaaacgcuca	1080.92	701.25	789.891	731.212	456.467	396.672		guggaugucggagacaccac	1583.85	1203.93	1573.72	1514.73	1360.82	1235.17		aaugcacauguuaacauggcauu	5230.98	1695.03	523.164	667.834	610.343	574.362
gugcagauauaauaucgcac	1296.52	684.987	1548.63	730.51	542.848	499.214		AAUGGAGUUGAUAUGACAACCCAUU	1717.69	1758.82	926.232	1381.05	854.925	1526.95		ucacgaggaauccccguga	3307.75	1642.1	3145.4	1303.55	1291.47	952.813
gcaggaaucgauauggcgauccugc	981.898	534.265	933.763	371.307	770.486	374.403		acaugacgcaauugauugcgcaugu	2130.1	1660.32	1055.99	1657.63	903.07	1215.65		auacaucuuuuaaagaguau	4969.32	1665.89	2097.22	1050.66	1320.88	1659.24
uaagguguuucagggcaaacccuua	2659.54	2357.66	2414.93	3170.4	1865.97	1848.65		acucgaggaguacccgagu	3769.65	5272.98	5033.11	2793.71	3217.68	2093.8		augcauguaagcagcau	3961.22	2923.9	1264.54	1831.03	1685.75	1164.23
acaaugaggauuacccauugu	815.47	587.124	799.507	508.142	406.525	478.649		agugcaaaugguaacauugcacu	2308.24	2191.26	1468.74	2227.79	568.688	1120.53		auauaggccuaaggccauau	5816.51	9896.32	4937.03	4320.7	4403.05	4296.78
agugcaauuuaguaaugcacu	2863.09	1817.18	1621.89	1684.52	1006.16	848.077		acaugauagcaguuaggcuacaugu	3377.48	2658.87	3176.88	1585.65	1729.33	2027.61		caugucaugucuaagacagacaug	3629.6	708.658	2906.39	865.479	667.988	731.767
augcaugucgugagacagcau	1172.28	1432.86	1009.11	859.504	994.281	1280.23		uaaggaguuucacaguaaacccuua	2309.28	2253.09	2246.83	1633.41	1369.78	1769.54		agacacggauaauccggucu	2721.03	4939.11	2449.76	2011.39	2457.35	1386.7
augcaagcuuaaacugcau	2397.7	1884.77	2262.45	1348.89	2095.48	1613.36		accagauaaguauacuggu	1836.74	2294.79	1968.14	1749.71	1481.65	1900.45		uaggaugacuaagucaccua	7035.28	11264.4	5611.9	5228.34	5442.3	4703.15
ccuugagcauuugccaagg	540.939	1031.78	642.713	518.06	328.664	542.008		auaugaagaauucucauau	6158.2	5947.46	5882.74	7529.1	4634.21	4685.9		aucgaugucacagacacgau	2728.07	2160.06	1440.81	1486.88	1310.72	1103.04
augcaaguaaucugcau	998.703	443.008	568.781	328.996	507.719	522.274		ccaggagucccuaugcggacccugg	2990.31	1476.99	1801.66	1358.94	1938.51	1109.35		acagguuuuuauuuacaaaaccugu	5442.67	220.155	3581.86	2274.42	707.814	220.816
ACACGAGGAUCACCCGUGU	1544.11	715.232	1207.2	568.31	526.887	586.731		uagggaguuuauacagaaaccccua	2146.09	3051.04	2584.51	1752.59	1345.54	1457.95		uaagggguuucuagggaaacccuua	2357.74	1375.78	1360.22	958.754	1671.34	1056.06
caaggggauuauacggaaucccuug	951.604	812.928	903.957	1010.69	738.068	345.65		aaaccacuauauauggauaggguuu	2132.77	2072.12	848.419	1538.29	1243.15	1278.68		caugacuauaagcaug	5137.28	1814.55	5285.44	2174.09	3616.12	2088.13
auugcauauguugacacauagcaau	1320.15	615.673	929.94	922.036	403.684	253.854		uaaggcguuuuugacuaaacccuua	1563.64	1912.63	2033.4	1458.85	1034.97	1154.03		uaagguguuuacuucuaaacccuua	6911.39	6889.54	6084.3	2691.08	4769.16	4229.58
gaaggcguuaaugggguaacccuuc	1546.95	332.574	340.827	370.565	467.467	568.608		UAUCGAGUCUAUAAGGAGACCGAUA	2028.22	2002.96	1160.05	1303.84	975.179	1022.6		auugaugucagagacacaau	2815.31	3460.53	1915.1	865.719	1205.4	1118.4
caugcagucuaaacgcaug	892.543	902.035	641.561	524.386	489.891	339.415		aauggaguauauauggauacccauu	2293.31	1121.25	1250.33	1732.08	983.878	1247.38		ugaagagggcuacccuuca	4853.18	3219.66	3210.58	3613.97	3417.23	3497.53
UACGGACUUGAUAUGCCAAGCCGUA	1271.85	1473.66	836.288	198.321	716.555	398.814		caaggauuguauauggacaaccuug	1862.15	1975.33	1111.72	1381.76	1046.57	1330.15		uaaccacauuauauggaauggguua	5119.19	3874.03	5221.32	2199.51	2007.62	2582.46
uucggcguauuuaugcauacccgaa	2308.05	890.711	528.654	552.152	341.088	555.497		ccgcauuucuaagaaagcgg	2190.16	2109.55	514.112	2068.57	1999.68	1055.06		cccggauuuuauauggaaaaccggg	3589.85	820.099	910.987	769.97	1173.36	502.89
uuuggacauaauaugguaugccaaa	1429.47	1118.6	1337.36	465.627	562.905	1338.95		acauugaagagauuacucucaaugu	2955.89	2377.33	3263.02	1768.71	1785.84	1696.01		uuugcacuauauauggauaggcaaa	4095.03	2570.22	2757.19	1324.98	1435.21	2211.86
uaagaaagccauauggggcuucuua	1458.47	1303.61	1619.35	717.513	612.249	1043.54		uaagguguuucagccgaaacccuua	1709.89	2066.13	1278.34	1340.06	947.495	1333.94		acaucaggagacccgaugu	7643.16	6563.33	5057.43	5525.38	6409.44	4220.76
auucgacuauauauggauagcgaau	2406.74	1216.74	795.578	1063.71	850.457	821.652		guauauccauauggggaauac	3660.72	6687.18	6194.45	3500.82	2088.62	4948.04		ugagaaucuuauauggaagaucuca	4076.56	4529.31	4344.73	3760.37	3337.39	3433.81
auaggaguaaauaugguuacccuau	3987.81	3186.41	3277.72	3079.85	2592.65	1506.16		uaaggaguuagcucgcuaacccuua	2497.96	1146.43	1201.13	1205.85	736.093	1885.12		accccaggaguaccggggu	4433.75	2992.05	2179.44	2556.3	905.001	798.587
acaugacgcaauugauugcgcaugu	682.787	767.94	418.134	386.674	178.129	292.032		caaguaguuucuguggaaacacuug	3889.06	4524.57	5981.84	3039.73	3074.33	4561.26		ugauguguuuacucgaaaaccauca	3315.48	1334.07	2336.79	1884.02	1299.95	2029.91
uaagguguuuuacuggaaacccuua	1258.1	1272.22	1184.17	568.043	568.506	633.989		uaaggacuucauaacggaagccuua	1530.74	2187.31	687.433	1611.19	941.329	1080.89		cgacauuccuaaggaagucg	3940.81	3889.93	2661.53	2239.76	3370.76	2884.85
CAAGCAGAUUAUAUGCAAUCGCUUG	1205.91	655.262	634.844	1178.32	434.5	380.202		acaugaggauugacccaugu	1192.8	1280.29	1359.72	1484.48	1118.73	1381.94		acaugaggagaauuuacucccaugu	8504.3	2335.51	8224.85	1533.54	780.037	1030.02
uaaggaguuuacugaaaaacccuua	3247.33	2293.97	2216.01	3136.86	1941.35	1313.35		aucgaagacuaagucucgau	5334.91	8130.01	8058.5	4683.52	3546.16	4856.24		uaguaaguguauauggacacuacua	1988.77	1601.19	1224.59	1108.58	1065.26	851.915
acagaugcauuagcacugu	4038.28	2777.58	2159.19	3008.95	2465.98	1686.4		CAAUGAGGAUCACCCAUUG	2069.25	3288.63	1893.05	1744.12	1095.27	1026.88		gcaucagguucaccgaugc	4845.7	8117.88	5414.19	4774.18	4321.85	3348.25
UAAGCAGAAUAUAAGGAUUCGCUUA	1436.08	903.893	382.887	813.215	544.53	257.936		ACCUGAGGAUCACCCUGGU	2498.07	4625.25	3635.57	2149.93	1496.89	1602.59		uaagagaguauauggaccucuua	3379.42	1563.56	1790.88	1328.98	1657.97	1456.85
ucauaaacauggguuauga	975.086	598.949	850.183	935.693	458.921	441.757		uaaggauaguaggacuaccuua	1613.23	1457.31	2458.2	1785.83	1306.71	1476.6		uaagcagugcguaucugcacgcuua	2423.81	2165.64	1074.74	1235.52	1640.66	790.745
aauuaagcauuugcuaauu	1353.18	826.239	657.662	393.231	744.764	492.973		uaagaacuuaaaaucguaagucuua	1722.18	1751.04	781.439	1356.62	668.489	1670.65		auccaagucccagacuggau	4946.64	4599.02	4202.36	3400.27	4178.42	2895.4
uacggcguuuauauagaaacccgua	1708.48	1821.57	1409.35	1098.07	1163.42	1260.93		uaaggagguggccccuua	3196.11	5046.75	2691.95	1501.56	1691.91	2231.23		uaagguguuuuuuacuaaacccuua	6192.27	5224.06	5180.58	3501.58	3796.62	3716.27
uaagacguaugcgcuua	2979.39	2847.77	2550.97	2770.53	2474.86	2580.73		uaaggaccuucgggagaaggccuua	2284.78	1394.68	1275.79	1362.98	851.337	1134.25		agugguggacuaccccacu	5569.97	4227.74	4963.07	4372.95	5644.78	4337.03
uaaggaggauucauugauccccuua	1339.99	709.127	1093.91	203.244	580.949	736.934		uucgaucaguaacugacgaa	1925.56	3299.03	810.685	1287.24	625.205	1365.92		uaagcacauuauucggaauggcuua	6903.68	4184.79	4507.16	5304.21	4321.66	4361.52
UCAAGCGUUUAUAUGGAAACCUUGA	3085.09	2683.29	2071.63	1865.7	1889.12	2463.39		uaaggaguuugucgcaaaacccuua	6413.08	4808.34	4166.75	3476.73	4765.1	2896.68		gucguaggauuaccacgac	2619.06	1429.07	2251.88	931.652	780.847	993.46
uaaggaguuuaaucugaaacccuua	999.778	917.049	725.969	397.722	685.712	546.132		uaaggaguuguguuggcaacccuua	1605.59	1223.78	1978.36	1338.01	1210.07	1758.29		ccuagaugauuccacuagg	1825.12	3293.63	2022.63	811.944	779.439	1948.35
uaaaggaguauauggacccuuua	1573.46	1211.3	1182.78	1067.59	1121.32	803.498		agcauaaauaugguuagcu	1876.48	1113.06	873.778	1396.6	1026.05	1108.2		uaucgagaaaauaugguuuccgaua	5077.37	6002.12	4739.08	3406.23	3614.21	4617.07
aaggacguagcgccuu	1514.97	862.418	432.13	1299.64	1188.57	418.411		cugaagcauuagcucag	1904.32	2101.81	2653.06	1370.74	1101.01	906.479		gcaucgaaggcuaagccucgaugc	1751.53	6444.4	6488.63	2209.88	2546.26	1390.39
aagaaacuguuacaguucuu	2173.03	1571.77	2499.28	1588.12	1132.35	1980.24		uaaggcguuugcagcaaaacccuua	2059.69	2776.46	4381.01	2719.97	2975.43	2444.91		ucuugaggacugcccaaga	7094.26	4169.78	3044.85	3000.16	4544.86	4005.56
uaaggaguuucugcgcaaacccuua	2953.83	1945.9	2290.03	2824.44	1542.69	1935.99		ucaguagccgauauggcggcacuga	2657.65	1557.77	799.823	1022.08	690.077	1710.42		ugaagagggcuacccuuca	5732	4856.47	5717.3	4775.92	4314.08	3653.63
uaagguguuuaaaaaaaaacccuua	945.626	1207.34	1422.92	899.146	874.935	969.296		uaugcagcguaaaugcgcaua	2809.06	4253.74	2830.21	2106.66	2660.21	1825.46		acgcgcgucuacgacggcgu	2761.98	1340.02	1740.81	819.101	1101.13	1266.27
uuacgagauuauauggaauccguaa	1590.76	1867.54	2267.88	637.562	1364.98	1095		uaagguguuugauucaaaacccuua	2660.32	2877.23	1711.74	1881.92	2027.03	1368.35		cuucauugauaaucaagaag	4654.18	7089.49	3508.62	4436.13	4253.81	2971.79
acaacaguaauaacguugu	1159.79	1266.94	615.468	221.178	229.483	659.238		UAAGGCAUUAAUAUGGUAAUCCUUA	1715.3	968.454	1245.38	1395.38	940.664	907.418		uugcacaaggauauggccugugcaa	1632.84	4043.62	792.794	924.322	696.681	725.745
ucaacacgauuacgguuga	1534.61	1051.38	1157.02	940.918	745.166	1009.25		uggcaugucucagacagcca	2520.38	1117.66	3039.82	2394.69	1545.33	1533.83		GCAUAAGAACGACCCAUGA	6097.16	1354.9	1858.55	763.026	1092.19	1283.78
uaugcacuuuauauggaaaggcaua	1044.05	2217.48	1298.6	914.209	880.407	331.589		aaggaguuuaaugaaacccuu	1499.6	1520.65	821.736	1045.28	905.448	1314.39		acaugagguacugacccaugu	5771.21	4448.8	4874.04	4998.17	5155.15	4207.31
acaugaagcaauaugaugcucaugu	5182.68	4428.41	3386.04	1768.8	2067.49	1436.96		ccgaagguuuaaaaccucgg	2031.59	1629.44	1499.63	1644.34	1659.9	1739.29		acaguagcaauagcacugu	4477.23	500.302	1530.63	676.255	2290.99	1059.92
acaugacgguauuaauaccgcaugu	1071.71	680.6	1339.09	471.448	544.465	521.246		uagcauuuccaagaaagcua	4409.75	5176.83	5811.26	3476.45	3628.06	1792.83		acaugagguguuacacccaugu	2447.74	4150.36	718.26	1048.42	1302.61	215.671
auacgaguuuauauggaaaccguau	7012.64	4239.82	3819.39	3343.37	1872.82	1604.89		ccauuagucuauauggagacaaugg	2009.73	1632.57	1529.3	1613.61	1575.96	1189.19		guaaggaguuauauggaacccuuac	4130.13	5774.22	1986.18	2176.41	1061.42	312.619
ucgcaggggaaaccccgcga	1268.44	520.03	749.633	267.182	510.337	333.391		ucuacacgauuacgguaga	2869	2219.75	1631.59	1730.29	875.93	1659.28		uaaggugaugauuugacaucccuua	2641.95	1308.89	1142.94	1231.01	967.136	756.95
uaugcagauuauauggaaucgcaua	1666.02	1193.82	1178.34	1663.08	460.14	707.061		uaaggagaguuauacucccuua	2426.91	1268.25	1158.81	2069.73	1208.72	1669.76		uacggagauuauucggaaucccgua	4573.13	3801.38	3515.16	4031.03	3803.38	2616.93
aaaugaggggugcccauuu	2609.46	1932.93	1690.84	1299.74	1945.04	2113.58		uaagacaguaaggacugcuua	1997.65	2660.37	875.362	1356.47	1390.37	1182.02		aauggaguauaucuacauacccauu	3041.98	4288.58	1803.55	2132.53	1941.93	1434.66
caugaggagaacuuacucccaug	1006.84	541.31	725.148	488.65	570.781	448.309		acgucaggauugccgacgu	4424.58	4008.02	5446.64	4452.72	5747.71	3951.13		uacuaaauguauauggacauuagua	5391.41	4584.95	1854.1	1183.62	3152.22	1473.35
ggaugaacuuauauggaagucaucc	1443.71	2075.83	1282.2	2333.41	813.008	1248.89		accaaaccaauagguuggu	2059.64	905.162	1790.92	1118.19	578.026	1067.2		uaagggguuugauugcaaacccuua	5894.84	4061.17	1160.5	1506.94	1370.44	1224.98
cccucacgaguucggaggg	1628.99	723.315	637.01	523.504	376.816	820.812		uuacaugucagcgacaguaa	3517.56	6425.82	4225.26	2476.73	3892.26	3698.1		acgugagguucccccacgu	4727.7	3521.14	4072.23	3140.88	2925.1	3087.46
acaugaugggauaugacccacaugu	972.244	756.894	795.699	415.562	701.469	844.654		uuguaucuuauaaagaacaa	2783.52	2620.08	889.468	1316.9	1141.65	1925.42		augcuucucuaugagagcau	1624.97	6374.23	1271.02	2048.3	1754.12	319.329
uaaguauuguauauggacaaacuua	3443.51	4210.18	3740.42	3620.51	1761.41	1484.04		uaaggcguauaucaggauacccuua	6382.71	8866.07	7108.65	3950.79	4843.22	4412.4		accugaggacuccccaggu	3728.73	2026.46	2836.13	1049.6	827.809	672.542
uaagggguuuucuguuaaacccuua	1005.71	742.505	729.029	280.531	458.599	415.819		uaagggguuucguccuaaacccuua	2386.35	790.795	917.344	1479.59	402.719	2742.54		acacgagaacuuuccgugu	4314.43	4017.48	3175.08	2522.38	3368.65	2563.01
uaaagaguuuauaugcaaaccuuua	4342.97	3107.76	3576.04	3941.53	1658.88	2621.76		uaugggguucauacaggaacccaua	2570.47	1565.05	1450.6	1270.8	487.569	1410.63		auucagggcgcagcccgaau	6329.61	3166.45	2259.4	2146.56	3535.78	3050.17
uaaggaaaguuauacuuccuua	834.998	672.014	659.529	563.746	727.321	451.257		gcaugauuuuauauggaaaacaugc	4370.15	7804.02	6434.33	3663.93	5524.89	3425.94		uagaggaguauauggacccucua	4796.86	615.252	1354.73	1172.72	1375.59	425.324
ccuguuguuuagguggaaacacagg	1485.63	897.222	890.312	466.984	741.399	260.508		uaagguguuuacccaaaaacccuua	3868.12	5878.36	2528.99	2026.72	3550.75	3290.88		acaugagcguauauuaacgccaugu	1584.27	2925.49	1294.23	953.938	1467.61	1334.29
uuaggagucugaguggagacccuaa	1039.16	1283.14	969.233	765.774	639.263	331.013		uccuaaguauuuacuagga	2591.19	2646.46	2050.38	1694.65	1631.11	2139.56		auucgaguauauauggauaccgaau	4924.56	4222.65	4554.28	3469.36	3660.83	3300.02
acagaugaggaauuacucacugu	865.015	1285.72	439.214	542.144	813.818	391.867		auucgacauuauauggaaugcgaau	3212.08	7068.24	5305.9	3375.47	3917.69	2827.68		acugaagcuuuagcucagu	4180.95	834.948	193.603	1127.13	307.686	131.106
augcgaugcuaagcacgcau	1791.67	1262.65	1169.18	1269.31	972.42	1091.6		uaaggaagauugcuccuua	5695.72	6396.08	7305.76	5159.12	4962.95	5927.5		uaagguuuuuauauggaaaaccuua	2739.66	2169.35	1839.49	1316.99	1402.46	1415.34
auucauggggaacccagaau	970.233	749.66	922.818	526.027	671.87	499.518		acgugaggaguacccacgu	2960.97	5328.21	4756.72	2788.66	2897.21	1600.74		augcacauguuauaacauggcau	8599.08	4193.17	4441.98	4743.94	4144.12	4724.91
uaaggaguuuaauauggaaacccuua	1238.24	792.829	898.783	1022.99	837.667	466.794		augcaacauguauacacaugugcau	2051.55	1432.67	1509.41	1864.76	773.666	1773.07		auauggggaugacccauau	2170.46	1602.19	1089.87	862.076	680.889	428.003
caugacaugauucaugcaug	1016.97	563.016	679.873	397.628	351.438	624.807		ugaacacgauuacgguuca	3285.41	5059.45	6664.91	2001.62	2635.03	1813.33		acauuaggacugccaaugu	7818.33	1256.27	938.314	996.516	332.621	130.195
ucaugagcaguagccauga	1912.19	496.016	631.511	925.646	676.668	264.693		uaaggaguuugagccaaacccuua	3938.67	4162.75	4810.45	2802.44	3831.03	2315.41		UAGGGAUAUUAUAUGCAAUACCCUA	3676.57	5018.53	3786.1	2053.98	2224.48	2505.64
uaguaaguguauauggacacuacua	841.296	981.864	510.101	400.792	297.724	413.315		auacacuccuaaggagguau	2217	2951.09	2579.22	1300.61	1762.82	1413.12		acagcagcacuagcgcugu	2926.77	3504.65	1201.19	901.575	872.225	1057.09
ccgggaguugauauggcaaccccgg	967.468	402.757	573.883	336.232	516.543	430.924		aagcaacacuaagugugcuu	1548.42	1807.76	1429.8	1165.22	814.947	2151.17		uaggauuuaagguaaaccua	7150.14	11288.1	6600.57	4894.23	5783.61	4283.44
cacguaauuuauauggaaauacgug	605.316	867.34	887.182	724.089	730.361	243.071		aaugcaauguucaguaacaugcauu	1700	1335.13	1320.08	1444.08	958.782	1118.58		uaaggagaauauagcgauucccuua	3360.77	656.204	2816.89	1309.72	787.569	531.087
uaaggcguuugacacgaaacccuua	1727.38	1554.08	1524.88	1105.77	1592.96	790.076		uaaggaguuuucgugaaaacccuua	1690.64	1341.51	799.864	1643.61	814.123	1558.09		acaugaggcauucuacccaugu	4780.5	2341.12	4372.92	2595.36	2489.51	2550.35
auaccacuuuauauggaaaggguau	2675.73	1028.41	635.428	605.221	1345.7	414.124		augccaauccuagauugcau	1737	1408.41	1633.53	1634.39	694.127	2137.86		augcauauguagacauagcau	4828.72	8353.04	3318.97	3997.6	3380.38	2254.18
uaauguguucauaagggaaccauua	1064.52	1867.5	1108.74	902.504	539.319	608.774		uaagggguuuauauggaaacccuua	2059.36	1734.12	1098.48	1688.39	1610.13	1423.08		cuggaucaaucauugaccag	2505.61	1340.91	999.725	961.752	1225.49	1073.05
ccuggaggaauuccccagg	1047.32	739.689	1079.84	346.393	578.23	480.95		uaacuagaauaucugaauucaguua	3850.88	7531.11	3186.85	2516.83	3248.05	2583.19		acauaaccauuugguaugu	4245.66	3250.99	6049.79	2350.83	2857.27	2188.76
auacaagucgaagacuguau	4909.43	2428.71	2392.8	1469.18	1548.48	2969.96		accccugucuaagacagggu	1678.64	1345.82	1265.01	1608.36	1029.31	1116.46		auggaugucucagacaccau	5836.81	5111.6	3271.83	5055.07	4178.3	3851.85
acuagacgauuacgcuagu	2378.87	2295.07	1859.77	2124	1935.13	1224.1		acaucaagacugcugaugu	1351.04	1141.82	1155.71	1243.82	856.79	1758.43		AAACUCGUAAAUAUGGUUACAGUUU	4400.1	1650.26	2329.64	880.67	1023.65	136.092
uugacugucuaagacaucaa	1584.2	588.686	748.758	645.883	605.599	439.814		auccaagucccagacuggau	3855.93	4252.23	3149.94	1828.24	3549.6	1971.48		gugcauguccuagacagcac	2300.76	1201.64	2456.34	991.347	941.103	593.492
ACAUGAGGUACUCCCAUGG	926.635	681.17	996.005	844.503	675.876	708.576		ccgcacgucuaagacggcgg	2203.43	2086.99	430.414	1545.86	806.143	994.94		gccugaauauuaaucaggc	3419.38	1928.79	1138.44	1669.18	1685.61	1334.61
gcuucaggacuaccgaagc	1086.62	781.648	614.188	353.019	530.341	453.875		acaugagaggauaccuccaugu	3781.79	7189.64	5826.27	3290.13	2790.84	3195.36		cccugauuauucaacaggg	3550.2	2814	3999.16	2481.66	3318.92	2207.1
ggccgaagaauacucggcc	1648.48	636.671	672.6	508.696	443.034	762.715		uaaggcguuucucuacaaacccuua	2684.34	5485.58	4354.79	2965.57	3608.68	3136.68		acauaacguauuacguaugu	4084.93	2735.02	3559.84	2450	2366.6	1893.07
ucucgaguaauuaccgaga	975.422	725.124	869.116	316.048	841.603	684.717		aguuaaugacuacauaacu	2040.18	2081.94	2770.33	1632.99	1691.21	1099.89		acaugacaagauaugacuugcaugu	5559.08	742.492	2437.43	859.658	1285.97	1185.24
uaagggcuuuaucuugaaagccuua	787.874	365.977	650.377	903.205	289.692	282.328		ccaguaugauuacaacugg	4106.84	5310.32	2866.75	4374.04	2806.08	4085.77		gugcauguggcacacagcac	3574.68	1605.42	891.177	1249.27	1305.31	1579.84
aaaggauuucuugcgagaaaccuuu	1243.14	851.584	768.635	393.084	779.863	542.532		acaugagguccaaucccaugu	5969.95	12090.5	5648.46	4505.41	6235.05	6054.16		aaucgcagcuaagcgcgauu	4131.77	4597.46	6173.86	1740.13	2486.33	1054.72
gcuucaggacuaccgaagc	3446.75	2599.95	3076.22	4074.92	2892.14	1705.63		augacaaauguuagcacauugucau	2028.66	1042.53	808.408	1611.79	644.897	1043.67		uaaggaguuuuuuacgaaacccuua	5879.31	7694.88	4609.83	3777.39	3210.29	3426.01
aguagaccauuaggcuacu	1181.27	1625.58	1430.73	356.381	727.196	183.275		uaagaggauaucccuua	5487.83	8635.13	5705.55	7472.22	7563.8	6284.32		augcacgacucagucggcau	4438.52	3627.02	2478.21	2507.72	3780.32	2974.73
auggaucacuaagugaccau	777.045	770.613	487.949	465.914	376.988	353.952		uugaaggucgaagaccucaa	1972.69	1901.06	711.416	1736.99	1127.45	953.95		uaaggaguuuacggaaacccuua	4520.01	4454.87	2770.44	2831.66	3137.44	3369.68
gagggauguuauauggaacacccuc	906.339	639.247	892.334	328.151	483.561	309.91		caugaagauucucaug	2774.05	4025.13	3592.21	2906.66	2825.51	2898.91		auggaacaguaacuguccau	3896.63	2715.18	1874.47	2007.81	1913.59	1784.46
acaucaguaguaacgaugu	1012.05	738.262	608.055	272.872	370.224	704.769		ccaggaguuuauaugcaaacccugg	1586.03	1013.83	1055.23	1828.37	1384.24	1454.11		uuccaucucuaagagaggaa	6090.9	9223.79	6758.51	4849.51	4461.54	4322.18
aaaccaguuaauaugguaacgguuu	546.734	1098.05	564.381	309.289	601.848	359.951		augcaaugcauagcaugcau	1348.92	1258.8	768.602	1273.07	956.051	1633.82		uuuccacauuauauggaaugggaaa	5650.77	3496.83	3685.19	3328.25	3754.81	3182.68
gcuggaggacuaccccagc	2131.38	957.087	998.115	790.71	1078.98	1293.95		uaguuaggacuuccaacua	2083.6	1804.51	1367.93	1053.18	1023.86	1298.16		uaaaggaguuauauggaacccuuua	8205.71	6988.5	7259.2	5463.65	5799.48	4251.28
auacauggcuuagccaguau	1928.77	1303.31	615.3	486.863	392.974	549.086		augccaaauguauacacauuggcau	3033.59	2602.15	1411.06	1405.69	810.916	1555.9		caaugaguauuaaccauug	4933.34	1021.45	2141.2	1004.25	1572.09	659.802
uaaggcguuucauccuaaacccuua	4669.92	2761.02	2633.17	1931.45	3620.62	2034.61		auuaauggcuaagccauaau	2133.38	1876.44	868.357	1340.1	956.683	1366.19		uaaggacguaggcgccuua	3797.41	2955.7	2748.78	1958.32	3187.36	1919.26
augcaugucauauaagacagcau	1241.26	466.305	531.828	451.44	418.819	400.622		acaugagggucacccaugu	3164.09	4528.58	3734.76	1946.61	3101.99	1934.95		uaagggguuuacguugaaacccuua	6099.12	915.293	806.324	883.826	636.431	236.53
gacugagcuuauauggaagccaguc	938.984	1074.88	667.082	340.638	359.87	281.506		cggaauggcuaagccauccg	1952.33	2077.05	1827.59	1873.84	1064.42	1450.07		ucaugaggagugcccauga	3274.93	1820.02	2568.22	1656.11	1973.68	1970.72
auggcuugcaugucuaagacagcaagc	912.569	827.349	694.594	414.122	466.832	458.688		uaaggaauaagauccuua	7202.05	10674.7	12861.6	5877.15	8093	7009.1		acaugaguaguuagaccaugu	3316.32	1527.06	3098.22	646.092	962.621	520.988
aaaggaguaaauaugguuacccuuu	1733.83	2697.48	2046.27	1928.04	1698.04	1506.56		gaugcauauggugaaacauagcauc	2208.07	1673.98	1533.19	1231.3	820.583	1186.45		uaagguguuucgagcuaaacccuua	4005.89	2780.78	6634.55	1806.09	2133.23	1779.83
auacacuccuaaggagguau	3012.66	655.578	691.958	565.859	666.588	676.088		aaaggaguuaauaucuuaacccuuu	1796.4	1438.02	1829.05	1394.44	2179.38	1145.93		gcgaauaucuaagauaucgc	2268.88	2513.37	1013.9	1526.09	1429.07	1724.11
gguaacgucuaagacguacc	1629.6	773.708	492.048	407.247	224.482	199.113		cacgaagcugauauggcagcucgug	1659.33	916.293	1584.31	1155.72	988.272	1139.58		uccucaggaguuccgagga	2886.32	1492.4	1664.51	998.949	1590.03	941.879
acaugaguuuaaccaugu	4326.42	4582.55	2791.31	1352.51	2580.62	2236.65		uaaguagauauucugguaucacuua	4544.81	5244.95	7312.29	5205.38	3725.8	5217.05		ucaacaugaaugcaguuga	2644.66	1651.49	1793.28	886.592	1232.47	636.214
uaaggaguguuuauauacacccuua	809.543	777.431	680.209	339.261	816.319	357.398		uaaggaguuuguauggaaacccuua	4884.02	6720.69	5358.1	2964.26	4210.1	2991.47		aguuacgucuaagacgaacu	2610.25	3456.72	1571.97	1379.64	1865.03	1803.16
agauuaauaauaauaaucu	983.025	1257.32	520.722	810.222	498.868	594.727		AAAGGAGGUAAUAUGAUACCCCUUU	1735.41	1705.21	1139.88	1209.11	819.015	1327.92		ucgugaaacacuaaguguucacga	2564.33	1816.34	1757.86	1215.05	1526.49	1106.41
uaggacaguauuacugccua	1336.13	941.008	696.103	934.345	647.578	623.194		augaacauuuaaaaugucau	2381.5	2593.48	1536	2117.46	1213.29	1620.73		cuacacgcauaaugcgguag	3793.13	4079.8	2081.47	1971.75	1999.03	1967.77
acaugacgcgauucgcgcaugu	1496.79	744.072	584.226	485.325	239.137	388.501		uaaggcguuucucggaaaacccuua	2264.48	1830.62	2616.88	1910.59	1138.79	1515.26		aaagguguuuauagucaaacccuuu	5398.82	9230.18	6259.97	4113.63	4562.14	3814.77
uugcguggcuacgccagcaa	1184.51	652.417	675.396	859.504	499.894	648.891		auccaucucguagagaggau	3656.71	2223.39	798.418	1572.1	1411.85	2003.65		guacauggauaauccaguac	2257.84	2388.75	1255.79	1239.92	1018.58	997.844
gagcaccucagagagggcuc	1297.51	649.252	799.115	667.665	637.914	695.585		uacggaguuuauaaagaaacccgua	1741.21	1739.41	852.836	1306.42	1151.21	1091.28		gauagaucauuagaucauc	5445.32	1870.26	342.451	666.996	395.737	790.626
acuggaggaguaccccagu	2753.21	1902.23	1843.57	1626.32	1843.83	1379.97		uuugacgucgcagacgcaaa	1403.22	1488.12	1101.28	1076.79	1285.18	992.375		uaagggguauaccgguauacccuua	3598.04	1519.16	5311.14	967.054	967.486	1448.58
uaaggcguuuucuucuaaacccuua	1580.76	1023.79	879.169	1504.24	1067.69	1095.81		aagugaggaauacccacuu	2490.84	2880.67	2818.95	1443.04	1975.58	2012.99		uaagggguuucuauauaaacccuua	3529.47	2322.29	1073.3	931.98	1453.24	1046.66
UGAACCGUGCAUAUGGGCACGUUCA	1688.29	602.089	1149.09	549.822	651.017	542.593		cugcgugucuuagacagcag	1838.94	1964.04	1211.64	1686.57	810.094	1408.73		uaaggaguuuaaggaaacccuua	3327.53	3527.29	2290.19	2152.84	2371.19	1538.34
acaugagcguauauuaacgccaugu	924.59	1536.68	1095.51	1364.55	470.61	630.238		acaugcacggauuaccggcaugu	1697.53	1893.77	1020.71	1162.33	1793.11	1085.61		uaggaaaguuaugacuuccua	2813.36	850.061	1895.07	1348.98	1120.65	774.801
UCAGAGCUCCAUAUGGGGAGUCUGA	1533.81	1048.36	634.593	378.734	906.274	804.883		uauugcaugucuaagacagcaaua	1987.1	1703.25	1632.37	842.498	843.27	1194.28		ugccaaggccaagccuggca	4788.65	1118.58	1729.63	1402.59	942.462	692.071
auggaugcccgaggcaccau	1054.06	918.141	930.819	255.678	680.777	665.725		uaaggcguuuuccaagaaacccuua	2555.5	2511.39	3254.76	2198.14	2517.46	2310.56		uaucgacuuuauauggaaagcgaua	9673.99	8591.82	9571.66	5366.09	6432.29	5491.21
uuaagacgaguucgcuuaa	1443.12	991.353	724.403	92.9644	801.665	437.912		agacgagaauucuccgucu	4707.02	6968.06	3456.47	2620.28	4792.29	2785.27		uaaggcguuugucucuaaacccuua	2932.86	2390.14	1763.68	1740.52	1854.28	1669.29
aucuaugucugagacaagau	3158.27	2342.66	2699.14	4040.67	1786.61	2717.25		caaugagcguauauggacgccauug	6578.42	6864.61	8286.62	5969.39	7629.96	5586.33		uaggaaaguaugacuuccua	3250.32	934.517	1157.44	1215.04	1625.67	1254.64
CAGuAuuuGGuAuCuGCGCuCuG	4128.68	2768.59	2740.79	3238.27	2704.85	2660.06		uaaaguguuucgagggaaaccuuua	3089.62	2766.54	3712.2	3330.25	3282.68	2478.92		cgguacguauaauacgaccg	3768.51	2754.91	3278.65	1408.71	1777.47	1200.9
uaagguguuucuauauaaacccuua	2095.03	2517.57	2617.9	1866.64	2393.54	1477.17		uaagguguuuaucccgaaacccuua	3709	3888.25	3452.62	2374.69	3163.74	1822.47		cugcacauuuaaaauggcag	3631.55	4917.18	3981.47	2567.34	2338.84	3203.07
ugaugaucuuauauggaagacauca	1887.14	1230.82	1394.16	885.563	1604.11	494.474		ggaccagcacuagcggucc	1728.97	1302.63	837.774	1059.18	643.692	1239.68		augcaggugguacaccgcau	3974.48	3238.48	1925.63	2043.17	2325.14	2238.02
aaugauggaauuauccacauu	1120.52	684.607	803.527	504.099	431.544	988.316		uaaggaguuuguucgaaaacccuua	3941.55	5823.66	6182.35	2670.17	3563.44	1929.16		aucgauccgcaacggacgau	7010.89	588.797	5705.68	721.326	518.08	1111.56
aggggacuuuucauguaaagccccu	1441.36	1190.29	1447.25	986.288	1621.16	1108.02		uaagguguuuaacauaaaacccuua	3221.65	2894.35	2266.06	2374.42	1829.45	2698.04		augcauggagaauccagcau	2749.08	2600.57	1362.86	1264.78	1734.36	1294.97
uacggaaugcauaugggcauccgua	901.883	771.375	997.229	377.456	836.39	490.924		uaagcagaauauauggauucgcuua	4588.27	3809.29	2570	3518.46	3421.28	2029.83		agguacgccuaaggcgaccu	4132.14	2996.03	1058.02	2438.05	2201.87	1920.11
uugcaugaggaacucagcaa	3697.81	2907.66	2926.8	2794.33	3132.56	2425.53		uauggagaauauauggauucccaua	2814.67	2513.21	1630.73	2054.88	1196.99	1443.43		acaggauuuuauaaugaaaaccugu	4036.85	1779.6	1320.51	1181.31	1946.22	1172.87
aaucgacauaauaugguaugcgauu	1212.21	803.869	764.276	1163.84	563.499	456.113		UAAGCGUUAUAUAUGGAUAAGCUUA	3848.04	6610.79	4797.66	3460.15	3180.41	3017.04		augacaaauguuagcacauugucau	3460.14	740.226	1275.52	808.668	428.068	296.162
uuuggagauaauaugguaucccaaa	1096.53	899.444	546.809	477.548	718.167	372.631		auagcauauguauacacauagcuau	2438.01	4994.02	2435.61	1926.58	2424.17	2111.1		aaaauaguauaaaucgauacauuuu	2699.53	1305.06	1634.09	1553.4	1793.37	1318.96
acauugaagagauuacucucaaugu	1718.41	1115.37	1303.45	1772.08	1281.54	1396.3		UAACGGCUUCAUAUGGGAAGCGUUA	1850.8	1971.87	1829.16	1339.01	1211.99	1644.92		ugaggcguuuggcucgaaacccuca	15460.5	780.166	2681.65	594.176	335.555	726.778
acaugagcgcauugaugcgccaugu	1081.64	491.492	785.375	252.598	294.612	385.219		ggaggagcuuauauggaagcccucc	1824.28	1039.16	756.185	1401.23	1050.01	1424.01		uaaggcguuuuguguaaaacccuua	3926.64	393.54	4417.08	1104.52	928.402	1232.81
uaagggcuuaaugauguaagccuua	2779.64	581.664	564.347	563.739	700.349	417.97		uaacgaguuuaguuggaaaccguua	4201.48	4268.39	4719.21	3953.86	4011.82	4237.21		cagugagucuauauggagaccacug	2694.96	988.228	1284.28	1450.14	747.335	706.204
auucgaguauauauggauaccgaau	1287.12	812.124	641.702	254.858	579.042	938.743		uuaagacuuauuacaguaagcuuaa	2762.48	646.316	1599.46	1206.04	1239	977.677		uaaggcauuuauauggaaagccuua	4468.12	5004.01	5251.44	3731.36	4077.39	4658.05
ugauguguuuacucgaaaaccauca	901.601	847.171	814.001	1376.81	462.266	692.98		acaugacgguauaaccgcaugu	1489.5	1286	2000.96	1443.76	1079.36	894.022		acaugaggaauuaaccccaugu	3947.59	3671.32	2280.6	3308.61	3484.28	1824.32
uucuaucucuaggagaagaa	2043.13	956.832	969.362	1080.59	1054.9	1196.25		CACAAGAGGAGCACCCUUG	3185.17	3316.11	3679.64	1952.24	3157.39	1582.32		uaagguguuuccaggcaaacccuua	3803.53	2042.26	2727.5	1355.11	1464.3	1417.08
AAAGCCUAUCAUAUGGGAUAGCUUU	1554.19	1486.18	2375.43	1140.97	1334.94	867.585		acacgaguauuuaccgugu	6349.48	6790.51	4790.09	4926.39	5471.89	3287.06		uacgauguguaacacacgua	4907.89	8314.99	5620.73	3459.63	4238.94	3113.76
CAUGAGGCUCCACCCAUUU	1038.61	527.297	706.017	613.327	294.334	368.924		augcacucuuaaagaggcau	2114.17	1454.05	1230.28	1300.95	1074.89	1230.12		cagggaggauuacccccug	5578.33	2712.71	2611.77	2351.05	1671.93	2672.68
acaugaaggcauguaagccucaugu	1730.4	641.756	509.991	431.773	506.74	394.716		uaaggcguuucucgugaaacccuua	2165.33	1908.44	660.35	2233.27	1104.61	976.487		acaugaauggauaccaucaugu	2973.42	3928.7	4911.8	2585.46	2525.98	2873.69
gccguaaacauuaguuacggc	743.262	665.894	927.145	567.565	373.788	870.948		aagggaguuucuguggaaaccccuu	2284.66	1376.6	1190.93	1377.02	851.076	1990.7		acaugacagacauguaucugcaugu	4660.29	3287.93	4505.53	2159.05	3484.54	2860.08
augcgagucuucaagcagaccgcau	662.36	640.559	506.732	402.731	581.313	564.329		uaaggaguuuagacaaacccuua	2699.23	2935.74	2470.32	1488.1	1853.82	1886.24		caugaggaaauauucccaug	2697.45	2710.11	2534.79	1728.45	592.183	45.8385
UACCGAGAUUAUAUGAAAUCCGGUA	998.331	1943.01	883.836	657.37	853.52	436.722		acaugaggaauuaaccccaugu	1937.28	1263.9	550.596	1429.87	1156.37	1684.94		guacauugcuaagcaaguac	2473.88	3121.36	2919.51	936.983	2286.34	1185.99
ccagaaggucauaugggaccucugg	1392.96	658.477	581.959	91.596	614.806	289.352		auaaggaguuuauauggaaacccuuau	2305.32	2169.99	916.877	1036.92	1033.4	1236.4		ucgugaugaacacacacga	3853.7	3275.77	2520.41	3169.88	2769.75	2721.81
acaugagugcauagcaccaugu	438.659	1492.94	880.057	340.849	345.929	282.482		acaugaaacgaguuaucguucaugu	1904.01	1608.48	2182.83	1171.65	1353.27	1483.54		acaugcgguugacccaugu	4562.66	3719.74	3650.81	4237.67	4499.41	2571.56
gugcaugugagacacagcac	1037.27	1139.39	817.466	554.487	556.863	611.432		ugagaggugaguauggucacucuca	1452.26	1014.59	2032.76	1100.46	911.476	1227.65		uaagaagcuuggauggaagcucuua	8923.34	7062.06	7051.3	5824.36	4484.36	3077.74
uaaggaguuuauauggaaacccuua	3014.64	2561.49	1391.44	1333.78	805.335	137.214		uuggaugcccaaggcaccaa	1927.3	2337.29	2407.99	1129.18	1313.54	1735.08		acagacgaaaguguauucgcugu	2662.83	2848.61	1692.91	1656.85	2258.04	1724.13
uaacgaguaaguacgguuaccguua	1212.22	1926.63	1241.08	1133.11	345.259	1148.38		UAAGAUGUUAAUAUGGUAACUCUUA	1996.33	1888.79	1964.77	1147.87	1292.79	2268.9		acucgaacuuaaagucgagu	4755.44	3955.61	3997.66	3873.98	3869.96	3612.58
cccggagcguauauggacgcccggg	1369.76	799.877	635.524	453.068	590.372	246.869		uaaggcguuugcucauaaacccuua	2398.98	2300.98	2872.77	1883.03	2496.37	2108.75		uaggaauuuuauauggaaaauccua	4808.95	6783.31	4485.23	2958.29	4068.13	2545.87
ucaccacuuuaaaugaaaaggguga	1585.31	909.183	964.621	173.752	281.495	528.249		ccacaugucugagacagugg	2074.24	1048.34	1254.65	1558.21	1828.2	1154.38		gcaagauuucauaugggaaacuugc	3117.76	2562.09	2134	2148.46	2235.95	2370.32
AGAGGAGGUUAUAUGAAACCCCUCU	701.854	663.437	533.948	245.096	386.722	167.208		aaaccagauuauauggaaucgguuu	4189.5	6380.19	6466.27	3724.12	3044.05	2670.13		auaggacuauauauggauagccuau	5969.74	903.115	616.786	2708.54	529.908	442.211
gcgugagucuauauggagaccacgc	1592.3	752.781	575.129	845.758	528.653	186.35		augcgaauguauaaacaucgcau	1773.19	1198.11	2336.79	1151.2	495.797	1548.47		uaggucgucuaccuugagacaccua	3642.31	2953.24	2716.49	3244.03	1816.92	1104.29
uuaagaguugauaccgcaaccuuaa	782.361	714.953	754.378	63.5347	319.394	354.398		uaaggaguauugacccuua	1580.44	2477.11	1189.94	1735	715.513	1373.35		acaugacuauaugaagcaugu	3247.47	910.778	1493.54	1409.47	1179.38	2011.23
aaccgugucccagacagguu	1297.53	553.451	668.797	769.307	1126.57	317.122		gcauaaauauuaauuaugc	1636.61	2136.09	2245.99	1243	1365.74	1283.15		auauuaggcuaagccuauau	9449	785.419	3809.05	588.647	599.308	37.3322
guaaggaguuauauggaacccuuac	3625.24	3743.94	2540.97	4070.05	1778.69	2046.51		uaaggcguuuucucguaaacccuua	4312.65	5705.5	7349.42	1869.8	5839.94	3069.02		uuaugcgucuuuuuggagaccauaa	2917.63	6448.52	1839.74	1515.17	1550.68	659.012
auuaguguauuaacacaau	999.928	965.148	982.883	133.701	260.388	213.782		agaugauuacuuaacaucu	1969.82	2336.75	1715.24	1470.87	790.179	1080.07		gagguauuugauauggcaaaaccuc	4172.48	3222.81	5015.26	1751.57	1961.72	2837.6
gugcaagacgcagucugcac	977.489	2021.53	989.389	613.161	765.052	846.213		uaagaaguaggcucuua	2397.73	1452.52	1288.88	1629.8	751.368	1087.62		ucaggcggacuuccccuga	3004.87	1316.91	1158.77	763.914	1053.61	785.256
auguauaucaaagauaacau	1069.4	413.53	966.999	411.367	629.319	337.954		uuucacgucgaggacggaaa	5588.92	5685.75	3749	4860.73	3882.07	4312.33		augcggguccuagaccgcau	2773.1	1047.01	1123.21	677.672	718.965	295.835
uaaggugaugauuugacaucccuua	1039.59	630.158	451.195	423.344	591.155	205.044		uaagggguuuccgauaaaacccuua	1384.07	1296.23	1109.2	1514.96	941.1	1322.82		ccauaagguuauauggaaccuaugg	5435.33	4321.97	3929.77	2164.14	3911.37	2941.55
UCAGCCGUUUAUAUGGAAACGCUGA	966.298	810.246	910.918	178.396	668.168	158.166		caugcagcaaugaagcgcaug	1683.4	1979.93	854.184	1415.13	1711.84	1513.94		ACUUGAGGAUCACCCAAGU	3651.71	4118.48	2298.76	4384.74	2637.96	3042.9
aagcgggucuaagaccgcuu	3100.07	570.235	646.455	487.539	388.477	814.873		auuugaugacuacacaaau	2922.68	5201.73	4090.17	4517.53	3266.59	3565.38		acugaggggauucccccagu	2907.9	2196.54	1862.9	1667.9	1550.43	1997.62
uauggaguuuauauguaaacccaua	971.776	813.621	1056.82	746.392	480.147	601.222		acuucaccauuagggaagu	2447.15	1302.52	1004.82	1460.78	331.149	1697.11		UAUAGAGUUGAUAAGGCAACCUAUA	3272.63	2056.2	754.95	1015.85	1295.26	819.2
uauggaguuuacaagcaaacccaua	1932.21	792.539	1032.06	714.253	697.835	755.377		auggaucucucagagaccau	2325.36	1469.17	1417.69	1820.1	1257.48	1622.64		acauugaggauuacccaaugu	3376.66	1733.61	1185.8	1767.57	1304.45	1223.63
uaggagguggccccua	1548.73	1332.55	1019.51	1157.02	860.584	1111.76		acaugacguaacuuaguacgcaugu	2360.18	1033.9	639.214	1379.74	905.597	1581.46		gcucauugcuaagcaagagc	4085.65	3259.45	4200.9	2498.34	2903.53	2409.49
aagcauuuaaaauaaagcuu	926.71	615.9	574.808	300.905	527.428	437.624		uuggaagaguaacucuccaa	2671.99	2058.03	2057.56	1836.01	1368.27	1500.45		acgagagcauuagcuccgu	3756.55	1410.06	421.952	981.004	1758.08	1109.99
ucaugcgaaguuuccauga	1493.04	647.612	967.309	319.844	358.628	454.27		aaccgaguacuaaccgguu	6663.51	6994.66	10043.2	4609.78	7015.86	5616.43		uaaggcguuuagugcaaaacccuua	4858.91	7216.22	3077.7	4197.78	4315.91	2643.06
gcacgagcaucagccgugc	872.747	893.021	847.977	584.391	502.999	901.965		auacauguagaauacaguau	1988.21	2967.8	1212.97	1289.9	1262.3	1486.46		aaauggccaugaggcauuu	3401.52	1726.72	2752	1258.54	1396.75	1659.93
acaugaaguaaauauauacucaugu	957.213	496.738	590.492	411.984	473.972	432.974		uaaggaguuucugcuuaaacccuua	4429.89	6457.32	5415.78	3029.69	2808.17	3272.61		uaacgacauaauaugguaugcguua	5835.04	4585.91	5591.37	3672.12	3851.05	3863.34
uaaggaguuugucgucaaacccuua	2545.98	2197.02	1639.61	1532.02	2440.46	1405.61		acgugagcaguagccacgu	2112.65	1085.41	2762.13	1118.32	1652.45	1245.6		auggacguccaagacgccau	2452.41	1829.68	1693.41	1986.34	2141.19	1405.79
aaucgaguauauauggauaccgauu	1232.5	700.541	884.406	453.093	508.402	754.837		uaaggauuuaaauuaaaccuua	2056.47	861.045	606.695	923.37	890.196	706.355		uaauaaauggauauggccauuauua	6942.53	7995.79	7326.57	4114.27	5444.86	2516.19
acagcaguauuuacgcugu	892.424	700.31	683.051	342.894	384.822	477.507		uauggaaaauaucuguauuuccaua	1758.28	1014.46	1196.44	1743	924.225	1095		gaaggacuuuauaacgaaagccuuc	3319.55	3663.72	2048.72	1973.81	2152.57	1607.06
uaagaguuuauugaaaccuua	1548.36	834.735	1239.05	717.209	435.6	541.604		cugcuuguauaguacagcag	2397.16	1215.28	660.504	1418.12	1209.62	1415.6		aaccaacuguaacagugguu	3722.73	4246.14	4008.04	1884.96	1706.35	2332.66
caagcuguauagauagauacgcuug	892.25	922.455	445.019	821.319	763.861	277.649		acucgagcaauugccgagu	1591.13	1357.06	1041.1	1302.38	934.396	1402.91		agcaugaagugauuacacucaugcu	8520.2	639.023	385.493	1666.09	260.836	NaN
acauuagcaguggcaaugu	1083.23	618.133	516.053	313.687	668.007	408.363		uuugcagauaauaugguaucgcaaa	1702.95	1432.8	930.149	1560.74	890.444	1067.65		UAAGCACUUAAUAUGAUAAGGCUUA	7184.15	488.936	837.039	318.063	1098.94	400.301
CAGuAuuuGGuAuCuGCGCuCuG	1308.1	665.274	873.311	612.191	697.914	560.364		acaugagggcacuugcccaugu	2281.97	3497.56	2247.16	1837.39	2390.82	1611.26		uauccacauuauauggaaugggaua	5387.74	4242.17	3889.46	2441.75	3675.35	4344.37
aggcacuugauacaaggccu	882.846	592.04	859.665	224.508	396.45	306.358		uccggaguugauauggcaacccgga	1749.51	1288.37	1530.78	1379.73	1219.87	1061.24		augacauuuaaaagucau	4033.88	1331.04	1858.61	1509.33	1564.5	1521.18
caaauaauguauauggacauauuug	1795.95	569.407	1449.15	508.067	355.869	338.981		agguaagucacagacuaccu	1343.25	1938.12	1047.02	1232.4	764.407	987.674		gcaugagcaauagccaugc	6371.9	6286.44	4508.1	4812.37	4695.67	2787.68
acaugaaugaaguguaucaucaugu	1079.96	975.025	1037.63	516.939	901.486	612.671		uaaggaguuugggcucaaacccuua	5747.88	4180.94	5218.65	3033.27	4238.58	4934.95		acggcaaucuaagauuccgu	9546.1	7554.04	9420.84	5008.51	6746.19	2831.85
auccgugacuacgucaggau	813.128	936.451	417.289	261.824	414.361	264.251		uaagguguuuaugugcaaacccuua	2437.64	2410.05	2173.11	1816.25	1455.24	1702.11		augcggguccuagaccgcau	2399.35	3033.99	1075.59	851.045	951.172	553.262
aaccaucacgaggugagguu	1447.49	1043.92	1113.92	798.035	1238.46	1247.02		uaagcacauuauauggaauggcuua	4200.29	3711.09	3490.44	3244.17	2172.33	1747.92		aggcagggagaaucccgccu	3106.41	556.633	1435.39	918.776	1104.01	911.001
uagcgagugcguaggggcaccgcua	905.448	544.069	1073.53	558.63	360.208	441.409		uaugucauucuaagaagacaua	5482.32	9660.28	7113.61	3827.69	4659.01	2972.84		uauggacaaaauaugguuugccaua	5290.79	6074.59	5530.26	3131.36	3957.97	4326.7
ccaggacuauugagccugg	880.835	858.015	899.412	727.702	615.995	403.689		gaacuaggagugccaguuc	2517.06	1369.17	2093.09	1365.01	1330.38	1287.68		cuacaggccuaaggccguag	5628.15	6038.75	1870.59	991.362	682.178	1988.32
uuucaagucguagacugaaa	1640.93	1182.22	1526.75	1189.06	1435.95	1026.71		acugaggauuacccagu	1686.34	997.913	1242.24	849.688	1235.79	1517.43		cccuuagaauuaucaaggg	6299.78	3472.14	3777.24	3082.37	3438.66	3281.06
uagggagcucauaugggagccccua	1400.2	406.46	500.867	205.979	477.8	369.611		UAAGCGGCUUAUAUGGAAGCGCUUA	1830.78	1386.63	2141.33	1404.12	1178.42	1184.21		acaugaugagauacucacaugu	2933.7	3254.31	1652.94	1479.8	2472.1	1698.97
uaaggaguuuagugauaaacccuua	1645.99	1742.38	1377.92	953.099	1512.58	1275.31		uaaggaguuucgugggaaacccuua	2721.03	3745.69	2995.75	1767.5	2232.76	2404.9		uaagggguuuugagccaaacccuua	4367.05	1823.36	1267.82	1653.64	1830.69	2766.96
ucacgcguuaauaugauaaccguga	1200.02	1648.71	641.715	250.421	688.269	191.444		UAGGGAGUCAAUAAGGUGACCCCUA	1994.95	1665.75	876.082	1461.42	1074.37	1090.92		acaugacggaauauccgcaugu	3868.02	3133.36	2412.61	2026.7	3096.41	2356.01
aucgcagucuuacaagacgcgau	607.375	580.441	459.721	323.676	649.567	400.136		gcuugagaacuauccaagc	4830.84	7190.41	6798.45	2992.55	4747.6	2935.09		uaacgaucuucugugcaagacguua	4059.12	3128.72	2668.79	2541.81	2241.06	2532.22
augcaugugguccacagcau	1278.15	601.666	602.153	392.514	694.365	459.894		uaccaugaguaacucaggua	1092.41	1169.45	1138.15	1424.31	1071.55	1050.21		cggaauggcuaagccauccg	2612.84	1807.89	2760.97	908.681	380.979	913.16
augcaugucauaaugacagcau	926.727	418.076	1182.14	617.777	933.304	737.243		acaugaaacgaguuaucguucaugu	2719.49	3367.99	3866.54	2043.89	1813.63	2002.82		augcaugccacgggcagcau	4763.07	741.838	2974.69	1099.34	1379.91	1562.04
aauagggcauuagcccauu	2562.25	678.239	1054.27	136.022	430.857	305.648		uaaggcguuugucucuaaacccuua	4878.36	7027.51	5868.49	5323.16	4500.67	3081.1		uagggugucguucuggcgaccccua	6674.28	3773.46	1650.23	1007.68	1575.71	9549.25
uacggaguuucuaugaaaacccgua	1562.53	975.739	881.689	777.237	1069.48	578.509		augucugucucagacaacau	2857.77	2639.24	1977.22	2251.19	1776.65	2131.46		cugugaagguuacucacag	2943.83	2551.6	823.081	1171.88	2235.74	1253.64
uaaggaauaagauccuua	713.153	962.14	441.894	1036.95	362.788	236.791		gucuaaugcauuagcauagac	1781.16	1923.37	1224.92	1332.97	687.009	871.378		uaaagaagucauaugggacucuuua	6344.87	4734.55	5228.35	4892.15	5097.41	5214.71
agauuaggaaugccaaucu	2479.65	1678.26	1341.74	817.216	700.781	229.599		ugcguaguguagcucgacacacgca	1578.42	714.278	1227.96	1419.82	1634.72	1712.57		augcacgacggagucggcau	3991.42	3022.6	3298.96	2521.56	3412.65	3266.39
ucuugagcauuagccaaga	1470.38	682.159	855.345	510.733	942.599	466.509		augcacauguuagaacauggcau	1788.47	2329.94	943.111	1541.83	1474.36	1556.67		uaaggaguauauggacccuua	4440.23	6014.58	3231.6	1109.17	1873.1	809.261
guuggggauuguauggaaucccaac	1997.94	1493.69	457.486	335.456	451.677	623.405		ugaggauuggauauggccaaccuca	2029.49	4352	4196.92	1690.67	1470.59	1031.99		agcagaggaauacccugcu	4034.04	2051.58	2144.63	1496.56	2231.35	1764.15
augccacauguaaacgcaugggcau	800.409	577.614	524.717	683.924	438.68	344.612		GUCUGAGGAUCACCCAGGC	2122.06	1101.59	1370.17	1613.89	784.256	1076.74		auauacgcuuaaagcgauau	6795.27	7134.23	7048.47	4364.46	5073.31	3717.27
gugcguuucuacgaaagcac	1180.89	1039.1	762.969	803.422	624.656	724.738		auacaucugcaacagaguau	4880.26	7232.28	5981.4	5905	3953.14	4894.89		uaaggcguuugggcugaaacccuua	2273.88	4166.47	1831.61	811.007	938.206	374.513
acggaaauauuaauuccgu	1019.56	798.474	670.972	254.139	1020.3	270.617		cgaugaggacuacccaucg	1521.37	1699.06	834.397	1203.63	681.14	974.332		aucuagaucucagaucagau	5809.71	7742.72	4769.46	3415.69	4447.95	4086.5
aaacgagauuauauggaauccguuu	2894.12	2915.12	1748.12	1392.7	1369.88	1181.32		aaauggccaugaggcauuu	2975.11	4813.08	3303.1	2164.83	2208.07	2399.14		cgaggaggcuauauggagccccucg	5689.59	11196.7	679.304	2142.25	3743.27	1475.16
acauuaggacuuccaaugu	748.839	794.962	858.906	211.855	382.252	419.374		augcaagauguacacaucugcau	1827.59	1005.43	1779.58	917.981	1257.67	1418.11		caugaaagcauagcuucaug	2547.8	2611.87	1410.45	1264.82	1803.8	385.093
caugcagucugcuaaaagacgcaug	917.464	1229.74	644.048	602.802	616.54	511.85		acaugagggaaacuuauccccaugu	1842	1381.65	1078.03	1262.77	1321.16	1199.74		ucagaaggacuaccucuga	5374.69	5485.6	4289.3	2421.03	4047	3306.14
CGAGGCGUUUAUAUGGAAACCCUCG	1149.56	560.319	728.638	216.328	531.73	707.457		acauaaccauuugguaugu	2361.18	4360.14	2638.23	1880.02	1437.35	1476.16		uaaggaguuugucgccaaacccuua	2825.66	3615.68	1007.78	1421.3	1593.92	1944.51
aauggacaauauauggauugccauu	4694.47	3274.01	2772.83	3356.4	1904.4	1707.08		uugaaucucguagagaucaa	2780.25	1289.73	1489.86	1383.03	933.857	1219.08		uaagguguuuuacuggaaacccuua	8021.38	7030.08	4756.8	4534.94	4314.18	2863.83
cgaaaagcuuauauggaagcuuucg	867.975	812.682	1136.96	401.93	640.042	163.91		ugaugagcauuagccauca	1803.06	2063.28	1719.38	1615.19	1255.45	885.439		uaauaaguguauauggacacuauua	3794.51	2486.97	1934.54	2010.73	2258.51	1453.27
auccaugucaaagacaggau	1973.19	770.881	658.085	829.906	732.908	981.889		augcaauauaaaugcau	1240.76	1244.9	704.617	1718.86	1519.95	1461.84		aauggacuuaauaugguaagccauu	3556.11	1079.88	2166.39	1261.88	1862.91	847.005
gagcaugucgaagacagcuc	1341.09	381.357	706.665	897.931	502.036	270.841		acugcaagauaucugcagu	1486.4	1428.97	1046.88	1563.54	928.192	1279.26		agggaugucauagacacccu	2201.93	1087.55	2585.75	894.541	970.216	1585.5
uaaggaguuauaugaaacccuua	1667.35	1828.4	1274.76	1437.52	815.767	860.397		augcaaaugguaagucauugcau	3796.68	2419.3	5356.78	2420.4	3478.76	3018.65		acaugaacggauuaccgucaugu	4894.46	6838.61	2110.01	1418.44	2870.3	592.888
uguggggauuuaacggaaucccaca	2900.85	733.439	884.963	335.668	523.256	191.472		augcauguccucauagacagcau	1798.84	1196.51	1618.6	1572.74	1283.19	1139.14		caugaugcgauacgcacaug	3780.59	719.57	1830.75	1508.36	2085.29	576.48
cgaggaggcuauauggagccccucg	1745.63	611.34	725.623	370.507	618.164	949.733		acaugcaugggauuacccagcaugu	3347.2	2277.65	1424.73	2113.2	1556.57	2808.36		aaggaacucuaagaguccuu	2373.48	2816.69	2211.71	970.326	1089.33	1416.17
uaaggaguuuguauggaaacccuua	2553.18	1876.92	1234.7	2242.29	712.483	1228.99		uauccaguuuauauggaaacggaua	2219.88	2838.34	2383.8	2003.19	825.515	1377.46		ugaugagcguauauggacgccauca	4563.79	999.797	3237.91	1597.28	2403.09	411.618
acaugacaugauacaugcaugu	1762.33	1105.93	873.29	1204.38	1075.41	886.801		ACCUGAGGAUCACCCGGGU	1392.62	1310.81	1457.55	1407.12	866.922	1271.69		AUGUGAGGAUCACCCACAU	10303.4	11353.5	13409.3	9660.97	7519.92	4244.63
acugaggggauucccccagu	1404.1	674.819	1188.05	526.357	383.912	577.906		agguaugucuuagacaaccu	1119.84	1821.26	1370.71	1406.65	1191.71	1172.54		uagggagauuauacagaauccccua	2894.84	2293.42	1561.73	1088.36	1713.02	1933.37
aggcauguuuuaaacagccu	750.99	678.902	634.595	429.008	386.381	403.74		aggcauuuguuacaaagccu	3264.14	1772.99	2449.91	2143.86	2250.08	1762.84		uaagggguuucguaugaaacccuua	3452.65	2845.52	1639.24	1004.3	1182.13	631.45
uaagcugaauauauugauucgcuua	2327.13	572.103	532.79	511.544	586.213	378.033		uaagauaguaagacuacuua	2584.15	4330.5	2323.81	1718.82	1072.02	2522.28		acaagaccauuaggcuugu	2026.06	1250.97	806.546	1016.55	570.923	452.985
gaccaacgcauaugggcgugguc	897.632	863.794	989.531	376.105	548.524	415.443		agcuaccucagagaggagcu	1939.58	3468.89	1954.63	1758.1	1720.28	1432.96		uugcaugccuuaggcagcaa	7791.42	7467.75	1269.63	2978.24	3113.78	2972.79
uauaggaguauauggacccuaua	1123.01	577.588	706.982	1003.03	451.351	451.788		auggaaaaccgaguuuccau	5249.63	7175.46	9364.57	4586.31	5592.15	3892.74		aaggauaguuaugacuaccuu	3827.57	838.675	779.316	974.556	1884.43	773.113
gcaugaggacuccccaugc	2484.78	877.599	986.056	939.438	1111.88	1315.91		ACGGGAGAAACACCCAAGU	6921.09	7164.36	6242.41	5508.33	7690.27	7005.25		gauggaguuucuauaaaaacccauc	4780.47	4009.96	3103.56	4399.15	4378.8	2863.48
uaaggucuuuauacggaaagccuua	1092.63	1126.44	1352.54	863.864	1009.82	488.94		ugaggucuuuaaaaggaaagccuca	3297.62	2358.67	2652.26	1597.96	3033.62	2678.17		UAAGGAGAAAAUAUGCUUUCCCUUA	8580.2	6622	5817.68	4345	6641.83	4700.31
aaagcaguauauauggauacgcuuu	1952.72	2783.17	2500.44	1745.58	1539.35	1476.67		uacggagggcauaugggcccccgua	1336.73	1989.37	1880.32	1427.27	1199.3	1784.81		aggcaugucgaagacagccu	4068.69	3832.6	2027.49	1486.86	2499.68	2506.57
acuagacgaaugcgcuagu	980.04	500.638	942.827	309.276	527.963	190.223		ucauguguaaucaccauga	2930.48	2621.39	2247.81	1810.27	1781.93	2289.09		uugggaguccggacggggaccccaa	3376.82	1616.86	582.676	754.46	1038.24	305.457
aacgaucucuaagagacguu	995.971	991.012	1159.39	360.37	643.125	647.786		UCAUCAGUUUAUAAGGAAACGAUGA	1994.67	1597.86	1299.66	1396.77	1226.91	1199.41		uaaggaguuucuauccaaacccuua	6736.34	3601.63	4769.91	5161.83	5254.61	4356.07
uaaggaguuuggcuacaaacccuua	2308.27	1865.46	2133.73	1793.65	1591.9	1779.57		uugcauugccuagcaagcaa	1801.11	1130.59	1494.06	1207.1	1392.98	1172.96		augcagauguuagcacaucgcau	8091.96	2579.55	1261.55	386.356	360.736	789.299
aaccaagaguaacucugguu	1417.18	1229.84	948.057	702.93	1077.52	643.764		aaucgagauuauauggaauccgauu	2579.64	2740.42	2523.39	1865.7	1010.01	1398.87		aaucgagauuauauggaauccgauu	3805.82	3518.95	3271.03	1717.47	2724.67	1993.15
uaaggauuuaauguaaaccuua	2229.86	1229.42	1110.65	1300.53	1279.88	607.114		CAGAUGAGGAUCCCCCAUC	2275.48	568.788	958.406	1131.56	245.061	827.038		uaugcagauaacuugguaucgcaua	2549.93	1918.28	1171.04	1018.29	1283	1134.96
uaaggacaguauuacugccuua	1631.53	617.193	688.175	1076.05	635.952	659.923		gcucauaccuaagguagagc	1773.37	1286.66	727.912	1063.19	858.649	1655.8		ACCUGAGGAUCACCCAUGG	7082.11	3730.06	4321.41	4364.53	4436.38	3513.35
acuaugagugaauuaucaccauagu	865.523	638.983	718.303	590.301	569.707	437.745		augcaugacauagucagcau	2981.58	1677.84	957.372	1804.83	897.614	2096.52		cuccaucuccaagagaggag	3117.89	1766.63	1870.38	1576.29	1809.55	1484.57
acaugagggagcucccaugu	1356.31	1185.99	1825.24	1387.42	1222.31	760.544		uuuggaguuucccuggaaacccaaa	1742.78	1615.09	1682.58	1759.84	988.002	1896.61		uaugcagauaauaugguaucgcaua	3465	2822.83	3841.99	1792.38	2538.01	1592.56
gggcauaucuaagauagccc	697.723	985.723	807.372	130.301	218.75	198.415		aaugcaaaugucugaacauugcauu	2127.53	2484.66	1825.68	1663.74	1523.92	1548.65		aaauggggcuuacccauuu	4451.38	1875.66	2097.08	2244.68	1567.25	2386.8
uaugcauauggauaaacauagcaua	1182.25	666.3	843.893	797.036	443.06	627.541		acauuaggacggccaaugu	2264.92	1283.95	1033	1238.8	697.286	1339.34		augggaguauaugcggauaccccau	4449.77	3326.96	3705.78	2062.15	3427.44	2689.23
acgaugagcggauuaccgccaucgu	1176.77	876.877	566.928	730.862	436.996	199.961		uaacgaucuucugugcaagacguua	2103.79	2755.45	2120.19	1787.41	1877.84	1627.1		acugcauauguugaaacauagcagu	6310.69	712.819	760.99	1430.13	788.004	511.171
agcagaggauuucccugcu	1804.76	911.72	1420.14	580.365	406.075	826.949		aaggaucaguaacugaccuu	2200.63	2752.09	1360.77	1470.45	789.255	1444.78		uauccacaauauauggauugggaua	6343.44	3529.47	4263.97	3598.5	5412.94	3663.07
cuauaaggauuaccuauag	1318.43	1055.36	973.419	216.466	591.497	348.739		aaggaacucuaagaguccuu	2279.28	2830.57	2386.21	1458.17	1079.2	1674.76		aggaguauauggacccu	5120.51	4431.64	2856.07	4532.96	4122.8	3600.43
uaaggcguuucugcacaaacccuua	2853.26	3392.78	2604.58	1294.78	2106.31	1826.89		caacaagaauuaucuguug	7794.15	9262.69	9699.74	5799.74	7027.02	5591.49		acaugaaagguauuuaccuucaugu	3036.4	853.101	1001.33	857.618	1408.11	595.515
UCAGUAGUAUAUAUGAAUACACUGA	821.101	577.055	598.25	413.934	399.409	718.71		uaaggagauuguauggaaucccuua	6904.34	7792.58	5177.56	5672.47	3472.31	5342.76		uaaaggaguauauggacccuuua	5210.58	NaN	4911.86	741.501	264.146	431.73
uaaggaguuugaaagaaaacccuua	3292.97	796.704	1438.17	889.974	916.244	1005.15		aucgauguuuuaaacacgau	1834.17	1860.04	1529.87	1961.73	1178.94	1751.3		auggaucaguaacugaccau	3700.67	2632.8	1986.39	1508.5	1898.34	1121.98
uaugcagcucaaaggggagcgcaua	898.878	502.764	1009.45	234.722	441.3	387.704		acaugauguacauuaguacacaugu	1638.16	1095.14	1115.02	1754.51	1826.5	1755.93		uaaggagaaaggucccuua	4969.04	6670.71	4992.85	3268.58	3684.99	2641.36
ugaggucuuccuuugggaagccuca	1170.28	595.05	1181.26	387.581	433.964	576.441		uaagguguuuccggucaaacccuua	5540.34	7561.46	8004.14	3224.13	4919.16	4963.78		acgcaagugguacacugcgu	8121.41	9566.29	6925.63	5926.44	6041.59	2946.91
acuggaggacugccccagu	1093.64	522.153	751.38	902.642	516.923	433.208		uaaggaaaguuagacuuccuua	1932.72	2109.45	1168.81	1349.91	862.491	1019.73		uaaccacuuaauaugguaaggguua	5729.73	2637.9	1391.02	963.808	1799.89	1987.95
uaaggcguuucgugugaaacccuua	1077.6	634.102	918.48	266.7	842.667	194.855		uaaggcgcuuauaucgaagcccuua	1779.76	1018.25	851.021	1272.46	797.202	1058.41		UAAGGACCUAAUAUGAUAGGCCUUA	5998.75	3879.3	6353.5	2025.33	2956.07	2099.12
augcaugucaauccgugacagcau	2773.99	1392.46	2024.27	1521.74	1380.92	1863.72		cugaaugcuuaaagcaucag	2411.16	896.858	3199.78	1411.68	979.293	1292.66		auugcaccuagagggcaau	3658.76	2686.87	3736.88	3017.83	3492.2	2442.5
ugagaucuauaaauugauagucuca	1579.32	982.367	1243.88	997.468	993.324	1108.76		acaugaaagguauuuaccuucaugu	1645.87	1613.28	1143.41	1745.58	1486.87	1392.56		uaauuaguuuguauguaaacaauua	4486.4	3326.1	3571.27	3362.12	3194.93	2404.67
acaugauagcaguguagcuacaugu	1323.42	371.182	996.542	247.103	810.6	388.11		UAUGAAGAUUAUAUGCAAUCUCAUA	3160.04	8002.55	4266.22	3213.49	1993.52	2941.88		gagagagcuuauauggaagccucuc	2619.72	2972.64	1274.73	1224.3	2714.24	1347.74
UAACAAGUAUAUAAGGAUACUGUUA	1401.74	850.111	726.542	282.158	708.201	173.676		augcccaugucuaagacagggcau	1427.91	1483.58	1608.88	1360.96	1037.46	1315.9		acgugaggauuucccacgu	8607.01	6253.95	5024.5	4682	5988.83	3626.24
augcaugucgaauggacagcau	1100.34	755.588	714.387	346.6	752.687	812.195		uaaggauuuaaauguaaaccuua	2219.02	1101.02	1053.41	1434.05	1320.61	1211.09		uaaggagguuagguguaaccccuua	4699.79	3252.41	5564.29	1137.09	3068.01	1731.49
aaggaagauugcuccuu	2262.38	998.517	1159.48	711.023	1373.36	1055.22		acaugaggauguuacccaugu	7431.65	9615.09	5587.88	5576.19	6342.17	6328.47		auugcaugucuaagacagcaau	3893.44	5237.68	4186.12	1578.72	2928.8	2035.62
caugagaaauuacuccaug	2356.9	2312.33	1895.56	699.922	2082.64	1731.15		uaaggaguuucuacucaaacccuua	7042.88	9125.29	5822.22	4221.22	4508.3	5724.01		acugagugauuacaccagu	3949.2	4799.94	4395.98	4112.74	3489.3	2976.36
ccuacagcaguagcguagg	735.501	501.702	574.373	952.013	624.628	214.63		ucaccaugacugcagguga	1491.76	1415.33	1200.26	1523.03	870.957	1003.68		uaagguguuuucucgcaaacccuua	6107.97	7525.18	4115.58	3442.38	4592.55	3369.41
aagcaacucuaagagugcuu	1609.24	605.638	476.617	579.303	649.478	584.217		gcaggagucuauauggagacccugc	2275.45	1968.92	1545.14	1610.11	2094.68	1244.99		cugaauuuuuaaaaaaucag	3583.28	3724.68	1883.75	1512.16	1872.93	2078.2
uaaggcguuuuaaggcaaacccuua	966.169	1002.96	927.2	827.482	300.022	126.389		acaugaggauuacccaugu	2322.23	3246.67	2929.13	1704.64	1479.49	1667.45		UAACAGCUUUAUAUGGAAAGUGUUA	4379.36	2777.53	3725.36	2054.92	3113.18	3497.47
caaagagggcauaugggccccuuug	1120.12	545.708	675.314	535.719	407.904	444.416		auucaaguacaauacugaau	7507.29	10675.3	8686.57	5830.75	6566.65	5062.26		uaugcuguuuauaaagaaacgcaua	5009.97	3697	5145.33	2128.39	1941.39	2248.29
uacgaucacuaagugacgua	2434.25	1077.74	949.434	1085.7	524.968	1351.16		auaggacuugguggggcaagccuau	2086.94	1687.37	1486.66	1478.19	1041.5	1066.86		augcucgucuacgacggcau	5144.58	3073.9	3120.37	2815.54	3336.71	2138.44
uuggucguuaauuugguaacaccaa	409.975	1237.83	948.518	696.222	759.163	628.805		uacggugauuuuauguaaucccgua	1899.2	1876.15	1036.99	1564.94	830.462	2041.11		uaugcaguuuacaugaaaacgcaua	5411.82	5481.88	5578.52	3303.75	4269.21	2301.24
uaagcaguaaauaugguuacgcuua	5288.43	3605.64	2683.59	3927.12	1791.98	3020.63		auaaauauauaauauauuau	1343.32	1868.97	1409.52	1274.29	799.295	1603.63		acgaggauuacccgu	11676.5	3612.09	5265.86	1845.5	1716.91	3461.89
acaugagagagauuuaucuccaugu	1651.08	1298.75	1786.88	1136.05	1247.25	869.884		UCCUGAGGAUCACCCAGGU	1968.72	1506.49	1737.35	1394.54	954.663	1116.79		ccgcaaagauuacuugcgg	5589.81	4622.92	4070.93	3717.35	4250.93	3737.99
ugcggaagucauaugggacuccgca	1162.8	531.379	483.743	548.411	441.511	379.434		aaugcaguaguaacgcauu	1249.39	1158.55	1128.56	1207.76	695.052	1263.57		guucauguauaauacagaac	5117.35	6649.71	3967.26	3309.86	4512.03	2787.69
guacaugucguagacaguac	1613.25	960.431	1260.6	557.155	806.456	974.489		ucaugagcguaagccauga	1604.6	1981.73	2825.21	1872.61	638.404	1016.35		GGAGAAGUUUAUAUGCAAACUCUCC	5684.66	4731.75	4891.75	4297.88	4198.87	4073.95
uucggaauauguauguauauccgaa	921.369	544.111	717.53	348.984	434.854	282.479		uaagggguuuugagccaaacccuua	2632.59	3808.68	1806.62	1806.68	1675.89	1478.87		uaggaaaguuggacuuccua	3543.67	3507.97	2344.45	2339.47	2588.57	3388.91
AUAGGAGCUUAUAUGAAAGCCCUAU	2203.05	2974.64	1317.52	1605.08	805.439	420.712		uaaggaguuuaaguuuaaacccuua	2886.33	5905.86	5110.23	2632.68	2430.03	2525.8		aaauaaugacuucauauuu	5945.76	3204.8	1305.14	943.805	347.424	824.581
uuuggagauuauauggaaucccaaa	1784.16	2567.3	1584.17	2747.47	1082.1	1216.67		uaacgacuugcuauagcaagcguua	1843.38	2275.63	852.921	1107.61	1203.7	1147.57		ugccgaguauucaccggca	3447.78	2198.21	1943.7	1501.24	1522.68	1822.02
uaagguguuucgcuauaaacccuua	2289.07	3206.77	1994.62	2162.74	1997.87	1577.51		acaugagacgcauugacguccaugu	2064.27	1627.75	1780.43	1160.78	1309.76	971.262		acuugaccauuuggcaagu	5604.77	4907.71	4193.37	2382.92	3807.04	3571.38
acaucaguaauaacgaugu	917.395	626.272	552.929	327.532	569.841	213.443		uuuccagauuauauggaaucggaaa	4665.89	9365.97	7206.25	4761.17	4770	3566.77		augucagucuauaaagacgacau	4767.2	5242.09	3079.47	2098.38	3789.21	2790.76
acccgggugucacaccgggu	1080.14	680.287	851.368	310.549	1023.76	317.064		agucacauuuaaaauggacu	5560.53	4868.72	3434.83	3669.89	4470.29	3159.15		auccaccucgaagaggggau	2583.65	629.925	2202.08	907.832	806.58	993.904
uaaggaguuagcauaguaacccuua	1201.28	484.702	410.206	620.799	653.367	747.69		uaaggaguuugauaaacccuua	5415.46	10315.5	4672.28	3378.84	5323.1	4695.6		uacggcguuuauauagaaacccgua	5931.15	6455.96	3066.37	4932.19	5013.29	4193.63
ucagguauuuauguggaaauccuga	1082.27	569.324	595.45	350.127	387.436	549.744		aagccugucugagacagcuu	3982.55	4673.15	7124.08	4029.99	3975.28	4230.54		aauagggauuacccauu	3870.72	926.765	764.468	920.656	887.431	605.26
ucaggauuccauauggggaaccuga	1637.8	478.78	1136.86	489.883	479.459	484.491		ugagaggugaguauggucacucuca	2555.1	1671.28	2415.51	2063.98	1760.28	1603.71		uaacaugucauagacaguua	5229.49	5171.17	3588.87	4347.19	3607.15	3597.67
UAUUCAGUUUAUAAGGAAACGAAUA	5169.19	3842.12	3317.18	3633.36	1498.96	2517.02		uugcaauucauagaaugcaa	2417.32	2428.03	2969.93	2069.09	1560.18	1961.05		augcacgucucagacggcau	3645.89	2679.9	1465.8	1807.98	2597.38	1743.95
accuaaugacuacauaggu	3021.81	2180	2395.22	2279.56	1838.89	1871.01		gaaggagauuauauguaaucccuuc	1227.85	1293.85	1240.5	1290.46	819.083	1122.71		uaagguguuuaaugagaaacccuua	8190.15	6894.89	7126.17	2818.18	2156.12	4572.78
uaugcacauguaaacauggcaua	1012.01	450.553	786.117	316.533	355.59	531.785		uaaggaauuucuuuguaaauccuua	3612.69	2537.44	4980.64	1966.68	4345.6	1880.67		auagcugucuaagacagcau	4215.68	959.096	1577.11	664.975	975.241	1311.03
uguucagcauuagcgaaca	915.617	835.555	713.203	642.436	615.106	287.954		acaugauagcauagcuacaugu	2606.74	1629.38	2223.21	2195.66	1909.02	1551.49		cguaacgucuaagacguacg	3675.13	1687.56	606.084	813.952	635.965	659.883
augcaagucuaaugaaagacugcau	1152.38	455.492	1059.38	508.724	324.345	588.186		aggcauauuuaaaauagccu	1597.44	1733.7	765.349	1376.79	735.747	1310.47		uaaggaguuuaaguuuaaacccuua	4288.06	5056.2	4165.76	3524.6	3931.6	2358.58
acaugcacggauuaccggcaugu	972.304	1429.61	889.135	821.57	652.017	341.886		uaagggguuugucgugaaacccuua	1833.63	2448.09	1654.53	1321.95	1094.28	1523.21		aagcaagugguacacugcuu	3235.43	1961.39	1549.12	712.563	1456.96	1191.74
ccuguuguuuagguggaaacacagg	1096.26	582.558	757.776	498.846	773.832	619.298		agugacguaacgcacu	1723.63	2414.92	1246.91	1301.91	1040.95	1320.03		uagguauuugauauggcaaaaccua	4928.81	1422.17	1522.6	1361.56	513.289	1430.51
gcgcaugacuaugucagcgc	1187.73	1057.92	475.178	664.374	422.686	597.634		ucacgaacauucgucguga	2612.67	1633.96	1834.64	1726.61	856.747	1683.32		uacguaagguauauggaccuacgua	4057.6	2193.04	2900.54	2901.3	2415.79	2197.1
caaguagcucauaugggagcacuug	1146.84	771.751	894.588	246.638	504.671	621.808		uaggaaaguaaugacuuccua	1689.92	1816.91	1012.89	1421.07	1121.24	1003.88		acaugagguaucguacccaugu	4299.06	885.392	1784.43	1329.53	721.087	626.498
acaugaguauugaccaugu	703.601	830.732	646.637	284.604	408.57	370.046		gcacgacgacugcgcgugc	1819.3	2157.81	2299.8	2279.06	1788.53	1612.45		UAAGGAGAAGAUAUGCCUUCCCUUA	6313.09	8115.36	3593.2	2924.67	5567.04	2109.84
uauccagauaauaugguaucggaua	1356.46	697.496	708.19	476.962	609.215	262.344		auagcaaggugaaacugcuau	1433.29	1314.03	1331.92	1087.54	655.156	1577.03		auagcacauguauacacauggcuau	3034.25	3670.18	1975.56	1429.93	1859.13	1991.17
uacggaguuuauacggaaacccgua	1267.11	681.078	1127.23	494.208	528.173	473.264		uagggagcccauaugggggccccua	1389.14	2826.22	713.508	1491.96	870.475	962.815		uauucuuuuuauuuggaaaagaaua	11253.8	6958.99	6934.04	6470.66	3543.75	4757.71
acaugaacgaauugauucgucaugu	1995.65	1485.51	1882.94	1754.72	1646.68	1279.29		uuaguaguuuaguugcaaacacuaa	1107.58	1132.26	943.216	1552.18	1288.82	1172.47		aggcagaccuaaggucgccu	2348.26	3045.14	1419.57	1366.88	1664.5	1588.16
ACUGGCGUGAAUAUGGUCACCCAGU	1105.81	591.452	775.827	1217.95	492.216	483.79		auaaauuucuaagaaauuau	2530.43	1583.26	639.055	1444.34	1246.91	1566.52		gugcaagucacagacugcac	3800.24	1744.05	1889.84	1447.43	1364.5	1512.61
uaaggaggggauauggccccccuua	1023.21	729.566	454.56	1383.04	486.555	224.99		ucgguaauguauauggacauaccga	2078.48	2531.61	520.567	1209.64	765.025	828.835		uugcaagacuaagucugcaa	3905.72	3915.01	3162.71	2354.5	4069.58	2728.24
acagauaggauguaaccuacugu	1248.51	1247.34	992.929	261.66	385.591	228.623		auggacgucaaagacgccau	2988.02	1556.91	2524.33	1634.9	1964.65	1898.27		uaccaugucuaagacaggua	4148.73	7696.84	5088.47	2655.55	3745.91	3353.19
augacauaugucugaacauagucau	2201.26	1009.3	1456.21	1228.1	1066.05	872.92		ccaauaguugauauggcaacauugg	2285.8	1051.6	1510.92	1411.06	779.957	1136.85		ugcggaggaauaccccgca	2295.2	1166.41	1675.31	958.63	1035.51	745.49
cuucagguauaauaccgaag	1145.64	564.224	572.378	452.15	588.494	765.766		uaagaacuuucaauggaaagucuua	2427.39	2557.11	3063.33	2486.4	3152.99	2157.3		cugcauuaggaacuaagcag	3669.41	482.351	1692	681.371	1035.78	749.473
uaggaugauggcaccua	1752.16	1325.96	1037.5	225.998	343.148	663.501		aaggauguagcaccuu	2036.12	1490.34	1309.74	958.691	615.459	939.193		uaugcagauaacucgcaua	4274.31	1112.08	1603.84	1041.82	1249.47	1596.65
uaagguaguuauauggaacaccuua	1373.04	527.714	1074.33	862.34	769.779	607.364		acaugaaugccauugagcaucaugu	2198.55	2165.39	1398.55	1702.24	1317.05	1404.85		AGGGUCGCUUAUAUGGAAGCACCCU	4661.47	5688.6	4041.19	3832.38	4302.98	2488.61
gcuugacgaucccgcaagc	808.402	548.308	784.9	677.763	585.789	456.494		uaaggaguuuugaaacccuua	4139.65	6253.68	3224.54	4581.93	4729.47	3568.62		uccuuacgaauccgaagga	3917.12	3342.27	3107.63	2831.89	3149.78	2975.43
CUCAGGAGGAUCACCCCUG	1653.77	756.998	941.967	564.584	475.093	755.59		auaggacuuaauaugguaagccuau	1366.33	1603.03	1065.96	1103.07	958.437	1157.52		augcaggucgcagaccgcau	3278.44	3103.91	2017.58	1699.8	2214.21	1714.9
uuacaugacgaagucaguaa	1500.4	464.238	688.703	363.182	573.428	217.204		acauaacguuaacguaugu	2434.56	2528.13	3385.18	1693.16	1415.51	1485.33		agaugagggcuucccaucu	3093.63	2716.84	2219.24	2170.21	2165.58	2348.8
aaugagugauuacaccauu	2191.99	2467.39	1721.36	1086.62	910.14	1569.59		acauccgcuuuagcgaugu	1387.27	1236.58	1644.32	1377.69	967.972	1592.01		ucagggguuuauaugcaaacccuga	5094.39	595.291	1939.01	935.215	741.999	1431.96
guaggaguguuuaaugacacccuac	1543.81	917.957	813.416	157.383	485.797	197.489		uaagggguuugugacaaaacccuua	1148.85	975.538	958.27	1094.94	1003.14	1374.19		aggaauauccgagauauccu	6072.91	4912.24	5979.46	2114.21	4853.98	3766.55
uacggaguauauuaagauacccgua	1884.05	1150.28	623.72	438.63	563.986	955.633		augcuaagauuacuagcau	1980.46	2145.13	1728.8	1840.03	1363.85	1597.02		cuucauggauaauccagaag	9061.89	9819.15	3974.35	6785.17	8416.29	4650.58
caaggagcaucccuggaugcccuug	1213.37	1194.13	479.483	233.158	387.86	280.251		aucccugccuacggcaggau	2210.21	1322.65	1880.57	1246.25	705.341	1442.75		uaaagagggcauaugggccccuuua	3427.43	1327.2	2113.45	1179.83	875.192	1247.44
augucaguuauaacgacau	554.523	727.474	881.532	243.127	230.117	384.377		uaagcacaaaauaugguuuggcuua	4915.09	1779.83	1955.1	2599.09	3812.38	2892.9		uaagcuguucuuuucugaacgcuua	3722.44	652.306	2828.61	848.082	418.706	0.000285109
uaaggauaguauagacuaccuua	1399.91	899.052	1587.82	154.173	847.885	499.561		aaacgacuauauauggauagcguuu	2613.4	4107.48	2851.71	2362.05	2565.5	1747.45		ccauuaggaaugccaaugg	4341.59	4392.78	4093.05	2672.04	1940.39	1927.02
augcacagcuaagcuggcau	848.885	719.7	818.166	307.574	549.792	306.323		uaagguguuugcuuaaaaacccuua	1673.24	1305.21	1576.78	1249.86	1130.89	1291.39		uaagggguuuguacccaaacccuua	2990.62	1715.9	1919.07	2276.37	1029.08	923.419
caugagcgaaguuauucgccaug	1198.51	791.902	934.98	725.226	844.588	724.083		augcacaugcuaacauggcau	2340.05	1126.8	810.564	1023.9	1027.41	2443.51		acaugaaugcuauuuagcaucaugu	3577.19	809.873	2471.32	887.814	1625.33	880.962
uaagcaguuuacauggaaacgcuua	3176.63	3506.93	2056.94	1944.01	1903.07	2079.34		aggugaggagugcccaccu	2455.21	3841.51	3438.58	2602.74	3659.6	3220.92		caugcaaguuaacugcaug	2780.07	2957.98	2723.93	2067.89	1514.89	2492.72
uauggcguuaccaugguaacccaua	889.209	503.349	799.556	426.795	420.77	330.773		caugcaauguuacaacaugcaug	1654.02	1259.31	1019.62	1100.24	825.16	1024.52		uuagcaguuuaucucuaaacgcuaa	3375.79	5661.12	2435.9	2152.22	3359.66	1478.38
CAUAUGAGGAUCACCCAUG	3403.57	3337.44	3501.79	5165.24	3046.92	2036.03		cuaggaugauuacaccuag	2062.73	2060.22	1039.59	1349.3	917.685	1186.3		uauacaguauaaacggauacguaua	3804.43	3235.48	3142.64	1459.67	2390.73	2895.72
acaugagcgggauugaccgccaugu	2228.97	1177.28	589.497	231.718	732.222	1138.89		ucaagaggauuucccuuga	1963.77	1644.27	1946.18	1639.67	1196.01	1609.82		accccugacuaggucagggu	5104.19	1433.57	710.15	1722.03	2046.72	570.844
cauagcgauuacgcaug	928.598	1476.3	1139.59	725.58	815.662	177.159		uagugacguuaaguggaacgcacua	2734.31	1943.23	2429.91	1632.07	1078.74	1441.65		uuaccacaauauauggauuggguaa	4520.37	4583.83	1955.47	3026.25	4108.56	2327.36
auuggagaauauauggauucccaau	678.835	562.643	813.574	942.635	345.484	281.644		uaccaacacuaaguguggua	6550.19	4548.35	8395.66	4466.53	3742.19	4424.51		auagcaucuaagagcuau	6956.85	567.427	0.00120757	292.353	207.872	NaN
auguacgcuuaaagcgacau	1124.85	756.205	1142.74	1735.1	861.683	370.98		gcaugacgaauacgcaugc	1662.84	1593.96	1239.42	1348.23	1117.52	1468.97		caugcaauuuaaaaugcaug	6299.83	781.426	620.802	838.723	680.802	1372.13
aaugggguuaaugugcuaacccauu	1049.87	1082.79	828.961	249.151	418.529	632.297		AUAGCCAUAUAUAUGGAUAUGCUAU	1782.07	1401.1	925.345	1188.63	1407.24	959.548		auggaaguguaacacuccau	2984.53	4501.39	3266.5	2225	2224.94	1997.82
uaagguguuucgaugcaaacccuua	1778.36	1029.73	525.033	256.188	405.91	525.429		ugaucacgauuacggauca	2242.9	3128.73	3677.63	1697.58	1547.44	1425.93		gaaggagucuuuaucgagacccuuc	3705.28	2819.82	2590.68	1588.82	1443.72	1471.61
aaagcacauaauaugguauggcuuu	2502.94	2441.09	2127.19	2437.86	1615.8	877.514		uaagggguuuacaaaaaaacccuua	2223.75	2002.28	821.824	1739.74	1259.84	1692.3		aguagagcauuagccuacu	4407.51	4184.79	2590.56	2300.72	2063.58	2447.56
acgagggcauuagccccgu	830.02	860.246	531.067	290.186	361.849	391.751		UAAUGUGUCUAUAUGGAGACCAUUA	2939.42	2729.62	1821.47	2156.4	1488	2220.99		uuccaucuccuagagaggaa	2532.54	1841.81	1560.23	1053.07	1674.98	1540.43
caugcagauguuaacaucgcaug	1137.55	788.769	724.565	839.795	661.453	652.552		uaaggaguuuacgacaaaacccuua	6324.72	8975.89	9112.37	4222.53	5265.02	5782.22		uaagguguuuuuuaagaaacccuua	2624.41	1670.88	2519.65	1620.38	1444.11	860.681
uaaggauuuauauggaaaccuua	1980.66	2766.27	2069.72	1409.57	1669.88	799.149		uauggcguuuaucccgaaacccaua	3141.06	3989.17	2827.2	2615.46	2732.44	1937.32		acaagaggagugcccuugu	7904.21	8362.44	6875.29	3493.34	1037.72	1559.91
aaccauguguaacacagguu	2831.03	2303.97	1939.77	1487.78	1837.76	1762.43		acgcuggucugagaccgcgu	1269.2	1293.24	801.094	1277.08	776.162	1132.52		cuggauguucgaaacaccag	4560.12	3266.68	3253.69	4658.96	3695.06	3453.85
augcuauauguagacauaagcau	2663.07	1216.77	1342.66	1451.58	1146.35	1184.97		uaagggguuuggcagcaaacccuua	1527.25	1902.19	1173.27	1824.25	730.842	1135.54		ccaaauaucuaagauauugg	2161.51	3039.23	1612.16	1372.83	1230.08	1276.2
acguggcgaucacgcacgu	2180.48	1886.34	1536.56	1009.04	2033.6	1487.95		CCAUGAGGAUCACCCAUGG	2199.98	2502.11	2291.6	1754.78	992.016	1759.93		UACGGCGAUUAUAUGGAAUCCCGUA	3554.22	4008.94	3251.72	1372	3176.01	2515.47
gaauaaguccauauggggacuauuc	1145.13	631.639	435.975	250.22	424.269	200.324		aaugcacuuuauauggaaaggcauu	4164.97	4475.74	4065.98	2034.23	3026.83	3609.82		ucaugaggagugcccauga	2561.06	704.041	2241.3	1397.56	1682.64	1321.16
auggaugacucagucaccau	602.024	734.715	385.353	361.782	318.515	352.638		gcaggaaucgauauggcgauccugc	1708.37	1431.25	1583.39	1825.21	1597.59	1421.33		uaaggcguuuauuggcaaacccuua	3684.19	4101.22	3469.78	2724.96	3550.6	3030.55
auugcauauguuagaacauagcaau	2757.04	755.379	832.855	799.187	819.963	361.339		caaagcauuagcuug	1283.15	2994.26	1046.02	1668.96	812.911	1229.69		acaugacaggauaccugcaugu	3150.65	2608.2	2459.83	1678.89	1854.43	1996.98
gcuggaggacuaccccagc	1577.8	718.149	759.798	531.369	640.382	253.255		GACGCAUGAGGAUCACCCA	6996.2	9901.14	7611.99	4824.12	7316.92	4249.83		guaaggauuauauggaaccuuac	3074.38	1741.24	2704.45	571.466	433.785	804.728
gcugaacauuaaaugucagc	1443.99	873.641	753.618	1014.48	667.396	347.608		ugcauguuaaacagca	1419.84	1366.2	1076.84	1521.51	1056.36	1163.82		acaugaggauuacccaugu	4407.79	3295.05	3195.24	4116.41	3670.56	3138.43
acaugagugugauugaacaccaugu	1076.6	515.677	608.415	742.993	395.965	254.639		auugcagauuauauggaaucgcaau	3316.77	4471.39	3838.4	2794.66	2991.19	3155.37		uucgaaguguaacacucgaa	2652.81	2760.28	1511.8	1562.09	1478.19	1384.76
uaaguuguuucaaaugaaacacuua	1142.99	723.466	326.996	213.492	705.938	1150.94		acgcaagucgaagacugcgu	2361.18	2883.06	3157.54	2050.24	3048.71	1738.98		acacaggucugagaccgugu	3792.1	3667.43	3367.16	2818.72	3197.42	3122.13
aucccggucaaagaccggau	713.488	608.25	935.96	862.469	731.064	365.27		acgugagccauugccacgu	1870.44	3471.63	3171.06	1838.61	1345.67	1625.25		aaccauguuaaaaacagguu	2808.98	1133.81	1594.87	1077.27	970.84	1035.5
acuucgggaugaccgaagu	986.242	907.169	666.659	396.758	385.28	272.63		gagcaugaccuagucagcuc	1715.04	1079.41	660.94	1398.55	554.276	1060.96		augcuugacugagucagcau	2089.98	1718.4	1121.76	1809.68	860.52	578.015
ucaugcacauuagucauga	823.614	798.465	755.759	210.464	684.069	316.243		accaugagcggauuaccgccauggu	2700.83	1490.84	1804.21	1197.54	1787.75	1515.33		acaugagggcaguuaugccccaugu	3191.51	1288.43	658.272	587.388	2790.44	514.901
aauggacauuauauggaaugccauu	901.529	546.648	847.395	1177.62	300.744	476.989		uagguaauauauacugauauaccua	1713.38	2599.25	1328.99	1267.28	1031.7	1239.17		auacucguauugacaguau	8959.44	10022.5	10727.7	7003.44	7430.77	2251.76
uaagggguuuaugcucaaacccuua	1357.78	741.79	631.244	419.741	506.224	629.259		caugcaugucuaagacagcaug	2211.93	1097.3	1819.42	1237.81	902.506	1424.97		acaugaacggauuccgucaugu	3198.61	3706.33	3731.97	3456.14	2601.58	2092.87
aaugacgugauuacacgcauu	686.507	1278.37	735.004	650.74	405.206	317.062		uaaugagugcauaugggcaccauua	2552.43	2893.65	3332.66	1931.18	1272.05	1710.41		uaaggagguuauguggaaccccuua	6195.28	3487.75	3709.47	4388.24	3751.97	4588.82
uaagagaguauggacuccuua	3185.15	2993.18	2966.01	3083.83	2878.32	1853.71		augcauguaguauacagcau	1830.58	1991.42	1513.4	1259.07	893.64	1295.24		auucuagucgcagacugaau	4673.79	451.665	1210.91	568.156	461.796	481.851
uaccauuugcaacaaaggua	3091.59	2237.5	1712.8	1528.7	1866.26	2488.48		ccaugagcacuagccaugg	1725.32	4459.28	1534.46	2027.24	1562.91	1324.84		acaugaggcaauaugcccaugu	15435.8	2198.98	368.386	1055.15	339.564	2092.45
ucaggauguuagcuguaacaccuga	1212.71	1045.22	650.888	300.736	584.978	470.151		uaaggaguuuugaccuaaacccuua	7359.29	9946.74	5415.85	5170.41	6421.69	5672.65		augcuauaugcuuaaacauaagcau	2397.54	2413.32	1839.94	1528.29	2460.64	1778.11
uaaggcguuuaaauaaaaacccuua	1203.61	1459.98	469.258	290.186	1220.94	265.794		gccuaaugauuacauaggc	2368.65	1654.34	1928.28	1432.35	1337.91	2516.07		augcaugcccucggcagcau	4375.18	1759.83	1829.13	2731.88	2365.97	2656.23
accucuggauaaccgaggu	1484.12	742.491	450.755	462.576	434.875	421.881		aaagcgggauuucucgauccgcuuu	1766.52	1543.74	896.432	1626.32	1031.25	1622.72		uacgauguguaacacacgua	4654.02	2741.11	2304.29	1925.96	3072.04	2841.61
gacuaaaguaacuuaguc	1449.08	564.146	1175.19	355.395	499.421	777.859		ugcuaaguuuauauggaaacuagca	1449.03	1970.08	1977.98	1361.54	1160.73	1435.93		acagaugagauuacucacugu	2794.92	1328.48	1014.59	1145.53	1791.77	1297.26
aaggacaguaagacugccuu	1406.25	907.21	751.574	256.962	581.931	304.577		AAAGAACUUUAUAAGGAAAGUCUUU	1632.87	893.729	1098.21	1477.42	796.954	1092.54		acgguaggauuaccaccgu	2907.75	933.908	1574.79	917.809	1234.84	1119.14
uuaccaguuuauauggaaacgguaa	2467	1747.34	2132.51	2049.64	1598.61	1763.58		uaacgacauaauaugguaugcguua	5388.01	4854.06	7585.82	2650.85	3990.92	3831.53		uaaggcguuuuuauauaaacccuua	6023.72	8547.47	4708.79	4541.84	5294.39	4746.55
acaugaacgcauugcgucaugu	1267.41	1044.88	1245.41	1066.7	1120.32	786.442		UAGGCCGUUUAUAUGGAAACGCCUA	3461.15	3602.71	3274.26	1893.17	3938.03	2213.3		ucuagacgauuacgcuaga	4536.95	3264.05	3283.57	2376.2	2524.84	1987.04
uucgaaguuaaaaacucgaa	668.397	565.23	520.468	362.409	380.622	290.28		guuggggauuguauggaaucccaac	1672.21	1677.86	2590.28	2004.13	734.803	1217.76		uaaggcguuuuaaguaaaacccuua	3109.13	3282.4	1255.1	1997.7	852.621	591.026
ugcaaaguuuauauggaaacuugca	1166.58	2511.26	2118.03	1765.95	1162.96	746.28		ccacacggcuaagccggugg	1294.47	1328.32	893.404	1513.53	788.225	1045.22		augcaugucauacauggacagcau	6550.06	5754.54	7668.33	4746.22	6049.29	3531.07
acguaguuuuaaaaacacgu	1724.35	1481.78	1706.42	2337.4	1067.62	420.572		acaugaagugauucacucaugu	1623.62	1556.29	1311.23	1919.38	1736.3	1380.17		aggcagggcuaagcccgccu	2639.68	2460.83	899.215	645.71	968.997	339.982
ccuggaguuucuaucgaaacccagg	1393.83	452.399	749.982	640.697	462.331	353.35		augcuugguggaaccagcau	1686.02	2076.36	1463.04	1152.9	1401.3	1294.71		ugaggcgguaagaucguaccccuca	3363.53	1002.45	2367.19	1059.89	2668.37	869.315
aagcacgucuaugacggcuu	1906.45	1704.41	1046.64	1432.99	1338.87	1485.78		ggucauguccuagacagacc	2506.82	1256.76	945.918	1393.59	2204.84	1197.43		uaagaaaguaaugacuucuua	2648.38	1561.1	1366.34	1316.02	1030.46	433.553
acagcaguaggaacgcugu	618.144	871.664	399.633	863.495	391.537	486.151		uaaggaguuuaggcauaaacccuua	2356.74	4190.62	3523.79	2083.87	2430.45	2332.46		auggaugucaaagacaccau	2760.74	2669.22	580.288	1087.44	920.519	916.268
cugcaugccgggggcagcag	716.302	587.244	678.191	419.026	413.665	661.612		acaugggguuaacccaugu	1869.22	2147.69	1280.86	1135.06	632.863	1255.06		GAACGAGCUUAUAUGAAAGCCGUUC	4240.73	2347.24	1143.21	1328	1000.81	879.607
uaaugauugcauaugggcaacauua	1151.95	1399.76	960.136	854.298	1081.2	870.433		ugaugagcaguagccauca	2823.39	3869.36	2800.96	1787.24	1657.9	1540.83		uaaggcguuuauauggaaacccuua	4584.01	5442.09	5008.38	3286.39	3603.52	2871.08
ccaggaagauuacuccugg	1352.43	547.648	698.21	578.731	801.587	410.898		caugcacauguauacacauggcaug	2661.04	1296.21	724.556	1347.1	1660.87	1292.12		aagaauaugcgacauaucuu	3532.07	894.002	1762.42	1496.8	1022.3	1512.19
caauuauucuauauggagaaaauug	2729.86	3148.17	2347.75	1523.97	1317.66	2527.36		auagcauaugugaacauagcuau	3121.09	2252.13	1784.74	1741.35	1830.57	2211.57		uaaggaguuucacaguaaacccuua	3061.84	2436.97	2690.37	1420.94	1799.01	1466.5
acuagaccauuaggcuagu	1359.94	649.476	801.633	641.941	948.364	405.413		uaaggggcccauaugagggcccuua	1494.78	946.403	917.913	1527.43	490.677	1155.79		uaacggguuuaacaguaaaccguua	2741.57	1590.15	1358.56	1496.39	1231.81	944.157
gguagaggacugcccuacc	1343.32	857.462	728.499	469.164	560.144	906.991		uauccacauaauaugguaugggaua	2311.76	2109.7	1082.4	1538.16	1337.75	1494.02		gugugacgaauacgcacac	3538.75	3540.9	3711.96	1895.16	2966.71	965.636
uuuggaguuucccuggaaacccaaa	646.365	647.534	1007.19	427.619	430.568	451.679		aggucaggacuaccgaccu	1249.01	2902.55	1095.91	1329.24	896.915	1468.71		cccagaggacuacccuggg	1110.49	3893.68	2767.19	1124.69	621.676	1432.13
uaaggagucuauauguagacccuua	582.758	573.921	531.367	381.852	585.555	360.726		cccucacgaguucggaggg	1958.38	1033.34	647.664	1166.03	1082.58	1323.21		uaaggacaguauagacugccuua	3286.39	1237.28	1273.72	728.716	1087.83	513.589
auauuaggaugaccaauau	1100.93	934.242	811.423	1630.85	820.639	203.476		aucuaaguauuaacuagau	1067.07	1404.69	1506.53	1092.04	1308.13	1102.53		uuuggagaauauauggauucccaaa	4252.55	3105.23	3630.67	2070.34	3133.58	3042.52
uaagggguuugggaaaaaacccuua	866.213	839.896	428.151	253.4	536.937	469.67		augcaucucuuagagagcau	1556.6	1317.32	1042.11	1178.7	1393.18	1413.03		agacaggucuaagaccgucu	5181.53	5167.83	2423.87	2575.32	4114.54	2241.58
caaucaggaaucccgauug	2218.93	3564.96	1859.36	1158.9	1461.4	2610.73		acaugaggcacagcccaugu	3976.21	6304.74	4185.35	1852.82	3030.98	2697.63		caugcaaaugcuaacauugcaug	3625.34	2405.15	2240.28	1852.82	1923.4	2242.84
gcacauaccuaagguagugc	598.149	437.036	573.783	256.119	769.775	421.112		CACACGAGGAUCACCCGUG	1565.29	1889.25	1057.06	2230.51	1053.76	881.55		uaucgaguuaauaugguaaccgaua	1636.39	2708.06	1817.34	1381.97	2679.52	1365.08
accucaccagucgggaggu	930.617	544.086	1568.39	1010.25	307.105	286.765		augacaaauguuagcacauugucau	1816.1	1670.15	2066.37	1702.12	924.449	1302.03		acugcacaugauaaaucauggcagu	3737.55	2215.57	1707.01	1697	1362.4	1304.03
ucaauauuuuauauggaaaaauuga	1632.86	1186.85	762.99	645.541	779.777	894.671		ucuagaugacuacacuaga	4091.78	4755.86	5422.81	2679.5	4335.41	3502.17		ucugacagauuacugcaga	5979.08	4333.12	3633.05	4759.06	4136.25	3618.93
uaaggagaauauagcgauucccuua	1406.2	1387.13	1932.46	1116.77	1605.71	838.39		aaagaaguuccccugcgaacucuuu	4554.51	4486.52	6620.67	2828.65	5226.84	3393.59		caaggauuguauauggacaaccuug	2714.83	799.522	1849.14	1398.34	1120.46	876.616
caaggaagucauaugggacuccuug	942.85	733.302	1052.84	808.484	512.144	346.195		uacuaagguuauauggaaccuagua	1397.48	3479.12	1144	1193.84	659.544	989.377		uaccauguguaacacaggua	9095.48	11296.1	7457.5	8090	8708	5028.19
caaugcguuaggaugguaaccauug	939.794	1305.79	1023.02	756.597	1279.62	351.547		agaugaggacuccccaucu	2838.04	2225.79	1760.8	2591.69	1880.19	1531.51		ucaugaacaauagucauga	1353.57	1397.2	1621.17	767.125	1157.04	500.045
cgaggaggcuauauggagccccucg	1215.9	483.359	629.858	360.061	471.763	256.362		uaagggguuuccuuguaaacccuua	1288.15	1546.63	1429.23	1808.51	985.489	1892.28		uagguaauuuauacgcaaauaccua	7986.67	9651.68	2907.38	4785.23	4418.3	1489.71
aaugaugcauugacacauu	653.564	617.623	777.44	847.556	679.642	136.57		uuacgagauaauaugguauccguaa	2126.75	1521.71	1549.07	1215.84	589.412	1736.19		caaugaguuucgauugaaaccauug	3911.41	1181.92	801.821	1428.29	1541.42	1161.14
uaagcagucuaucacgagacgcuua	3277.8	680.273	682.79	772.969	532.724	1680.43		auugaaggccaagccucaau	3337.94	6213.55	5146.04	3524.06	4873.58	4015.31		acaugagugaauaucaccaugu	6091.79	6408.49	2467.88	3276.44	3869.05	2555.47
aaugcaucuaaagagcauu	733.855	1191.6	314.354	1141.37	495.406	504.499		acaugaaagguuaccuucaugu	5597.11	4837.91	8661.94	4439.26	5265.79	3636.07		acaugagcguauugaaacgccaugu	3680.88	3887.78	4955.66	2442.7	3463.1	2443.9
aaacgagaaaauaugguuuccguuu	2819.33	2494.45	2612.98	1600.42	1920.25	1433.49		uaagguguuuggcuaaaaacccuua	1690.73	800.738	1019.12	1404.65	1292.37	994.385		acccgacaaguaugcgggu	3149.17	3543.71	1212.66	2312.27	1823.54	1389.52
accugaggauuucccaggu	1270.79	742.264	796.904	893.075	601.681	563.528		guacagggcuaagcccguac	2099.62	1291.31	2011.77	1583.51	1626.21	1669.32		uguugacgauuacgcaaca	5891.89	6378.52	4808.13	4159.93	5274.43	3949.52
acaugaggugauacacccaugu	841.396	978.886	388.634	366.507	757.166	257.176		uaagguguuugcuuaaaaacccuua	3135.71	5113.29	4631.01	1995.54	2683.36	1677.35		acaugagugugauugaacaccaugu	2318.22	722.454	1562.45	1248.26	1087.68	891.776
ucaugaggauuucccauga	681.116	881.891	377.041	563.893	398.402	522.631		caaggagacaauaagaugucccuug	1274.63	1701.38	910.279	1180.6	1156.59	1298.3		augcuucuccgagagagcau	1975.88	1457.85	930.15	1220.73	1197.64	485.231
gaacgcguuuacauggaaaccguuc	1433.74	905.939	837.39	817.255	951.426	813.086		agaugaggcucacccaucu	2810.18	2007.18	3156.41	1415.89	2506.88	1802.53		ggaaauggcuaagccauucc	3758.4	2281.15	329.26	641.666	1067.19	390.169
ACGCGAGGAUCACCCGCGU	2023.98	1776.04	1042.52	1202.78	1412.59	1673.62		uaaggaguuucucgcgaaacccuua	2318.41	1538.79	1171.04	1840.38	1273.11	1226.63		cggaauuuauaauaaauccg	4006.88	2633.97	2082.73	3036.34	2272.99	1594.01
auugccauuuaaaaggcaau	911.538	343.786	1094.3	294.405	672.791	282.472		uaaggaguuuuuugacaaacccuua	4779.82	9309.14	4649.85	2954.1	5105.44	3154.92		acggauguccaagacaccgu	2426.21	948.753	2011.57	1268.97	905.792	303.331
cacggagcuuauauggaagcccgug	965.444	522.476	1140.7	358.629	646.387	340.446		auccaucgcggagcgaggau	3236.21	4796.77	4273.35	2261.9	3262.37	2422.83		uaaggacuauggaugaauagccuua	2138.47	1517.05	969.889	2776.53	1470.53	663.315
augcaugucucaauaggacagcau	2005.76	1234.95	1029.42	1794.39	1233.05	1298.27		GCAUGAGCAUCAGCCAUGU	2628.34	4544.94	2613.2	2116.65	896.913	1825.2		auacaggccuaaggccguau	3586.41	3881.34	2519.61	1633.96	2286.6	1690.29
guagaugcccaaggcacuac	853.367	1422.75	501.156	1367.91	751.935	497.773		agaucaguaauaacgaucu	1762	2199.9	896.137	1257.74	679.497	934.336		acaugagugauuaccaugu	15944.4	539.083	164.738	774.445	984.211	8.01297e-05
uaagggguuuugguucaaacccuua	1138.17	913.666	905.254	247.459	409.26	427.679		aguuaaggaaucccuaacu	2797.77	1649.23	2051.24	1781.69	1355.06	2326.69		uuugcacuuuauauggaaaggcaaa	4560.9	4997.57	3572.69	3328.81	4001.81	3195.31
uucgaagucuaagacucgaa	863.617	862.104	878.289	401.749	536.966	617.591		ACAUGGGGCCCUCCCAUAU	2839.25	1637.14	2541.15	2452.25	2513.47	2280.05		accugaggaauucccaggu	4812.46	5032.53	3272.06	3152.17	4651.09	2208.41
acagagagggauuuaccuccugu	2038.26	619.769	616.169	330.004	574.513	522.436		ggaccagcacuagcggucc	1479.73	1886.15	2366.87	1669.31	1081.87	970.04		uaaggaaaauuuagggauuuccuua	6425.83	603.184	1504.13	2885.5	806.197	314.664
acucacguauaauacggagu	1941.47	608.231	803.608	1433.27	813.412	764.158		gacaugaaggauuaccucauguc	2194.86	1758.98	998.671	2048.96	932.884	1009.01		augcagauguuauaacaucgcau	4523.48	670.252	2178.33	2332	1374.76	1072.49
acagaaugauuuaaucugu	775.647	569.751	1112.07	270.274	567.06	332.627		uaccauguccaagacaggua	2730.07	2011.91	1682.94	1936.04	1922.76	2541.31		uuggaugucauagacaccaa	4163.62	936.492	2641.34	1068.34	1254.23	1103.12
accccaggaguaccggggu	669.999	658.723	523.991	335.8	568.588	343.833		ucauaaggauucccuauga	1762.89	1300.5	1852.33	1123.5	1302.57	1121.75		agaugaccauuaggcaucu	4596.16	1908.3	1352.28	976.617	1799.39	455.446
uugggugucgaaauugcgaccccaa	525.323	614.046	436.415	465.957	670.774	160.176		auauauaaccaaguuaauau	1726.13	1467.08	2026.69	1511.27	612.015	990.85		uugcaagaguaacucugcaa	8367.49	8701.62	5305.86	5765.46	5934.85	3183.9
uaagggguuuugcgauaaacccuua	537.335	1237.94	782.753	501.459	482.532	428.005		ucauaaacauggguuauga	2067.44	1184.13	1603.16	1277.95	1189.21	1296.15		auugcaccauaagggcaau	6885.01	5345.07	5905.06	2501.76	5141.88	2772.16
acagagacguuacguccugu	4248.4	3156.87	2600.95	2544.44	2550.54	2298.83		UUAUGAGGAUCACCCAUGU	2604.48	5191.15	2208.94	1666.13	1127.1	2122.63		agaugagcauucgccaucu	3042.36	2270.92	2127.24	1742.69	1969.14	1814.3
uaaggaguuucugguaaaacccuua	1123.52	560.843	866.314	1228.13	773.46	367.878		auccagugcaaggcacggau	1784.72	1923.05	1787.09	1473.25	1502.39	1288.74		uuggaagucuaagacuccaa	5931.42	8815.98	2300.43	2632.28	3119.9	4132.19
guagagcgaauauguccgucuac	2915.31	2273.76	2886.45	2166.39	2512.83	1827.18		uauccagauuauauggaaucggaua	2277.79	2289.07	1226.56	1570.45	1078.25	1187.11		uaagggguuugagcuaaaacccuua	4320.19	1186.75	2240.55	941.245	1399.03	384.917
augcagauguuauaacaucgcau	608.74	568.496	1444.85	1397.23	355.082	395.959		augcaaaugguaagucauugcau	1683.5	2120.76	1137.2	1838.3	1048.61	1467.78		ucgugaaacacuaaguguucacga	2321.26	2250.59	1377.63	1044.44	1235.96	700.678
acugcacuuaauaggcagu	1771.35	1169.47	638.944	783.729	737.193	996.06		acaugagugucauguaacaccaugu	2251.94	2155.37	1806.22	2107.5	1421.25	1444.6		uuaauacuuucuagggaaagauuaa	2930.79	2018.6	979.938	748.556	1429.6	1430.02
uaagguguuuuugcccaaacccuua	1222.76	1074.54	1163.02	473.373	1109.92	881.106		acgccagguuuaccggcgu	2446.69	1085.03	1402.79	1711.51	1217.42	1183.06		uagggugucguucuggcgaccccua	410.191	5481.98	723.518	1379.65	1197.26	752.905
uaaggaggaugccccuua	4051.04	3699.92	3378.6	4175.92	3471.57	2560.43		aucgcacuuaacaggcgau	1241.45	952.69	1314.28	1380.67	918.133	1132.15		aacgaacuguaacagucguu	3002.19	4350.29	2949.68	2753.5	2422.57	2167.02
auaggacuuuauauggaaagccuau	949.421	664.073	589.023	1195.65	670.575	424.022		acuagagcauuagccuagu	1764.68	1218.31	971.494	1310.72	612.034	1495.89		uagggaaauuauuugcaauucccua	3223.5	2722.43	1965.56	1545.27	1950.3	1891.57
augcaugucgcacugagacagcau	1751.97	844.653	835.163	622.674	816.825	500.651		uaaggggcccauaugagggcccuua	2469.45	2677.88	1100.98	1488.58	640.86	1081.71		guccaccacucaguggggac	3924.81	1644.65	2254.68	1907.92	1189.13	573.016
UAUGGACAUUAUAAGGAAUGCCAUA	1053.72	821.732	1029.26	2359.92	691.298	639.02		aucgcaaggauaaacugcgau	1770.93	1644.17	920.411	1500.89	1140.37	1337.91		CAUGAGGAGCACCCAUGGU	2568.33	1629.87	1974.57	1191.59	960.873	1164.86
uaagacaguauauacugcuua	1744.65	1661.57	1962.25	1507.43	1186.35	782.537		acaugaaguguuacacucaugu	5762.11	6590.03	6420.21	4912.64	4801.14	4653.72		acguuaauauuaauaacgu	3473.51	896.369	5962.49	1426.9	1585.6	1968.08
augacaaauguuagcacauugucau	391.046	599.99	696.542	496.644	670.376	215.731		uaaggaguuugacaggaaacccuua	2711.11	2574.56	4630.64	3042.69	3144.9	1746.78		uaaggaguuuaugauggaaacccuua	3561.5	750.507	2266.39	1093.43	1390.84	600.465
uacuaaauguauauggacauuagua	1168.72	519.2	540.469	369.808	547.046	318.42		uaaggagcuuaugcagaagcccuua	2912.89	2939.38	1699.75	1797.3	1578.02	2567.52		ucgcaggggaaaccccgcga	3824.45	3938.41	1689.37	1707.1	2558.56	2.39839e-05
ugcaugucuaagacagca	661.53	366.44	584.257	652.406	468.983	310.573		aagccugucugagacagcuu	1661.59	1987.29	1353.2	941.707	1272.03	1293.6		uaggauuuaauauuaaaccua	3944.49	1065.1	1161.13	655.855	489.554	292.39
ccgcaagucccagacugcgg	778.089	571.735	1263.61	228.935	609.402	473.108		aaagggugucaagugggacaccuuu	1900.71	1068.16	898.834	1239.69	889.398	1487.91		acaugagagagauuuaucuccaugu	6406.59	1695.62	945.231	941.264	1944.44	1711.77
gugcaugguuaaaccagcac	1402.09	488.632	491.831	752.145	682.715	435.754		caugcauauguuaagacauagcaug	2046.39	1825.35	1041.37	1481.99	1243.64	1969.41		uaaggaguuugcauaaacccuua	2582.09	1629.16	2011.88	1472.03	1007.97	778.892
ucaugaccauuaggcauga	1520.44	1427.9	689.837	250.787	587.832	1138.51		aaucguguuuauauguaaaccgauu	2747.45	3708.69	4316.73	1742.7	1819.95	2162.44		uauggacaauauauggauugccaua	4712.91	3466.06	3774.46	2588.66	3156.06	3217.92
uaaggacaguuaggacugccuua	823.332	566.847	815.002	472.022	527.658	398.731		acaugagaugauaugacauccaugu	1854.25	1304.24	1317.37	1135.87	1140.08	1062.38		uaaccacuaaauaugguuaggguua	2385.37	1384.19	2141.24	1745.36	825.768	617.266
auaaaugucucagacauuau	1072.8	736.01	818.866	443.133	789.663	281.983		gcaugacgaugacgcaugc	1941.83	2184.71	1735.55	1828.74	1832.83	2107.02		aaugcaguaaauaugguuacgcauu	2414.11	1988.56	1104.62	1541.93	795.654	438.52
acaugauggcauauuagccacaugu	1441.32	630.432	1013.24	759.381	525.152	763.445		gugccaguuuuaaacugcac	1609.01	1304.7	1184.81	1310.3	592.384	1112.62		auguaugucacagacaacau	6383.04	7387.84	3679.89	3953.41	5575.77	4440.09
gaugcaaaugguaagucauugcauc	1162.32	488.72	660.661	258.278	484.442	529.781		acuggacgaauccgccagu	1530.5	2949.52	2112.97	2433.45	1860.32	2088.73		gugaauaucuaagauaucac	3576.4	699.662	1147.68	733.797	1254.89	624.381
uugacugacuaugucaucaa	1015.25	922.302	551.774	533.029	555.126	371.121		guaaggauuauauggaaccuuac	2519.73	1506.79	2143.45	1544.43	1723.86	1660.49		gaaggagaaguuucccuuc	5699.83	6076.06	4108.03	5166.77	5293.61	4133.51
uaagggguuuuccaggaaacccuua	1489.56	552.854	665.59	484.411	511.43	264.659		ugacgagguacuacuguacccguca	1289.87	1070.99	345.483	1045.56	862.588	659.427		ucaugaagauuccucauga	5679.52	2693.21	4304.74	734.38	826.024	916.209
auacauguccuagacaguau	1730.14	588.894	1539.62	347.58	437.446	275.029		ccguauuucuaagaaaacgg	1562.15	1541.27	1183.16	1721.2	924.461	1468.95		aagcuugucuaggacagcuu	2826.26	2901.24	2846.8	1213.2	2415.47	1125.88
uaaggaguuuuuauguaaacccuua	4110.83	1839.81	3636.87	3718.08	1669.38	2244.19		uaggauuuaugguaaaccua	4249.9	5667.69	3565.07	2787.68	3380.93	3044.82		gagguaacuuauauggaaguaccuc	5924.49	4425.91	4118.82	4251.59	5626.15	3978.87
caaaccguguguauagacacguuug	2080.32	950.35	1133.58	301.231	806.328	696.073		ugacgagauucuauugaauccguca	2149.69	1345.95	1997.17	991.242	1672.2	1364.76		acaugagggaauauccccaugu	2492.32	2334.18	2190.7	1368.45	2305.81	1808.99
uaagaauauauaucuua	2329.56	1248.41	1084.59	1607.43	1700.69	1506.56		acaugaggagcuacgcccaugu	5674.46	6563.6	5108.66	4327.9	4968.27	5529.68		auguacucauaaugagacau	3947.46	1656.29	1901.98	1070.57	780.368	752.445
UAGCGAGUCUAUAUGAAGACCGCUA	585.765	944.887	470.092	242.413	501.354	299.456		cacuaaggauuaccuagug	1691.09	2199.08	805.117	1462.92	1208.64	1358.39		uaagacaguauggacugcuua	4852.63	3364.88	3353.04	2232.13	2335.99	3078.01
gcgcgaggauuacccgcgc	1015.64	633.443	596.301	432.336	419.65	606.178		augcgauaugcuagaacauacgcau	2844.22	2410.68	1594.71	1928.37	2111.39	2116.69		cccuaaugaaugcauaggg	2457.04	435.473	1151.96	1013.48	890.436	79.0975
agcagagcacucgccugcu	1333.48	1114.45	850.294	903.233	865.239	993.793		uaaggauaguuaugacuaccuua	3290.4	5397.63	1227.5	1744.07	3412.21	1100.85		acaugaaagaauaucuucaugu	3671.39	2193.12	1910.91	1792.82	2293.68	2190.55
auagcaugcuaagcagcuau	2486.02	1713.17	1426.87	381.848	538.462	655.673		uaaggauuuaauuuaaaccuua	1144.37	1332.41	744.675	1211.86	926.028	1206.88		augaccaguuaaacggucau	2498.49	1058.35	1920.13	302.956	603.704	605.667
uaagggguuuuuacggaaacccuua	848.15	1387.93	576.147	477.153	511.177	375.355		augcauauguuaagacauagcau	1913.66	2255.61	1225.02	1558.96	1273.12	1620.6		uagaggaguuuauauggaaacccucua	4685.97	2175.86	3391.4	2813.36	3195.77	3147.68
uaaggaguuuuagaaacccuua	830.227	639.657	849.789	524.853	344.201	291.665		uguagaggauuacccuaca	1727.91	2144.37	1338.72	1225.55	1220.15	1017.16		auggcagucuuagaagacgccau	4124.14	552.753	1862.29	996.238	1484.41	34.4579
augaauguccuagacaucau	1240.45	620.871	570.818	1286.65	590.25	325.082		caugagaauauccaug	2427.28	3666.17	2982.68	2196.22	2194.09	2976.8		uauggcgcuuacuucgaagcccaua	3831.45	3357.95	3798.87	2429.33	2358.46	2415.87
UAAGGCAUUGAUAUGGCAAUCCUUA	1892.29	2103.68	1631.54	2215.23	1302.85	1116.87		augcaugucauagagagacagcau	2048.53	3612.1	1427.45	1419.65	707.293	1762.67		uaaggguuuauaugagaaacccuua	7737.72	4040.49	7802.41	1599.15	909.67	2874.84
augcauaugguaacauagcau	1139.07	544.033	912.493	443.653	603.525	538.905		auggcagucuguaaagacgccau	1704.5	2500.36	1052.81	1456.47	761.135	1050.52		ucgguaauguauauggacauaccga	4974.97	5024.97	4001.73	3591.53	3366.91	4230.58
augucagucuauaaagacgacau	1118.01	488.548	943.349	656.394	417.181	433.92		uagcaagacucagucugcua	4597.04	5487.13	6206.7	4530.98	4554.75	2498.71		gugcgagaguaacucugcac	4834.25	5987.6	3890.34	3317.17	5252.01	3740.6
ccacuaagauuacuagugg	2515.21	1856.88	1885.87	1212.56	1308.64	1014.97		ucgugaggauugcccacga	2062.48	2117.89	2045.58	1943.4	1891.14	2246.47		uaacggaguuuauauggaaacccguua	1600.73	3602.41	2893.57	1478.47	1731.64	1618.47
uaaggaguuuagccgaaacccuua	2218.32	2371.6	2788.5	1544.3	2534.82	2151.89		ugcguauuugauauggcaaaacgca	1720.7	2522.31	1943.47	1415.97	1164.76	1363.44		uaaggaagaugcuccuua	6669.32	5228.91	5726	7177.67	5727.69	4762.53
caugauuuuaaacaug	2638.44	1912.43	2252.03	1336.47	2371.65	1357.03		gucccagucuuagacuggac	1049.9	1662.32	2128.78	1412.17	1249.6	1027.26		uagagauucuauauggagaacucua	5377.5	4405.73	3108.57	3062.76	4252.74	3641.19
aaaccacaauauauggauuggguuu	4986.56	5128.11	5279.13	3128.75	2204.11	1283.09		cgucaugucuaagacagacg	1965.52	1576.12	1673.63	1590.56	932.69	1319.12		augacaugcuaagcagucau	2162.34	2127.82	1080.21	1188.33	822.283	1050.2
aagcaugucgcagacagcuu	860.006	963.971	1116.64	874.366	762.345	465.293		auuugaugacuacacaaau	2996.71	5316.03	4330.39	4275.24	3394.86	4490.79		acauggagacuccucaugu	6778.68	4550.25	4064.37	5536.59	5829.34	2558.49
uaaggacaguauuacugccuua	1787.8	1369.46	1314.04	1474.8	1264.06	1382.9		uaagguguuucaucccaaacccuua	4812.38	6024.35	4433.49	2264.15	4054.41	2116.4		augcagcucucagagcgcau	2431.64	1656.63	1113.92	1047.53	1257.91	1783.58
ucaagaguuucuuuguaaaccuuga	1147.39	1001.95	954.605	729.689	699.102	1087.46		auugccaguuaaacggcaau	1639.33	2554.77	1689.77	1762.7	2290.66	1309.92		uugcaagauuagaucugcaa	5711.69	1978.88	1612.32	1322.27	3416.03	2245.79
agucaucccgaagggagacu	499.803	659.783	920.845	361.93	474.742	247.067		uaggacgaggcgccua	2882.8	3332.37	4789.43	2410.55	4124.87	3681.66		acacgaggaauucccgugu	4324.89	1764.47	1548.47	1800.46	2057.16	2513.25
cuugaagucgaagacucaag	1545.52	980.087	734.566	775.546	866.961	372.069		uaacgacaaaauaugguuugcguua	6900.11	11585	5003.05	6085.7	6605.03	7490.66		acugcaugucuaagacagcagu	5071.89	1038.68	233.99	826.356	528.539	402.902
uaaggacuuuauauguaaagccuua	1376.49	1940.52	2185.61	1296.34	859.135	1420.38		acaugaugcgcauuagcgcacaugu	1607.34	1441.49	1044.76	1365.3	680.222	1001.65		augcgagguaagcccgcau	3237.9	2107.01	2956.73	1407.91	1021.59	1391.1
uaaggaaaguauggacuuccuua	2399.97	482.907	1610.2	736.391	291.31	1068.46		acaagagguucacccuugu	4592.65	6291.91	4400.38	3368.37	3919.22	3857.56		ugaugagcaguagccauca	3915.73	6250.03	4944.26	5268.19	4860.11	4540.17
augcagugauaaucacgcau	1429.1	909.435	1183.38	959.37	816.852	726.431		acaugacgugacuuagcacgcaugu	2634.89	1860.84	1656.33	1430.88	1026.39	1771.15		uaagguguucauagaugaacccuua	2088.72	2118.78	1661.7	1670.31	568.901	810.815
aagcaugacuaugucagcuu	3064.79	2948.72	2570.32	3400.23	2942.32	2411.26		uaaggacaguuaugacugccuua	1789.3	1441.66	1006.42	1803.17	927.216	838.996		agacauguauaauacagucu	6912.35	2497.45	4157.66	3502.79	2996.58	3383.9
caugcauauguugaaacauagcaug	752.686	649.639	542.501	236.575	395.281	227.634		uaaccaguauauauggauacgguua	2096.2	3713.46	3114.97	1255.72	1511.65	1640.52		CACACGAGGAUCACCCGUG	3684.35	3303.35	2679.76	2354.26	3009.55	2737.84
acguaguuauaauaacacgu	1459.84	987.515	1112.51	397.659	736.711	759.977		agccuuguccaagacaggcu	1632.76	1730.55	1271.24	1791.58	1174.53	1944.12		augcgacaugaucauacaugcgcau	3804.67	2380.37	3572.04	1323.7	1917.96	1677.6
uuucaugacauagucagaaa	1937.94	738.582	1113.53	452.232	844.106	851.547		uuacaugucagcgacaguaa	2142.76	2244.27	1937.56	1467.38	1159.56	1161.74		acugaugaguuagcacagu	2807.63	1421.86	796.021	1195.29	927.102	565.655
gcaguagcucauaugggagcacugc	1652.54	721.622	499.014	37.5494	421.368	404.41		aaacgaguauauauggauaccguuu	2485.65	2467.03	4068.37	1816.53	2059.45	1918.32		acaugacgggaauuaccccgcaugu	2241.61	878.595	1136.6	1002.65	1049.37	852.785
acaugagagguauuuaccuccaugu	1141.2	1812.79	520.05	250.242	577.281	366.518		uauggacuaaauaugguuagccaua	1218.43	1641.38	1215.3	1172.81	1106.47	1360.87		ACUUGAGGAUCACCCAAGA	6737.22	9499.48	6632.72	6010.61	6998.49	4674.5
acagaagcgauacgcucugu	1201.79	852.598	939.283	657.883	780.957	727.735		aggcaugauguaaucagccu	2923.99	1174.99	634.24	1791.11	969.176	1214.85		ggugggguauuuaucgauacccacc	6413.36	453.419	1204.73	320.231	223.558	NaN
acaugagagcacuuaggcuccaugu	1401.91	890.724	1150.45	1001.21	902.042	804.106		augggaggauuacccccau	2298.89	3433.03	3223.22	1941.42	2541.85	1816.34		acauguggcucacccaugu	3434.51	3250.44	3383.35	1888.36	2087.48	1666.23
uaagggguuucacaugaaacccuua	1350.61	422.827	343.534	757.591	495.013	193.853		auguaggucucagaccacau	1955.91	1565.07	1128.75	1251.08	875.939	1611.97		auauaguccuaaggacauau	4227.9	5994.2	2218.96	1209.9	1378.01	1456.92
ucaggauuguauauggacaaccuga	806.427	897.101	610.022	550.996	856.679	512.284		uaugggguagauacgucuacccaua	2208.44	1868.38	621.996	1067.07	929.433	1724.07		uaaggguauuauauggaaacccuua	4366.45	4146	3428.02	3102.41	3161.92	4034.63
acauugaaggcauuagccucaaugu	641.215	544.66	698.488	325.317	625.575	242.178		uaaggcguuucuauuuaaacccuua	4911.25	8723.82	8368.17	2482.5	2675.77	4723.85		gucgacacuauauggagugcgac	3886.1	3020.53	2599.98	1994.34	3518.12	1584.27
ucgugaagaauacucacga	1303.16	1168.49	1063.64	1349.98	1181.91	517.01		uuaggacuaaauaugguuagccuaa	2501.17	1939.37	2598.98	2392.89	1976.52	2458.2		acaugcggcuuacccaugu	4757.69	2346.67	3869.58	2742.45	4050.56	3146.32
augcuaaauguugaaacauuagcau	870.092	1192.99	1193.43	640.654	907.161	396.327		acguaugugagacacaacgu	2392.55	2299.01	1519.51	1367.33	2126.71	1307.72		uccgaaaaccgauuacgguuucgga	4122.38	775.045	733.582	1001.54	1227.88	475.174
acaugagggaauuuccccaugu	1049.35	809.12	968.553	603.327	667.047	681.092		auacaaguccgagacuguau	5227.15	8910.88	6514.76	2963.11	5431.85	3251.17		augcaugacauagucagcau	2142.25	1183.45	1442.57	1194.58	1391.33	1110.38
ugcguaguguagcucgacacacgca	820.244	706.598	839.816	431.492	301.575	409.212		uaagggguuaagaucguaacccuua	1532.8	1050.6	1263.9	1137.83	1526.68	904.009		auucgaguuuauauggaaaccgaau	4265.25	3018.26	3171.75	2683.45	3366.6	3144.26
gcuucaacgaauauggucgugaagc	1740.87	1991.67	1154.77	795.291	867.139	2369.31		uuacgacuaaauaugguuagcguaa	1836.51	1663	889.702	1314.84	1078.98	1565.33		acauagcguauaacgcaugu	6643.23	2201.61	1725.95	1652.93	1995.54	2478.27
acuugacaguaaugcaagu	4065.43	2960.7	3187.85	3884.28	2523.06	2331.14		aaugcagucuauaaauagacgcauu	3153.64	2466.11	1562.87	1572.95	1295.4	1948.89		augcaaaaugcuaacauuugcau	3068.02	975.941	3304.29	1391.46	404.514	1148
uuaggcuuuucuagggaaaaccuaa	1363.29	715.418	693.143	630.926	349.585	643.835		acaugagugaauucuaucaccaugu	2650.22	1809.21	338.51	1459.79	1604.37	1031.33		augaggauuacccau	5258.14	3557.9	2002.82	3718.29	2002.67	3074.17
acaugagcgagcauuaucgccaugu	1396.11	1140.98	898.542	1151.09	933.896	847.891		gacagaguuuauagagaaaccuguc	1496.51	1152.34	1258.07	1605.13	1785.31	1069.74		augcuaaggaguuauauggaacccuua	4454.64	4576.34	4464.76	2679.4	3408.52	3586.61
aggcauacccaagguagccu	1178.78	890.867	556.133	900.188	505.531	68.6956		uuacgagaauauauggauuccguaa	2152.22	2890.19	1527.45	2466.65	1133.83	2376.37		auguaggucucagaccacau	2233.59	1637.22	722.983	1299.69	901.366	759.845
ucagcaggcuaaauagagccgcuga	723.865	1267.93	441.533	320.36	441.999	139.255		ccuggaggaauuccccagg	2203.95	1903.27	1236.08	1668.47	1571.94	1084.17		uaaggaguguaucaauacacccuua	3127.09	1825.65	2628.2	1001.26	1052.09	768.101
uaaggaauuucuuuguaaauccuua	1678.89	1223.07	1538.35	1925.32	1302.26	1185.83		acaugaggauuacccaugu	2812.13	4400.26	2650.29	1295.93	1174.51	2497.49		aagcacguccuagacggcuu	4409.38	675.362	2320.81	664.031	393.892	1375.14
uaaggcguuugaauccaaacccuua	1832.22	953.454	1406.34	1418.79	1832.37	934.523		ACCUGAGGAUCACCCGGGU	2823.29	5411.53	3224.8	3042.9	1047.26	1428.42		acaugaaggggauuuacccucaugu	2305.05	3580.34	1854.06	1621.66	1919.7	1303.89
acccauaucgaagauagggu	3193.03	2600.7	3121.38	2284.24	2321.01	2686.75		gugcguuucuacgaaagcac	2603.67	1627.53	1512.6	1691.68	2467.13	2112.81		caaggaguuguuaucgcaacccuug	2956.61	1291.89	902.936	925.659	562.768	423.543
uuuugaguuauuuugauaaccaaaa	538.4	905.44	980.275	567.718	512.783	277.212		caagccguuuauuggaaaacgcuug	6511.65	6452.13	4823.12	2791.78	4812.48	4203.71		ACAGGAGUGUAUAAGGACACCCUGU	5893.97	746.832	1891	632.154	1533.4	1112.21
uaaggaguuuuugaaacccuua	1616.11	644.467	1022.38	391.136	446.734	493.477		acaugacaggaguuacccugcaugu	1702.29	2093.16	1984.1	1410.61	1150.78	1432.71		guguaugugguacacaacac	6589.65	4719.16	3369.08	5051.66	5475.31	5002.02
aaccaagucuaagacugguu	1748.21	631.459	1427.21	541.303	784.398	401.6		GCUUGAGGAUCACCCAAGU	2451.1	3994.69	3256.45	1480.77	1125.94	1970.26		augcacaugcuaacauggcau	2857.2	5730.18	3584.9	3653	4261.07	2577.61
gccuaaugauuacauaggc	947.477	827.466	646.442	824.664	520.234	684.219		augcacgaacaauucggcau	3383.55	3770.92	4154.28	2396.35	3321.78	2412.39		aaugcaaauguaaccauugcauu	5903.79	1764.94	1896.98	3114.34	1453.62	209.12
acaugagacgcauuaacguccaugu	2852.15	1873.81	1810.71	1583.75	2033.6	1338.93		ugcugaguaauaucguaccagca	1224.16	1240.08	968.085	1198.71	1344.53	1055.03		acucaugccgaaggcagagu	3331.51	3549.8	3081.61	2269.88	2524.45	1990.38
auugaacuacaauagucaau	702.576	687.47	518.832	1295.23	427.068	494.533		ucaacagcauuagcguuga	1863.95	1744.61	1197.48	1134.23	1576.57	1187.08		uaagugguauguuggcauacacuua	2169.02	2239.64	1541.31	864.171	1241.44	782.357
ggagaauucuauauggagaaucucc	1763.92	1654.58	2241.87	2353.14	1049.98	280.985		uuuccagauaauaugguaucggaaa	3177.73	1783.38	2300.52	1819.38	1089.5	1903.96		acaugaugauuaaucacaugu	3848.19	721.532	1790.97	1835.27	1359.4	418.599
acaggaggacucccccugu	860.53	721.493	577.402	389.233	522.885	342.654		CAUGGGGAUCCCCCAUGUA	3741.45	2549.35	2382.74	2613.18	1930.79	1426.3		uaagaagauuguauugaaucucuua	8441.86	9572.99	7601.28	6894.41	6718.56	4309.73
uaagagaguauggacuccuua	2263.37	1452.6	1144.93	1891.27	1516.2	949.369		aaccaugacuaagucagguu	1330.69	1942.81	1552.27	1507.68	1027.15	1277.63		uacgcucuuuaucucgaaaggcgua	2534.3	1556.4	1685	1230.54	684.005	513.194
aaaggacuaaauaugguuagccuuu	759.986	955.686	785.885	778.006	321.712	599.332		AUUGGAGUUUAUAUGCAAACCCAAU	3948.77	9982.63	6324.69	3118.64	3290.85	3255.13		caugagagaauuucuccaug	1973.02	2624.21	922.133	1177.61	1662.7	911.303
acaugagugauuacaccaugu	1148.19	838.299	721.761	399.669	357.839	794.834		gggcauaccuaagguagccc	1312.78	2298.39	752.804	1211.78	696.015	1096.96		uauccacuuuauauggaaagggaua	4108.95	2157.42	2523.34	2192.21	2179.92	1059.18
acaugaaugcacuuacgcaucaugu	2547.82	1611.02	673.353	546.691	734.664	528.211		ugcauacuuaaaguagca	1822.18	1700.02	1595.61	1181.22	1100.22	959.359		acuagacgauugcgcuagu	1779.83	2073.2	2035.99	1038.28	1300.86	91.6231
uggaguuuauauggaaaccca	3006.6	3037.57	2773.53	1024.25	1782.87	1026.68		ugaaggaguauauggacccuuca	2112.49	1885.11	1313.39	1324.76	1285.86	1422.92		aaggauguggcaccuu	4964.11	2705.68	2463.9	4244.05	3873.26	3035.89
augccagucucagacugcau	1937.11	1353.91	982.749	990.733	1413.48	822.134		cuaagagaaaucuccuuag	2892.99	4132.49	4137.06	3731.7	3968.11	3777.48		uaggauuuauauguaaaccua	3233.34	1498.57	2915.79	1212.65	691.619	2050.78
ucaucagcauuagcgauga	731.682	751.333	851.661	1095.86	809.835	362.094		acgggagcacuggccccgu	1697.93	3117.82	2584.03	1689.39	1720.65	1640.42		uaacgacuaaauaugguuagcguua	2680.11	1263.94	1514.01	1452.2	2031.4	310.303
ugaugaccauuaggcauca	2477.7	830.222	715.86	602.443	520.843	434.548		agaccgcgauuacgggucu	2734.16	3740.59	4300.67	2059.05	2115.73	1833.55		uugcaucucugagagagcaa	3660.82	3332.11	3845.62	4154.92	3320.31	2862.68
uaaggacuuuauauguaaagccuua	876.414	977.479	741.393	630.638	761.861	597.718		uaaggcguuaacaugguaacccuua	1883.38	1425.44	811.938	1347.19	1229.15	872.341		uugaaagucgcagacuucaa	5443.24	4258.56	3116.66	3747.7	3796.88	3849.69
ugaugacgauagcgcauca	1761.18	640.413	928.969	492.477	672.626	592.553		uuuggagauuauauggaaucccaaa	4773.99	7246.3	8679.82	4802.84	4730.49	3883.68		gggcaugccauaggcagccc	4637.41	3100.73	1246.06	1693.29	1318.05	1432.05
ccaugacgaaugcgcaugg	1451.98	297.478	920.788	753.544	466.19	393.03		uaagguguuuuaagaaaaacccuua	1865.23	1326.01	1203.2	1482.53	1023.11	1011.49		augcauugcugagcaagcau	3219.64	1389.6	1282.19	1190.24	1759.95	1274.77
uuaggagaaaucucccuaa	989.488	478.926	626.086	501.374	346.503	154.03		uaugcaaauguaaucauugcaua	1261.94	1726.01	1243.35	979.395	1126.4	1180.7		aucgcacaugguaagucauggcgau	2583.77	1027.7	2205.69	1259.55	1257.47	664.109
uauggacauaauaugguaugccaua	1943.34	584.57	701.39	614.595	753.069	185.56		uaagggguuuuuaaggaaacccuua	1247.97	1919.24	836.432	1300.66	808.412	1199		uaaggacguugcgccuua	5013.81	5956.79	4795.02	3976.24	4552.31	2752.98
acugaggcguuacgcccagu	867.548	602.299	625.054	575.141	556.448	392.582		caugaaugauugaaucaug	2344.6	1271.6	955.317	1347.12	1531.37	976.247		gcgugaacaauagucacgc	2927.37	818.594	2342.79	567.81	848.635	500.897
caugcacacuauaguggcaug	1161.07	1044.31	715.518	531.533	728.892	645.583		uuaugagcaguagccauaa	5505.4	9978.52	3624.17	3113.69	5162.6	3638.09		AAAGGAUUUCAUAUGAGAAACCUUU	7934.91	7190.71	6482.96	5317.12	5237.85	3979.98
uaagggguuuguaaauaaacccuua	2000.61	573.494	924.698	217.114	758.75	426.394		uaaggguuuuaugugaaaaaccuua	2970.97	4277.61	3315.57	3051.11	2180.78	2146.05		acaguagaauuaucacugu	2702.63	1733.73	3263.54	702.198	580.284	799.906
cacguaguucauaugggaacacgug	1039.5	578.528	1128.56	190.08	746.63	813.036		ugaugaccauucggcauca	2493.46	6118.17	3135.76	1944.77	2071.33	1601.98		agaccugcauuagcggucu	2593.43	2263.29	1353.57	1089.47	720.271	1101.28
uacuaaggcuauauggagccuagua	706.668	1089.23	987.349	838.115	835.199	168.701		uaaaggaguuuauauggaaacccuuua	3298.59	2966.67	4485.07	1610.79	2222.58	2169.13		UAACGGCUUUAUAUGGAAAGCGUUA	5532.16	5911.05	5304.87	4436.14	4580.19	4557.53
uaaggaguuuauuauggaaacccuua	966.634	923.647	1397.47	684.231	660.454	280.603		ucaugaccauuaggcauga	1067.87	1067.42	1170.1	1325.46	927.06	1623.01		aaggaucacuaagugaccuu	15520.9	644.945	1387.32	1556.55	1792.58	670.578
uaaguuguucuuguuugaacacuua	1047.7	1177.95	1147.3	802.93	1056.47	502.016		ucuagacgauuacgcuaga	2023.12	2641.38	1793.89	1527.91	1264.83	1451.22		uuaccacuuaauaugguaaggguaa	3176.98	1386.13	1499.73	1461.2	1225.34	471.5
gugcaugcaucaugcagcac	840.937	999.656	874.524	508.488	482.022	384.617		uaaccaguuuauaggaaaacgguua	1677.59	2285.02	2501.6	1141.55	906.217	1178.82		caacgagcauaugggcaugccguug	5007.03	3536.82	3172.85	2891.91	3336.25	2854.44
augcgacauguuaagacaugcgcau	896.989	514.004	770.507	474.483	461.603	164.526		gugcaagucacagacugcac	1068.22	1504.75	1890.66	1494.55	1179.67	1097.33		CAUGAGCAUCAGCCAUGCU	7730.33	3536.06	NaN	516.078	2866.48	1498.83
augcaucgcaaagcgagcau	1045.83	672.464	611.517	295.774	542.15	451.824		agaugaaaauuuuucaucu	1887.08	1476.85	2260.2	1945.64	1546.56	1574.14		uacggaguauagacggauacccgua	2683.91	644.511	1175.46	939.955	862.508	774.041
augcagaguaaauucgcau	1007.34	767.501	489.299	385.181	441.941	1259.63		aguagcaaggauuaccugcuacu	1664.62	1375.29	1493.14	1727.7	1042.7	1436.66		auaagaggauaacccuuau	3514.99	1378.7	2655.58	1074.2	1505.62	1688.47
ucaggagcuucucuugaagcccuga	787.543	757.4	818.695	476.877	540.201	363.817		uuugcaguauauauggauacgcaaa	2286.93	3751.29	1939.52	1715.63	2977.93	1709.5		ucauuaggaugaccaauga	3029.11	2696.99	857.027	975.816	532.152	3050.68
uaaggaguuuauaugguaaacccuua	743.612	575.18	612.348	982.623	446.379	418.048		uagcaugacuaagucagcua	1411.11	1936.11	1186.04	1843.74	844.896	1701.87		ucaagaacguauauggacgucuuga	3620.64	4892.74	2977.56	2804.98	3582.32	3207.69
uaagagugauauggcaccuua	1733.71	1668.83	1814.3	1414.35	1168.05	2116.86		ugaggaggugauauggcaccccuca	2222.56	1104.73	809.286	1481.82	1367.41	1844.5		gaggguguuuaaauggaaaccccuc	4522.82	1723.62	945.976	2441.43	1354.31	1680.91
uaagcacgauacgcggaucggcuua	2635.6	1848.13	2256.8	2662.49	1673.57	2078.3		uaaggagguuagguguaaccccuua	1949.46	2451.6	2646.07	1843.56	1465.3	1851.02		augacauuuaaaagucau	1895.09	2234.93	909.069	1177.38	906.169	181.311
uaggaaaguaugacuuccua	715.681	742.845	725.265	380.883	424.88	307.693		caugagggcauagccccaug	1826.65	1844.77	1520.94	1648.92	835.926	1145.06		ggaugaguucauaugggaaccaucc	3189.86	2149.43	2026.77	2028.02	3099.78	1823.46
gcaugacuauuuagcaugc	1062.46	586.126	845.117	832.309	503.07	126.777		uaaagaguaucuaugcauaccuuua	3506	6042.09	3790.5	3223.49	3281.42	3315.61		accagcggcuuacccuggu	3028.14	1627.6	2273.44	1249.75	1568.76	1445.93
uaacggguauauauguauaccguua	1092.39	878.836	696.84	829.165	655.514	459.364		augcgagcguaagccgcau	2232.83	853.924	932.388	1250.4	702.732	1345.51		acauagauguuacaucaugu	7832.09	7752.78	6768.03	6899.8	6710.36	3889.19
acauccgcuuuagcgaugu	906.542	512.111	521.481	338.692	454.354	238.469		auccaucucguagagaggau	1180.44	1568.99	1250.54	1696.61	918.741	1388.48		augcaaguagaauacugcau	5012.79	3788.49	3646.29	4594.44	3980.67	2608.86
augcaugucguauggacagcau	2659.99	2312.01	1452.55	2462.35	1309.47	1192.73		acaugacggggauugacccgcaugu	2688.17	1632.85	643.492	1189	1148.48	1249.8		augcuaauguuaacacauagcau	2873.42	2409.37	1989.93	1459.86	2172.75	1425.4
ucgugggucuauauagagaccacga	2557.42	224.203	892.939	752.715	414.75	704.225		uaaggacgaaugcgccuua	2627.53	1337.49	2264.8	1168.84	2340.96	1652.64		uuggaugucucagacaccaa	6133.62	5988.63	4712.83	4682.13	3868.02	3736
aaugagacgaguguacguccauu	1392.41	570.677	598.398	557.406	566.702	499.154		guugauggcccagccacaac	2572	3767.45	1959.76	2033.33	1988.4	1754.16		aaagcaguauauaucaauacgcuuu	6420.26	9760.55	3827.84	3295.17	3459.04	4939.86
ucauuagugcauaugggcacaauga	792.428	1479.13	590.818	88.4898	626.502	426.101		uaagagaguauaacuccuua	2082.19	1196	2513.31	2225.43	1081.01	1319		ucaggauuguauauggacaaccuga	2611.67	2289.83	2627.96	1398.08	2300.6	1808.27
acuucaaucuaagaugaagu	641.944	577.974	541.681	300.426	585.504	360.404		acauaaugauuuaauaugu	3021.22	997.54	1127.94	1238.97	594.635	1161.15		UAAGUACAUUAUAUGAAAUGACUUA	6010.81	1050.71	1029.13	1217.04	953.376	791.342
uaagggguuuauguacaaacccuua	1961.5	1109.31	992.551	757.151	594.262	290.738		acaugagauguuacauccaugu	2277.08	3032.97	2217.43	2415.47	2003.78	1854.34		acaugaaagcauugcuucaugu	7565.62	7794.29	6654.6	6206.06	5770.94	4958.25
aaugagaggauuaccuccauu	1126.88	863.71	1870.8	732.727	851.186	880.765		uauccagaaaauaugguuucggaua	2349.05	2878.46	2709.9	1545.95	1710.51	2018.14		augcaaguuguaaacugcau	3653.47	3523.37	2799.39	2678.47	2760.35	2141.34
acaugagagaauuucuccaugu	2987.41	2358.59	2193.44	1371.91	2136.6	1541.04		ugaguaggugauauggcaccacuca	1454.9	3034.07	1519.38	1385.28	885.71	1099.7		UCAAGAGGAUCACCCUUGG	5829.45	6769.54	6837	5840.65	5641.14	3399.49
aauggacaauauauggauugccauu	2313.01	1143.75	849.547	1113.43	495.259	601.165		uggcaucuuuuaaagagcca	1435.14	2183.33	1011.94	971.05	915.775	917.262		acaugagagcauuagcuccaugu	2057.48	1003.37	1115.8	1794.57	1178.1	479.185
ugacgaagauuucucguca	1787.31	819.414	1039.7	793.44	863.94	712.701		acgcgagcaauagccgcgu	2859.72	3580.31	1831.39	1842.27	2217.43	2053.97		uuacaugucuaugacaguaa	8471.49	822.535	1231.6	346.362	329.041	174.928
CAUGAGCAUCAGCCAUGUU	867.869	1146.18	925.789	261.104	555.576	383.027		auagcagaaaauaugguuucgcuau	1937.1	857.472	2363.18	913.354	898.213	1205.2		uuagcaguauauauggauacgcuaa	2302.1	4535.84	1494.7	1615.29	3053.11	1476.89
uaagggguuuaccgucaaacccuua	851.243	759.758	608.561	606.269	814.759	533.628		uauaggauuuauauggaaaccuaua	1730.61	2788.64	1876.12	1230.3	752.439	1148.93		uaagggguuucuggucaaacccuua	2472.22	2615.16	1623.13	1037.94	1135.41	1940.42
acgcaugucggagacagcgu	1737.07	1146.47	1745.76	1518.23	1526.96	1544.9		auacaucuccuagagaguau	2886.18	2364.2	3559.82	2434.36	2347.25	1885.83		augcagucuucugaaagacgcau	2157.69	951.605	1427.18	1104.59	1011.62	543.565
aaugaaacgcauuagcguucauu	814.517	822.893	558.578	288.582	367.863	369.556		CCAUGCGCUCAUAUGGGAGCCAUGG	1489.36	1644.03	1295.3	1252.18	746.677	1265.87		augacagauggcuaaacaucgucau	3426.51	2863.37	3896.38	2376.58	1617.12	1903.31
accaugagcggauuaccgccauggu	2795.07	887.377	437.976	1950.27	295.045	840.78		uugcaucuguaacagagcaa	2347.38	944.372	1880.92	1897.64	1211.01	1375.55		ccgauuggauuaccaucgg	4088.79	4687.05	6026.79	3569.55	4049.93	2960.93
uaaggaguuugauguuaaacccuua	1484.8	1084.24	1069.17	777.253	1048.21	1469.54		uaagguguuugaaaccaaacccuua	4211	5169.96	5309.85	3192.5	3830.79	2693.3		UGAUCAGUUUAUAUGCAAACGAUCA	4968.77	6292.29	5331.37	2749.87	4138.12	4026.08
UGACGCAUCAAUAUGGUGAUCGUCA	2388.6	1210.92	1265.31	927.012	1781.78	1005.71		ucaggacgauugcgccuga	1466.45	1681.47	1781.95	1737	1698.51	1630.7		cugcaucacgaagugagcag	3932.41	890.937	631.013	1009.5	1653.95	687.939
acaugcggguaacccaugu	2047.89	2028.9	2215.56	1340.86	1828.39	1599.89		uaaggagcugggcccuua	3674.95	4557.34	5065.69	2303.99	3639.55	2956.89		aaacgacuuaauaugguaagcguuu	4718.04	1607.04	3159.15	1798.25	1382.74	1636.51
auuaacgugauacacguaau	1026.67	1220.9	1330.46	981.588	213.193	236.459		ucgggauuugauauggcaaacccga	2771.96	4136.89	1520.42	1443.14	3519.39	1687.92		auggauagcauagcuaccau	3085.04	857.362	1051.37	1369.46	1349.78	1358.88
auugcacuuuauauggaaaggcaau	1268.66	1387.48	1641.23	2379.8	500.816	336.293		uaagguguuuugucggaaacccuua	3314.43	3772.74	2923.48	2745.7	2721.47	1944.37		uaaggcguuuuuaacgaaacccuua	2179.32	3112.55	1314.2	1560.62	359.249	312.347
uuaggacuaaauaugguuagccuaa	1605.12	439.106	609.881	1344.38	304.405	561.949		uaagguguuugaagugaaacccuua	2722.65	2388.99	2819.35	1838.38	2200.76	2294.47		accggacgacuacgccggu	2577.62	1831.49	1315.85	1123.6	1326.55	506.601
augcaaaucauagauugcau	940.189	597.588	572.616	668.563	429.693	725.683		accuaagauuacuaggu	2375.94	2901.57	3853.57	2971.57	2882.23	1964.66		augcgcgucacagacggcau	2874.82	3103.63	2438.52	1976.81	1920.75	2230.91
aaaccaguuaauaugguaacgguuu	718.676	1158.72	736.298	433.991	633.343	328.655		auggaugucauagacaccau	2267.31	1069.96	1794.6	1677.29	1579.7	2332.52		auguaaguccuagacuacau	3273.05	2713.89	2402.72	2004.1	2891.44	2076.53
accauaggauuuccauggu	1067.06	767.5	955.575	1014.13	732.913	485.97		uagcaagacuaagucugcua	6718.87	6697.02	5996.58	2408.15	5480.84	4495.55		uacguggauaguaugguaucacgua	7957.9	937.41	986.053	481.709	668.149	0.0192832
ccaggaguuuauaugcaaacccugg	797.769	515.49	616.316	440.916	503.14	428.94		uucuaucucugagagaagaa	2514.64	2148.17	3375.75	1849.47	3587.13	2242.66		uaugguguuuauauggaaacccaua	4783.02	4759.76	6205.49	3065.62	3761.58	4098.06
augaacggcuaagccgucau	786.533	573.473	542.978	312.228	419.681	591.048		cagugagaauuauccacug	1526.75	1793.33	1491.78	1371.47	740.003	1262.55		acugaggcguuacgcccagu	3888.76	3297.97	2461.9	2127.71	3036.44	2088.01
augcaugucucgagacagcau	2194.05	1272.78	1633.19	1604.83	1474.82	1584.83		uauccacuuaauaugguaagggaua	1775.57	893.165	1388.22	1594.12	1214.69	914.595		uacgaacucuaagagucgua	10510.9	8487.5	5533.9	4636.27	7159.28	5752.48
uggaguuauauggaaccca	3834.07	4666.37	3385.14	3506.49	2955.82	3499.55		uagcgauuuuaaauguaaaacgcua	2111.05	2377.11	2571.39	2012.25	2519.48	2250.69		gaaagagcuuauauggaagccuuuc	4279.35	5300.24	4183.69	1397.76	2578.17	1872.05
gagguagguuauauggaaccaccuc	646.022	781.474	632.16	265.445	728.526	206.218		guauaugccauaggcaauac	1672.68	2417.78	1619.26	1802.1	1055.6	1406.44		acaugaacggauguauccgucaugu	1819.02	2128.62	954.965	863.108	857.304	469.324
aauggagauuauauggaaucccauu	996.785	761.083	1209.27	633.273	850.231	459.21		acugcagauguugacacaucgcagu	1228.52	1464.82	860.771	1391.52	680.099	1019.67		gugcaucucucagagagcac	3954.89	3284.55	2227.1	1914.61	1893.2	1554.79
caugcauauguaaacauagcaug	986.976	1123.86	616.648	350.585	285.171	403.983		uccguugauuacauagaaucacgga	1709.28	1739.62	895.329	1365.65	813.109	1506.73		ACAGUAGAAUCACCCAUGG	8341.53	5788.92	3992.31	2931.57	2345.63	2885.28
aauccaguauauauggauacggauu	1661.87	2139.96	2837.34	1191.09	1008.33	1898.86		acaugagacgauacguccaugu	2170.49	1045.28	1678.38	1692.74	1383.27	1001.72		gcuuggguuuaugcggaaaccaagc	2151.87	2824.9	1892.35	1463.01	2041.86	1928.15
acaugagguaucguacccaugu	901.234	774.905	682.851	379.98	370.17	566.768		acaugagcgaauuaucgccaugu	1409.67	1473.19	975.394	1434.56	1311.01	971.902		cuggauuucucagaaaccag	3632.34	1036.98	1346.26	1252.93	1791.35	499.044
aggcgugucaaagacagccu	2019.59	994.702	1273.49	520.543	194.226	379.898		uaagguguuugaagugaaacccuua	2271.86	2453.41	2965.6	1670.99	1958.15	2059.83		uuuggagauaauaugguaucccaaa	2924.06	2890.49	2091.85	2044.71	2053.28	1897.73
uaacgaucuucugugcaagacguua	1227.44	1395.92	1299.91	1019.61	1197.38	617.859		uacagaguuugcauggaaaccugua	1780.32	2357.64	1181.28	1238.86	931.2	1885.22		ucaaaagcucauaugggagcuuuga	5907.9	1352.63	1616.6	1251.46	966.71	2625.92
uaugcagaaaauaugguuucgcaua	2543.86	1953.31	2234.61	2904.35	1145.69	1217.56		uaagguguuuaucugcaaacccuua	3675.64	4416.61	5485.5	1959.45	3208	2553.17		uaaggaguuuugucauaaacccuua	4700.91	5723.38	5044.14	2997.81	4027.06	3312.44
auuuauggcguagccaaaau	863.783	576.143	453.043	524.498	499.027	256.943		ucuugagcauuagccaaga	2215.73	2756.82	1581.17	2077.04	1627.4	1243.64		ACUUGAGGAUCACCCAAGG	5838	6470.43	4682.37	5634.01	4785.76	4264.2
acaugacguaauuuacgcaugu	653.933	1328.65	713.128	832.77	730.468	707.268		acuugaguagugaccaagu	2027.93	1116.57	789.253	1957.33	896.881	1366.86		uaagauguugauauggcaacucuua	3255.23	2370.74	3075.63	982.13	1334.59	922.112
uauagcaugucuaagacagcuaua	1232.97	716.058	1312.72	426.388	497.294	451.964		acaugagagcacuuaggcuccaugu	2468.17	2658.2	2310.56	1809.77	2149.53	1850.06		ccauuagucuauauggagacaaugg	2746.62	239.845	1040.9	876.781	523.409	683.372
acugcaaaugaaugaacauugcagu	1036.18	459.698	727.315	268.165	605.091	342.085		auagcagguaacccgcuau	1295.01	1049.82	1077.58	1311.89	1219.02	890.999		aauccacauuauauggaaugggauu	3601.58	3094.04	3606.39	1819.14	1702.68	2101.73
augcugucuaaagacagcau	1946.64	1757.61	817.556	1623.68	431.434	1005.55		aucgcacaugguaagucauggcgau	2101.18	2132.09	779.398	1581.89	795.285	1109.36		cacgaaauuuauauggaaauucgug	3123.71	1007.59	1003.6	886.791	1711.14	832.742
uagagaguuuauauaaaaaccucua	2136.86	1620.96	2012.43	1220.4	1143.24	1375.56		uaagguguuuugagaaaaacccuua	4233.92	4173.42	3265.95	3348.62	3914.56	2296.37		uaagggguuugcguuaaaacccuua	2749.85	1226.31	2537.55	1304.31	1265.38	1798.69
UGCACGAAACAUGAGGAAC	1709.85	930.849	890.981	560.98	742.04	946.289		ugaggaauguauauggacauccuca	2732.08	1876.91	1467.97	1432.29	1262.84	1766		ggguaggucuaagaccaccc	3097.65	1253.67	1594.48	949.078	2359.24	559.181
uugcaacucuaagagugcaa	796.3	1069.36	1013.63	563.261	651.931	375.16		acugcaaauguaagcauugcagu	2076.53	1213.52	1947.6	1901.81	1247.74	1121.17		accucagcacuagcgaggu	4852.02	597.148	2235.72	960.498	954.169	1043.85
augcauacccaagguagcau	743.547	672.313	1008.7	349.287	732.688	390.308		acggauggcgaagccaccgu	2257.79	1350.57	1003.59	1682.18	1112.76	1495.67		guuuacgccuaaggcgaaac	2409.97	2700.87	2998.96	1712.9	2477	1509.34
uacuaaggcuauauggagccuagua	1330.84	382.39	1021.75	338.67	1002.38	316.773		UAAGAGGUAAAUAUGGUUACUCUUA	1033.69	1241.44	979.732	1348.55	1362.01	1650.9		aaggaauucugagaauccuu	3901.32	7999.81	5223.75	3158.65	3329.46	2621.59
CAAGGCGUGUAUAUGGACACCCUUG	3069.64	2889	2171.18	1217.91	2822.6	1844.04		aagcauguuggcaacagcuu	2050.47	1462.72	1772.63	1495.16	1050.39	1318.43		acuauagcaguggcauagu	8085.37	11225	3926.45	2827.08	4756.96	2559.85
acaugaggcguugcccaugu	1069.84	1212.82	820.349	285.598	480.671	476.243		agaggggcaugagcccucu	1537.98	2044.9	834.069	1693.16	614.81	914.362		uaaggaguuuaugccgaaacccuua	4859.08	7211.51	2704.36	3433.14	4123.02	3167.63
uaggaaaguauuacuuccua	2064.89	508.632	1085.05	271.483	1382.96	722.949		gcgagauuuuauauggaaaacucgc	2036.34	1633.29	2151.83	1842.87	1347.52	1661.71		uaaggcguuuucucauaaacccuua	3068.06	2111.53	2206.12	2580.48	1967.86	2246.61
uaagggguuucuuuagaaacccuua	1178.87	1579.68	641.929	227.736	478.846	997.012		agugucauguaacagacacu	1401.81	1869.82	810.456	1718.01	830.635	1222.82		aucgaacaguaacugucgau	3810.48	4239.43	2828.8	2567.94	2087.24	2348.78
auccauguccuagacaggau	1669.23	551.136	1021.59	1204.89	467.665	593.223		uauuuaauuuauacgcaaauaaaua	5262.44	7908.92	3390.14	4018.81	6696.01	3663.22		uaagggguuugaugguaaacccuua	2883.09	1803.66	1362.36	1741.24	1820.63	1116.66
acugcagguaacccgcagu	663.225	1201.96	546.308	905.38	684.615	557.302		aggcaggcauaaugccgccu	911.909	1365.51	1662.84	1550.43	949.441	1596.09		caaguagcucauaugggagcacuug	2249.07	1990.44	743.261	852.177	969.039	1279.67
uaagggguaaaucacguuacccuua	1202.7	826.536	803.465	728.68	482.912	900.332		gcgugaguuuauauggaaaccacgc	1915.97	2560.45	2456.15	2392.77	905.459	1796.75		acaugaaguguuacacucaugu	2778.92	1996.53	2662.55	1737.51	2796.11	1827.75
uaaggaguuuauauggaaacccuua	2053.57	1824.71	3490.32	1353.6	1074.04	540.802		cugcgaagauuacucgcag	1653.03	1448.04	690.78	1120.94	1272.47	812.534		uaugcacauguaaacauggcaua	2020.4	902.746	900.123	1993.12	1780.3	958.69
aucugcaguauauggacgcagau	1173.65	867.718	636.148	278.286	618.005	126.889		uaaggauuuauagguaaaccuua	1651.71	1819.11	1494.67	1187.12	1011.72	1693.95		acauguaagggauuacccuacaugu	3905.05	3243.94	834.465	1331.74	912.403	365.382
acaugaagggauucccucaugu	1785.43	1312.08	1265.56	2162.61	982.731	1604.49		uaaggaguuugugaaccaaacccuua	1577.87	1185.77	1478.2	1662.96	640.661	1288.65		uaagagauuauauggaacucuua	4181.27	3063.97	3589.5	2461.49	2893.18	2691.58
auaggacuuuauauggaaagccuau	5223.08	4824.94	3239.98	2155.04	1711.01	2352.62		acaugaacgggauuuaccgucaugu	2801.65	1094.93	1301.45	1411.82	1706.44	1853.38		uaaggcguuucucuacaaacccuua	4994.88	3347.5	3368.67	3161.35	4198.28	3980.27
uauggccuguauaaggacagccaua	1888.31	916.932	816.799	459.342	320.443	618.264		aauccagauuauauggaaucggauu	5537.39	10614.9	5860.86	3529.21	3360.07	3926.76		uuaggcuuuucuagggaaaaccuaa	3260.12	1222.49	910.2	1056.13	1098.44	1145.74
ugacaugacauagucaguca	780.812	911.188	455.077	356.137	373.497	288.533		aucgcacguauacggcgau	1295.19	2855.19	1146.71	1536.72	1449.98	1673.49		uacuaaauuuauauggaaauuagua	2330.83	1133.22	1478.18	1411.79	1162.77	679.848
acaugauguaacuuaguacacaugu	1520.22	561.462	332.775	501.155	993.543	311.315		aaauggggcuuacccauuu	2505.1	1317.9	2847.31	2262.1	2260.35	1204.4		augcaugucauuaagacagcau	3897.38	2078.9	1312.05	1651.32	864.401	2208.88
uacggaaucuauauggagauccgua	833.346	1002.72	1135.82	720.77	382.719	377.3		aggaauuccuaaggaauccu	2020.68	2575.36	2346.16	1912.65	1561.18	1305.1		cauagagaauuaucucaug	4335.88	1583.85	2180.82	1615.98	2367.83	1876.97
aaugcaugucuaagacagcauu	1261.31	424.513	447.273	1005.63	517.218	214.835		AUGUGAGGAUCACCCACAU	2248.63	3857.71	1793.81	1661.6	1447.46	1535.38		uaagguguuuguuaguaaacccuua	3099.4	2809.49	1231.89	1371.46	1542.16	2522.07
uugaaugacucagucaucaa	752.605	968.97	621.73	335.144	613.646	630.861		auagacaucuaagagucuau	2996.94	2450.5	2936.52	1968.68	1638.26	2322.87		uaaagagggcauaugggccccuuua	5511.52	1180.18	1180.96	2431.85	2015.45	544.312
gcgugaacaauagucacgc	1481.31	450.972	1106.21	228.658	569.669	333.909		acaguuguuacuacgguaacacugu	1426.31	1512.89	873.968	1414.41	484.58	1335.73		acgcacggauuaccugcgu	3568.78	4497.12	4022.14	3296.18	4444.77	3038.99
ucgguaauucauaugggaauaccga	1662.64	418.022	809.95	754.784	580.454	460.602		auagcaugcuaagcagcuau	1914.81	3170.45	884.568	1005.45	1751.3	1192.51		aagcaucgcucagcgagcuu	5057.58	2973.61	3468.31	2565.79	3325.71	3022.01
caaggagcuuugauugaagcccuug	934.898	1312.11	1350.29	535.615	383.219	349.137		acugaugaguuagcacagu	2111.85	1635.08	775.773	2161.36	1157.13	1448.15		gggcauuccuaaggaagccc	3669.94	1349.7	1033.55	1538.27	981.224	1800.81
ucuucaggauuaccgaaga	1507.67	874.44	1266.73	1152.45	1130.16	637.444		agugcauauguauacauagcacu	1201.1	1128.69	1230.28	1193.23	944.749	1295.81		aaugacagucuaagacgucauu	4505.83	6712.72	556.667	1489.04	2236.33	488.243
auugcaaugucuaagacaugcaau	1280.68	644.613	479.155	283.04	1207.69	246.044		cuuguugucugagacacaag	1288.61	1572.49	1944.57	1618.42	1788.55	1782.42		UGGGGAGUUCAUAAGGGAACCCCCA	2276.3	580.146	1179.79	680.566	727.375	130.938
uaggcagguuugauggaaccgccua	712.755	510.669	498.891	546.46	346.083	457.375		augcaugccguaggcagcau	2232	1414.46	899.816	1977.64	546.79	1451.03		UGAGGAGUAAAUAAGGUUACCCUCA	2778.14	1040.51	1424.99	1914.13	1392.7	2.90388e-05
uauggacauuauauggaaugccaua	1491.24	1111.73	1277.54	1261.3	697.893	923.32		cguuauguaacaaacg	2167.77	1327.24	1882.05	1595.06	534.348	1021.8		cugcaucuuucaaagagcag	3977.42	4286.01	4501.15	2778.8	3631.8	3183.73
acagacaugauacaugcugu	1125.53	381.599	439.606	307.99	544.795	280.812		uagugagcuuauauggaagccacua	1497.8	2530.49	1693.44	1579.01	1218.72	1277.06		uaaggcguuucucgugaaacccuua	12981.1	584.002	509.007	363.658	212.39	965.798
acaucgaggaauuaucccgaugu	1852.94	1237.45	1002.87	529.091	1283.03	503.18		gagagagccuauauggaggccucuc	2711.2	1115.91	3038.3	2071.25	1510.06	937.751		acauggaggcauuagccccaugu	4023.8	1015.57	829.691	729.764	816.727	493.55
augaccauguaacaggucau	622.608	561.142	500.825	498.265	709.392	292.643		gguagaggacugcccuacc	2430.47	1269.46	1933.77	2335.5	1371.12	1644.98		aucgcacauguugacacauggcgau	2809.23	1021.72	952.151	1221.12	1028.69	256.985
gccagauuuuauauggaaaacuggc	893.411	882.657	906.964	1004.69	470.579	490.272		gcaugacgaugacgcaugc	4057.24	6633.73	4508.28	2662.44	4283.81	2929.06		augcaucuacaauagagcau	3322.97	1577.13	2845.09	1714.22	2528.98	1396.37
ccacuacgacuucgagugg	2653.07	649.39	842.686	398.782	617.817	452.497		uaaggacaguauugacugccuua	2115	1751.8	1143.07	1338.04	622.102	1723.3		auaccagauaauaugguaucgguau	2298.52	1958.1	1237.2	1037.01	1636.68	1305.48
guucacagcuaagcuggaac	2132.43	1240.96	1163.76	1517.02	1289.03	1601.74		ugacggcuuucgauggaaagcguca	2109.89	2434.44	1393.89	788.409	1170.74	2375.42		acggaaagauuacuuccgu	2705.39	1407.54	1041.28	1511.84	1199.15	1415.97
ccgcaugucugagacagcgg	1231.37	1292.74	727.817	1923.34	420.593	529.371		uuaugaggauuccccauaa	1469.56	1200.37	1370.52	1358.92	1193.43	1867.13		uucgaucacuaagugacgaa	1812.4	2844	1083.46	808.673	644.088	1275.32
uaaggagguagccccuua	800.499	569.987	1073.08	414.782	789.515	412.161		uaggauuuaaauuaaaccua	3791.42	5933.24	6352.14	2259.15	2732.48	3004.28		auggacguuguaaacgccau	2542.82	3118.62	3134.3	2030.3	2238.04	2687.24
acgugacgaguccgcacgu	1709.33	1512.52	1645.14	1783.19	1696.5	1720.29		acagagggacuuccucugu	2433.43	1391.14	786.477	1714.38	1012.67	989.589		acagagggcauuagccccugu	2534.76	2478.7	2671.93	1480.28	1272.91	1950.73
uaucgacauuauauggaaugcgaua	1443.85	1152.23	743.264	367.671	592.004	462.391		agccaagccccaggcuggcu	1165.27	1341.04	1174.61	1118.98	953.054	1127.06		uaaggguuuauauggaaaccuua	2591.26	2594.56	3012.86	1890.78	1830.65	1732.1
acaugagcauuggccaugu	1610.32	1131.71	1107.31	843.426	1058.06	993.833		ucaugaggaacacccauga	1677.19	1719.42	2368.41	1444.4	1177.76	1432.33		agugcauauguauacauagcacu	2109.03	2321.86	1725.52	479.295	1120.88	349.854
acaugacagggaauuaccugcaugu	1626.7	1208.77	973.275	984.394	650.294	777.74		uggcaugccuuaggcagcca	1586.99	1859.55	1966.79	1207.14	747.872	1683.97		guucagaucuaagaucgaac	2682.18	2896.66	1206.85	1451.49	1514.21	346.342
uaaugaauguauauggacaucauua	3336.97	3036.7	2625.59	2470.58	1491.89	1312.26		UAGGAAGUUAAUAUGCUAACUCCUA	1490.75	1530.63	1463.7	1473.16	975.181	926.82		auguacggcuaagccgacau	3660.27	2967.92	1544.3	1573.04	2809.66	2440.2
acaugaggguuacccaugu	4348.76	3398.33	3179.4	3074.13	3060.21	2894.95		acaacagcauuagcguugu	1305.52	897.181	635.476	1349.75	678.955	1096.93		ccaggaguauugacccugg	3983.95	3957.8	3509.79	2769.96	3344.19	2340.21
acaugaacgauuaucgucaugu	2632.35	2871.22	2914.3	2394.93	2314.27	2162.42		aaugcaguauauauggauacgcauu	3321.83	3608.1	4219.16	1848.05	2042.47	2289.31		aucugcggauuacccagau	3040.18	3016.61	1964.97	2819.97	3077.93	2310.5
auaccaguauauauggauacgguau	2651.32	1246.97	1954.4	1041.34	1194.88	442.924		cuacagaccuaaggucguag	2014.39	1266.1	3247.15	1244.82	1465.89	1326.28		caugcacauguauacacauggcaug	3618.12	734.977	480.244	751.623	847.844	1213.94
uacuaaauuuauauggaaauuagua	823.516	1011.37	1105.34	208.551	983.708	219.984		augcaguguaaauacgcau	1713.34	2381.44	1803.29	1507.12	589.657	1323.93		augucaaauguaaucauugacau	5052.53	322.406	1154.74	656.826	1536.21	130.607
acugagacguuacguccagu	2247.89	447.832	928.529	1026.44	760.4	892.291		cguaauuauauggaauacg	1853.55	2389.51	647.052	1157.36	681.099	1526.81		caugacgaacauuaguucgcaug	3703.38	2743.42	2371.15	2112.89	2815.44	2500.83
acauauaugauucauaaugu	1071.03	1233.19	438.923	1217.48	538.277	199.544		caaagaggauuccccuuug	2704.82	2541	2822.47	2204.68	3751.94	3316.66		ucaggaauugauauggcaauccuga	2978.02	1620.17	2295.02	914.832	1042.77	969.415
cugcauauacuaaguaaugcag	909.63	841.692	445.42	485.899	561.838	524.735		uguucaccauuagggaaca	2140.12	2310.03	2364.17	1612.91	1031.99	1787.23		acaugagugauuaccaugu	4711.11	6569.8	3954.65	4259.34	3051.8	2883.73
cuauauuuauaauaaaauag	650.825	418.157	623.776	355.403	407.612	436.61		auacgaguuaauaugguaaccguau	2642.36	1040.84	1078.72	1069.8	894.868	1040.04		aaagggguucauaugggaacccuuu	3060.66	572.112	2000.4	1067.51	1551.32	456.331
accguaacagauuacuguacggu	588.572	834.494	980.379	362.027	426.039	325.283		CAUGAGGAUCACCCAUGUU	1555.02	1421.29	2121.79	1171.44	1255.38	2171.89		acaugagggucacccaugu	9780.94	8792	4989.55	4843.49	7202.04	2887.14
UCAUGAGGAUCACCCAUGA	836.044	681.816	835.125	463.958	357.936	395.754		aggugagcaguagccaccu	2143.22	3449.34	2197.37	1279.13	1487.33	1512.07		auggauguagaauacaccau	5043.47	3167.96	3637.5	3433.81	3036.28	3111.17
uaaggaguuuauaugguaaacccuua	1610.52	1087.82	1223.3	1334.24	731.869	1256.95		uuaggcaucuauggggagauccuaa	2075.16	1553.78	677.985	1160.22	636.561	1562.81		gaugcaugucuaagacagcauc	3161.85	1810.06	1248.39	814.482	670.035	1082.11
aguaaugccuaaggcauacu	3012.1	2048.2	2198.81	2492.92	2037.55	1208.43		uaucguguuuaaaugaaaaccgaua	1569.8	1724.76	1916.26	1319.89	698.063	767.064		uuggaucucuaagagaccaa	6676.61	3827.33	2906.5	3836.46	3907.04	3271.09
auucagggcgcagcccgaau	700.729	726.968	673.261	555.39	506.228	392.986		augcaugugaaacacagcau	2415.46	2833.02	2311.37	2005.08	1879.08	1871.95		cuaggugauuaguuggaaucccuag	2769.05	1140.56	1663.07	1691.27	769.098	966.899
uauaggaguauauggacccuaua	4799.09	4254.3	2864.72	4474.21	3866.14	3634.66		ucgugaaaauuuuucacga	1288.58	2059.75	693.516	1331.64	556.684	1266.2		uaaggguuuuauuuggaaaaccuua	3739.49	2944.68	4454.5	2525.96	1977.31	2972.58
accuuaguauuaacaaggu	592.193	1251.53	506.96	408.314	430.795	225.516		uuacaugucccagacaguaa	1722.2	1547.85	988.172	1237.94	994.07	1281.24		UAAGGAGACAAUAUGAUGUCCCUUA	7813.68	5055.89	4463.58	5314.33	4213.61	5886.11
auccaucacuaagugaggau	1026.19	980.091	744.505	994.326	558.447	460.135		uaaggagaguaugacucccuua	1238.12	2020.3	2362.08	1547.6	692.604	1608.25		uaugcaguuucaauagaaacgcaua	1255.04	3954.07	516.432	1111.16	1399.82	1136.32
acauugaaggcauuagccucaaugu	757.308	719.587	672.231	531.564	737.859	366.965		agaugaguaguaaccaucu	2627.46	1328.69	1069.86	1731.06	940.739	1597.2		uaggaguauauacccua	6095.11	4629.85	6261.17	3183.7	3978.31	2499.86
gugcagguuauaaaccgcac	639.002	516.764	555.722	364.357	532.121	350.975		ucaugagucgauauggcgaccauga	1899.82	1541.56	1012.39	1937.7	1117.79	1249.32		auguaugucgaugacaacau	2987.43	657.799	1407.25	676.599	890.023	352.642
UAACACGCAGAUAUGGCUGCUGUUA	1705.96	630.568	648.281	253.11	748.885	298.308		uaggaguuauauggaacccua	3816.68	4494.28	4461.77	2071.22	2957.97	2776.79		ccaugacgaaugcgcaugg	2333.42	3172.57	2485.06	1296.41	1340.38	846.303
AAAGAAGUUAAUAAGGUAACUCUUU	868.832	1172.92	942.17	554.052	592.535	558.428		uaagaaaguuauacuucuua	3178.21	5372.9	4258.2	2602.35	1759.07	3401.24		acaugaacggauguauccgucaugu	3363.68	3846.85	3171.02	2292.77	2208.65	2451.19
augcaaauguucaguaacauugcau	828.848	834.077	617.133	748.718	517.717	585.462		cuucgaguuucugucgaaaccgaag	2066.36	1772.31	1170.89	1396.02	908.114	1752.96		acaggaacaguaguccugu	2521.29	1537.21	1181.85	1707.55	929.176	376.071
uaaggaguuuaucuuuaaacccuua	1758.29	815.572	951.991	893.297	737.973	1089.14		acaugagcaguagccaugu	1851.67	1620.55	1785.38	2296.4	801.969	1206		aggcauacccaagguagccu	3896.04	6174.23	3487.49	1130.46	1922.35	1484.33
uaggcacgaauuaucggccua	1943.69	1036.69	1034.06	899.53	1009.5	869.071		auguaucucgaagagaacau	3916.02	3742.87	4785.01	3555.58	4423.19	3578.65		aaucauucgugacgaagauu	8153.43	1082.32	4378.32	2482.04	909.574	3413.46
uaaggcguuuacuccaaaacccuua	1378.37	2048.77	2674.29	1244.15	1618.32	545.801		aaugugacagguaaccugcacauu	1548.43	1907.8	1065.87	876.778	868.292	1169.22		ugaauauuguauauggacaaauuca	5563.02	3372.2	2519.07	4477.29	3315.04	2714.63
uuguauguuuauaacaacaa	864.663	806.286	937.257	294.519	340.98	428.489		ucaugaggucauaugggacccauga	2300.57	1806.97	1931.45	1438.12	1377.11	1721.41		agggaugugccacacacccu	3042.18	1352.09	1540.74	1360.96	1978.07	1185.55
auugcaucuaaggagcaau	986.845	761.914	511.683	513.701	659.503	237.851		uaaagaggauuucccuuua	7033.01	7662.9	9959.76	5383.05	6500.38	5375.69		uaaagaagcgauauggcgcucuuua	5271.81	7285.21	4651.33	2100.01	2846.65	2459.19
auacaucugcaacagaguau	3553.69	2791.62	2488.94	1573.77	2934.39	2196.58		caacgagauucuaucgaauccguug	1442.51	1268.66	1262.8	1329.29	863.709	1279.46		acugagaggaacuuaccuccagu	4635.89	5511.85	4999.53	3217.73	3417.71	4169.65
CCAUACGCAUCACCCAUGU	942.031	920.6	763.898	952.625	742.548	637.908		GAACCAGUUUAUAAGGAAACGGUUC	2356.99	1679.42	2526.32	1292.4	2056.88	1582.97		uaacacauuuauugggaaauuguua	7301.17	3675.89	7719.82	1966.38	2945.11	3412.98
uuaccagaaaauaugguuucgguaa	1419.46	501.148	782.062	634.951	515.154	282.094		uaaggaguuugugaacaaacccuua	2915.31	1208.61	665.007	1732.76	1912.01	1360.38		guagaaauuuauuuguaaauucuac	9494.45	1057.23	383.616	1900.31	336.577	680.425
ucagaaggucauaugggaccucuga	1539.68	509.481	700.963	556.56	438.802	487.151		uugcaggcgucccgccgcaa	1439.06	1607.36	1266.04	1287.85	1252.06	1380.61		uaaccacuauauauggauaggguua	3041.31	2514.39	2629.56	1490.14	1575.98	1285.47
uuucgacaauauauggauugcgaaa	1551.33	1821.19	1254.54	596.765	887.827	1110.19		aagggaguuucuguggaaaccccuu	2271.95	1352	1237.02	1773.64	1034.04	1704.69		auaccacauuauauggaauggguau	4106.85	2214.17	2999.43	3239.97	2179.55	1893.3
cgaugauuuuauauggaaaacaucg	3677.57	2936.01	2722.76	2239.9	1713	2683.32		acaugaaugucauugaacaucaugu	4184.67	3809.62	4620.89	2430.7	3253.09	3263.47		augcaugucauaaugacagcau	2510.07	583.622	1389.24	513.934	1053.95	659.088
ggaggagcccauaugggggcccucc	1022.6	509.702	686.497	758.566	866.836	477.836		cgaguaguugauauggcaacacucg	1767.97	1593.83	848.557	1355.45	947.536	868.474		ucuacagcauuagcguaga	3603.68	3153.98	6573.4	1963.65	2494.45	2113.96
ucaugaaaauuguucauga	2090.77	863.635	715.849	426.11	490.491	177.533		UAUGGAGGUGAUAUGACACCCCAUA	1575.92	1586.69	1147.65	1341.05	882.408	1444.77		uaaagaguuaauauuguaaccuuua	3880.98	1347.74	2202.93	1405.83	784.356	1077.9
acugaagggauaugacccucagu	1238.5	1389.09	1436.48	324.547	789.832	1075.19		aucgaaguccgagacucgau	5064.88	5524.69	5534.15	3416.35	4999.14	4971.55		ugagaagcggauauggccgcucuca	2887.07	2120.18	1232.26	1586.19	1346.67	1102.11
cgaugaguguccauggacaccaucg	1029.95	895.905	446.467	591.266	460.849	552.381		aaucaagaccaagucugauu	4517.35	4979.36	5089.98	2495.07	2923.96	4067.94		augcaugaggaacucagcau	6339.5	2995.18	4883.83	837.588	2513.48	1458.62
acaugaaagcauugcuucaugu	2916.04	1857.57	2372.19	2175.19	1432.76	1978.72		caaggaauguauauggacauccuug	1404.31	1343.55	1161.95	1382.16	1230.95	1585.99		CUUGCACGACACGUCAUUU	4885.25	6498.74	3376.94	4021.9	4104.12	3356.96
auucgacuuuauauggaaagcgaau	1819.96	1753.26	1116.67	1873.88	843.806	1814.63		acuaagggcuaagcccuagu	1577.16	1827.3	601.454	976.651	1045.26	989.311		aagcgugguuaaaccagcuu	2362	2855.52	2576.39	1595.78	1505.44	1598.71
uaaggaguguuuauauacacccuua	1488.34	1159.56	1695.44	553.594	942.803	850.703		caucgcauguuaaacagcgaug	1979.79	1809.54	2158.84	1517.75	1674.09	1592.64		uaagggguuuuaggccaaacccuua	3225.02	2430.05	1064.57	1241.33	995.012	2506.48
aacucaggauuuccgaguu	3942.23	3281.11	3187.56	2234.91	2423.76	1618.02		augcaggacugaguccgcau	2857.52	4151.21	4188.08	2998.38	2977.74	2755.41		aagcaugucagagacagcuu	5536.19	5116.86	3088.79	2717.86	3792.31	2823.17
acaugagguguuacacccaugu	665.602	470.574	808.011	320.795	481.025	421.966		gugaacgguuaaaccgucac	1625.83	1743.61	1102.15	1649	877.227	1254.1		augucuaugucuaagacaagacau	2622.79	2871.79	2785.01	1611.5	1362.19	1479.34
aacaugaggauuacccauguu	1750.62	537.098	626.992	538.797	367.232	458.512		uaagguguuuucacuuaaacccuua	3891.04	10852.5	5915.46	2882.94	3913.32	2945.85		uaggcacgaauuaucggccua	2361.21	2462.8	1955.07	1920.21	2214	1418.82
augcaugucuguaacgacagcau	1406.07	981.344	1014.94	1474.87	1412.09	679.821		aaguaugccuuaggcaacuu	2021.99	1805.71	1170.63	1297.99	1462.23	1773.45		augcauggcugagccagcau	2633.22	1071.88	1153.78	1245.99	1186.01	359.762
auuagcaugucuaagacagcuaau	1620.65	1476.53	1487.22	1259.74	1206.09	1142.53		acaggaguacuaacccugu	2436.53	1643.36	1236.32	1320.7	1089.64	1448.19		acgcuggucugagaccgcgu	1943.38	1378.64	1352.71	1294.41	537.302	295.599
aauggcgauuacagggaaucccauu	1885.25	634.292	1298.79	1165.24	665.117	671.471		uaagggguuucccgggaaacccuua	1330.64	1233.15	739.385	1174.47	813.011	1611.55		caugcagucuuauaagacgcaug	4251.62	2781.92	2208.69	1929.71	1726.52	2293.25
CAAUGCGUUUAUAUGGAAACCAUUG	1457.98	1448.86	1066.98	527.447	551.508	1025.92		uaaggaguauauaccgauacccuua	2639.64	4162.07	3291.66	1559.64	1749.7	2338.29		ccaggaguauugacccugg	2164.45	650.57	2209.47	1107.63	1076.07	361.297
uaucgagaauauauggauuccgaua	982.908	942.497	1306.8	1381.87	973.002	401.529		augaauaaccaaguuaucau	2880.4	2519.33	3381.06	1672.07	1850.29	2971.37		acaugauguacauuaguacacaugu	2625.6	2849.98	1107.29	1197.22	1393.16	1248.14
uuaugcgucuuuuuggagaccauaa	1106.68	1288.79	493.633	599.582	435.57	619.951		uauccacauuauauggaaugggaua	2327.45	4304.74	3846.17	1629.77	1370.89	1558.28		acaugauguaauauuauacacaugu	3417.21	2634.67	2637.93	1873.72	2668.35	2357.7
uuaggauuaaacuugguuaaccuaa	888.06	715.439	549.57	589.776	395.661	520.214		uuggaugaguaacucaccaa	1675.84	2049.36	674.677	1314.68	935.007	1170.47		augcaucacacagugagcau	2703.17	2771	1702.36	1538.39	2442.79	1928.11
acuauaggaaugccauagu	1649.06	1221.78	447.217	1065.22	636.597	265.228		uaaggaguugguucugcaacccuua	1435.55	1692.54	1059.13	1316.89	661.802	1294.97		gaagccguuuauacgcaaacgcuuc	3497.57	2356.74	2125.23	2502.52	2491.78	2658.4
ucaguauuucauaugggaaaacuga	1405.53	2272.95	1025.28	1441.02	1121.89	1386.46		ggguacuucuaagaagaccc	1855.9	3187.66	1074.06	1512.64	1079.01	1236.68		acuguaaagcuaagcuuacagu	6602.72	1066.31	1130.44	1374.97	2252.25	587.369
acaugacguaauaugauacgcaugu	764.656	658.103	463.258	448.563	548.042	458.935		ucuugagcauucgccaaga	2349.67	1755.85	2806.62	2430.28	1796.77	1178.41		uaagggguuuaaacucaaacccuua	2375.58	2399.1	1699.01	2218.52	2108.22	1858.78
caaggagcguauauggacgcccuug	759.992	737.27	836.801	189.217	472.816	340.346		uauggaguuuauaugcaaacccaua	2434.3	1821.32	2823.37	2325.17	2622.68	2890.79		uuuggacuuaauaugguaagccaaa	3094.62	1006.08	1711.14	352.028	1207.76	1171.42
gucccagucuuagacuggac	1247.9	611.34	1072.91	557.259	440.363	328.209		ccgggaguucauaugggaaccccgg	1587.75	1717.95	1147.96	1419.78	1090.81	2090.75		auacagguuuaaaaccguau	5846.9	5780.14	3183.76	5512.87	4512.08	4148.33
acaugaggcacuuacccaugu	3820.25	2721.06	2852.3	3008.33	2701.35	2009.89		uaaggcuuuucaagagaaaaccuua	4569.94	8076.13	5465.55	4595.28	4479.17	4539.66		aaucgacauaauaugguaugcgauu	2727.73	2360.29	1967.55	1523.55	1981.26	1433.14
aggcauggcucagccagccu	822.87	442.572	758.234	395.849	248.456	292.239		auaagacaaguaugcuuau	2067.12	2795.17	1273.36	1291.62	1905.37	1174.06		ugaucagccuuagcgauca	2148.01	2141.19	459.431	1001.8	937.918	271.798
acaugaggggauguaucccccaugu	654.248	745.004	606.338	1279.82	364.367	301.86		augucaaauguuaacauugacau	1793.93	2961.8	580.651	1625.85	769.786	1099.43		acaugagggaacuccccaugu	6987.07	7882.42	3994.5	3272.52	4190.02	4140.18
acgagagcacuugccucgu	1931.02	539.293	914.358	943.603	438.335	476.626		acaugagcauuugccaugu	4728.95	8055.21	3792.77	3430.22	4263.12	3412.12		uucgagaacgcauuagcgucucgaa	2348.01	2725.47	1394.89	918.889	1459.82	1518.85
cacgaaauuuauauggaaauucgug	1195.23	1013.05	788.375	1023.05	734.192	879.504		acauacaugauucaugaugu	1811.02	1432.81	564.475	1454.94	667.11	1219.94		acaugagacgauaugacguccaugu	15310.9	11336.7	12425.9	6580.91	9325.75	NaN
cugcacggcaaagccggcag	869.468	856.453	1594.72	378.457	311.471	671.612		caugcauguuaaacagcaug	2245.3	1429.89	1634.92	1618.99	825.742	1200.29		aaacgacuuaauaugguaagcguuu	3359.33	2719.13	1454.05	1649.37	1806.58	1395.93
uaaggagaguuaugacucccuua	1836.48	1554.72	1858.22	1363.9	1506.54	1188.38		acaugacgagauucucgcaugu	2147.69	1552.03	1027.02	1943.01	1298.96	1666.41		aggcaugggcuacccagccu	3792.45	3040.25	2272.38	2072.19	2173.77	2770.36
agaugaagacuacucaucu	3400.37	1850.19	2411.21	1980.85	2171.5	1892.25		acaugacuauaugaagcaugu	1573.04	2084.36	1451.18	1473.03	1148.95	1048.67		acaugauagcauuaaugcuacaugu	7817.39	4584.45	7371.38	3100.61	5280.5	3525.31
uaagggguuuuaaccgaaacccuua	892.651	450.307	473.641	991.092	467.753	358.839		ucaagagaguuauccuuga	1801.06	1606.31	1352.16	1589.77	987.642	1317.63		uaaggcgauuacauggaaucccuua	3667.89	2123.53	3175.46	1836.98	2432.95	1927.1
augcaggugguacaccgcau	1304.51	857.559	786.415	1477.23	913.076	949.944		uaagcacaguaucaggacuggcuua	2596.09	3515.99	3777.67	2161.98	2537.42	2636.09		ucgcaugucucagacagcga	2196.97	2469.16	728.869	793.134	955.633	555.325
uaaggaguuucgugggaaacccuua	2540.32	823.962	1044.7	1716.24	994.284	913.339		acaucaaguuugcugaugu	1829.95	1623.28	1138.7	1234.66	835.187	1077.67		uaaggCguuuauauggaaacccuua	4590.41	4345.4	3693.25	2969.13	4213.97	3918.63
uaagguuauuagaaggaauaccuua	3481.88	2170.04	3186.37	1349.04	1757.09	1929.59		agacuagcuauuaagcagucu	2200.51	3027.18	1661.73	1744.49	944.548	1555.57		uuaggagcaucuaucuaugcccuaa	6685.66	5584.12	4459.11	4940.9	4474.31	4080.17
aaucgagauuauauggaauccgauu	1428.13	2861.18	1852.87	505.503	498.996	449.301		uauggaguuuaaguuaaaacccaua	2003.07	1875.17	2160.77	2454.21	1714.87	1570.42		uuuccaguaaauaugguuacggaaa	1882.37	594.793	1539.04	587.478	801.813	309.376
caggaaggugauauggcaccuccug	1209.51	670.859	636.722	426.409	630.78	219.301		ucagaaggucauaugggaccucuga	2116.78	2056.38	1299.4	3123.61	1163.2	1381.81		ucaguaaagauuacuuacuga	4769.83	4259.04	4695.04	3794.83	4202.32	3806
uaagguguuuuuuaagaaacccuua	965.511	645.077	704.858	526.495	496.005	633.375		AUAAAAGGAUCACCCAUUU	1781.28	1349.84	1624.58	1571.98	1435.1	1494.32		augaaucucauagagaucau	4059.38	3034.18	2598.71	2651.71	3475.76	2556.08
guggauguccgagacaccac	1697.58	557.037	824.106	772.45	556.136	598.287		uaagggguuuuauucuaaacccuua	1725.6	2432.93	1991.82	1578.88	1385.89	1133.11		uaaggucuauucauccauagccuua	2097.18	1147.77	2685.77	1881.11	2123.97	546.931
uaaggaguguaucaauacacccuua	1673.66	951.424	719.433	1708.22	614.427	603.865		uaaccagcauaucaggaugcgguua	2642.24	4661.62	2312.41	1472.33	2768.17	2495.31		acaugagagcauguaagcuccaugu	3145.98	2840.89	2846.15	1885.77	2890.63	3005.35
acuagaggaguacccuagu	1589.26	1324.86	867.575	383.556	1383.29	880.992		gucggagaauuaucccgac	2333.38	2781.19	2983.83	1676.87	2178.49	1648.31		acaugacgugauuacacgcaugu	4491.7	4959.55	4986.7	2728.14	3195.45	2353.36
acaugagggcauguaagccccaugu	766.88	640.674	565.133	369.121	829.289	560.585		uuaggagcaucuaucuaugcccuaa	3661.03	4440.69	4463.48	2298.49	2894.06	2569.2		uauguuguuuaaguggaaacacaua	4953.15	5928.6	3107.33	1438.96	2323.9	2191.28
augcaugcccucggcagcau	1022.73	714.904	984.136	711.621	383.928	553.14		uaagggguuuccacuuaaacccuua	2344.35	1792.53	2202.61	1837.93	1397.5	1732.12		agugcagguuauaaccgcacu	1573.94	1121.38	1689.64	1240.23	814.175	379.355
uuacgacuuuauauggaaagcguaa	1375.98	1053.46	1218.71	1076.85	683.776	996.978		uuugcagauaauaugguaucgcaaa	2788.54	7166.85	3528.63	2514.26	1947.25	2225.01		acaugauguacauuaguacacaugu	4625.5	324.719	223.67	2901.84	1024.21	310.631
uagggucuuuaucuugaaagcccua	1139.04	511.288	748.928	431.656	350.918	561.499		uaagggguuucacgcgaaacccuua	2867.79	979.52	1508.2	1588.58	1661.93	1656.35		augcacguuagcacggcau	2415.83	1100.22	1561.66	1394.85	610.319	343.149
uaagggguuucccgggaaacccuua	1012.47	1085.11	750.271	1598.87	781.988	224.038		uaauaagucgauauggcgacuauua	3303.06	3483.77	4022.56	2308.88	2353.61	2698.33		cugaaguuuuaaaaacucag	2889.14	2557.31	2336.43	2477.67	2127.48	2549.15
aaacgacauuauauggaaugcguuu	3116.09	4041.94	1556.94	1017.74	1017.55	1427.45		gcaagauuucauaugggaaacuugc	2418.66	1415.06	2007.74	1814.78	1562.64	2504.79		acaugaggauacggccccaugu	2639.55	2146.58	2175.25	2335.2	1554.61	1579.07
acuugaccauuuggcaagu	776.636	731.197	798.688	665.675	532.351	591.981		acugauagcuuagcuacagu	1551.39	1928.74	1297.61	1408.05	930.856	1043.91		auugcacuuaauaugguaaggcaau	2472.77	837.131	849.739	988.807	2284.91	393.943
uaagggguuuguugagaaacccuua	1318.72	756.3	1342.79	892.473	645.191	545.606		acuugaguaauuaccaagu	1122.52	1430.72	1108.08	1597.39	598.41	1049.6		uaagggguguauaaggacacccuua	3470.64	993.511	3467.24	2331.64	733.649	570.597
uuugcacauaauaugguauggcaaa	1542.13	1297.34	1146.34	2034.41	600.761	1180.61		ugaacaggacuaccguuca	3486.23	3269.47	3608.01	2012.87	2780.04	2021.23		uaugcacuuaaugguguaaggcaua	2273.37	1393.58	3001.59	1332.53	996.491	316.707
ugcagucuaagacgca	4561.67	3559.55	2976.92	3110.53	3301.06	3030.74		aaacaagcccaaggcuguuu	2060.53	3539.01	2336.68	1781.27	1344.17	1810.25		auacgacaauauauggauugcguau	5883.75	6366.13	4869.05	3876.7	5038.65	3716.18
uaaggagauuguauggaaucccuua	672.975	730.174	717.853	853.994	475.935	311.971		uaaggaguuuccggaaacccuua	2420.05	2350.68	3542.7	2617.78	2316.54	2451.06		ucagcggcuuacagugaagcgcuga	6715.33	327.693	1101.53	511.376	374.514	974.797
uaaggaguuugucgccaaacccuua	760.549	953.422	700.914	722.627	704.42	509.688		acauauagguuaccuaaugu	1539.33	1785.81	884.432	1410.34	745.958	1109.67		uaaggacgaaugcgccuua	2644.95	3206.39	2380.3	2201.12	2177.74	2243.71
acaacagcaaucgcguugu	1533.93	606.092	782.189	1455.95	580.508	904.998		ucgugaugaacacacacga	2339.25	1973.97	2119.45	1464.02	1179.26	1396.52		uaggaauuguauauggacaauccua	6697.49	6818.45	8076.43	4432.59	4789.78	4542.97
uugcaucuguaacagagcaa	1411.64	1023.61	671.813	837.87	655.377	790.301		uaacaugucguagacaguua	3157.14	4380.9	4264.65	2213.83	3027.05	3301.36		auccaggucccagaccggau	3244.55	1896.32	1355.19	1495.99	3062.79	1128.22
uugccacucugagagugcaa	1398.5	798.966	639.906	444.792	548.177	364.282		UAAGUCGGUUAUAUGGAACCACUUA	5639.14	11415.9	5447.45	5436.81	4557.12	2091.96		auugcaguauauauggauacgcaau	5418.29	6133.6	4927.11	3828.35	3088.51	3629.84
accccugucuaagacagggu	2977.6	634.147	1155.65	251.446	705.627	334.947		augcauauccgagauagcau	1655.24	1632.29	1233.64	1326.55	952.542	1087.66		ggaagacgaguucgcuucc	3167.92	1527.87	1387.13	1938.93	2291.05	1217.33
acagaaggcaauuuagccucugu	736.346	1445.71	463.724	562.466	299.863	229.465		uaaggaauuaauccuguaauccuua	1771.35	1999.19	967.261	1354.59	750.87	1382.22		acaugagacauguauccaugu	4962.7	2397.71	1872.62	1933.16	2375.05	1500.75
augcaucucccagagagcau	4655.21	3276.28	4073.77	2988.78	3468.89	3533.04		uaagguguuuuuuacuaaacccuua	2214.94	3670.32	2342.66	2184.79	1449.07	1994.3		uagggcguuuauauggaaaccccua	3638.71	2984.62	3845.34	1836.89	2718.09	2032.07
uaggagaguauagacucccua	2917.04	2849.82	2223.82	1615.55	1891.01	2028.91		gcuugagcaguugccaagc	2666.75	3666.55	3556.59	2223.98	2325.99	2189		cugagugauuacaccag	1788.14	3998.31	1522.25	1531.46	3015.21	1359.26
cgaguaguugauauggcaacacucg	1549.29	988.088	469.682	288.097	988.139	350.766		acagcaggauuuccgcugu	1554.6	1576.45	2386.62	1513.88	1284.95	1180.72		aagagaguuuaugugcaaaccucuu	4284.8	4153.38	4237.19	3256.99	3466.09	2812.79
augcaagucuuagacugcau	1484.92	425.367	969.218	380.004	371.697	401.741		AAUGGAGCUUAUAAGGAAGCCCAUU	2461.84	2147.66	3401.38	1717.85	1587.73	1232.54		ccaucaugaguacagaugg	3768.46	2630.63	2372.14	1796.21	2811.79	2157.08
aaugacgugauuacacgcauu	674.436	1106.09	580.474	691.468	626.936	133.497		agacgaccaauuggcgucu	3562.76	7002.6	5249.3	2574.45	3911.49	2146.41		gaugcaaauguagacauugcauc	3054.63	3243.31	1882.76	938.701	1019.98	794.64
uaaggaggagcgcuagcuccccuua	697.273	989.883	1211.15	671.915	670.937	568.438		uaaggcguuuucggcuaaacccuua	4833.59	6453.17	5157.52	3600.2	3038.51	3639.3		acaugaacgacauuaaucgucaugu	3960.05	1005.97	745.46	1371.06	928.995	108.592
uaagcaguggacacggccacgcuua	2231.05	1827.5	2137.31	1922.07	1278.87	1575.08		auacgacuaaauaugguuagcguau	1155.95	1043.32	1105.11	834.684	709.717	1247.1		acaugaaggguuacccucaugu	3505.25	4013.21	5856.74	2738.88	4550.73	2566.65
uaaaaauuuuaucagcaaaauuuua	2848.12	3091.75	3261.07	2209.45	1942.83	2090.16		auugcacauuauauggaauggcaau	2922.5	4118.22	4504.79	2828.03	3196.93	1894.02		uaaggcguuugguaagaaacccuua	4949.26	3102.98	4440.52	2746.35	3961.79	3682.36
acaucaauacuaaugaugu	1531	742.08	888.363	306.778	642.814	250.647		acaugaacgguuaccgucaugu	1588.37	2226.94	1606.59	2224.79	986.766	1316.82		aagcaaguguaacacugcuu	2685.3	2367.37	832.518	1543.37	984.766	1035
ucauuagugcauaugggcacaauga	1375.18	725.34	809.153	271.367	653.884	526.269		uugugaggaguacccacaa	2343.82	2275.83	2370.6	1365.01	1568.67	1821.17		uuaggacaauauauggauugccuaa	4418.15	846.108	1561.52	424.367	1119.89	981.327
gaauuagaauuaucaauuc	810.451	841.588	1628.75	301.016	497.904	332.388		aaugaggggauugaucccccauu	1891.55	2148.28	1786.58	1173.64	1037.59	1511.92		cugaagcauuagcucag	4797.13	2996.15	2961.09	2595.11	2540.62	2705.59
acaugauagcaguuaggcuacaugu	1173.64	1111.13	985.269	1092.79	1095.18	681.251		aagcaugucccagacagcuu	2367.46	2376.94	2152.42	1709.19	2104.56	1403.57		gggcacggauaauccggccc	8743.52	844.679	400.424	871.483	1371.78	1111.09
uaaggagcuuaauuguaagcccuua	1039.74	942.649	847.591	736.555	535.489	494.65		acaugaaagcauugcuucaugu	2737.6	2128.25	1464.73	1638.63	1574.32	2163.87		acucgaggaauacccgagu	3031.18	791.447	1928.37	1207.4	861.087	651.449
UCUUGAGGAUCACCCAAGG	1280.34	759.015	552.027	262.46	500.43	546.499		augcacaagcgauauggcgcugugcau	1637.93	1452.81	2343.68	1426.2	1222.21	1170.9		auguauggauaauccaacau	6916.86	4585.81	3286.25	4073.08	1870.49	1888.52
uaagguguuugguuagaaacccuua	4958.4	2264.66	2717.05	2953.35	2800.82	2584.33		agguaagucacagacuaccu	3338.15	3431.28	3878.25	2034.56	2252.84	2818.84		uauucuuuuuauuuggaaaagaaua	2213.96	2921.67	1862.81	1040.82	1535.31	1025.66
ggucauguccuagacagacc	801.595	792.652	701.426	502.366	594.407	369.646		acgcaugcuuaaagcagcgu	1146.7	1324.37	992.684	1220.58	652.141	1030.67		gacagaguuuauagagaaaccuguc	3555.89	659.12	2185.92	1472.81	1427.93	1923.35
acauaaggaauaccuaugu	2628.51	1583.62	1746.8	1847.31	2114.87	1860.74		acucgaggaauacccgagu	4047.46	5995.09	5159.31	2458.43	2981.17	3112.91		uucggaguaaaaaugauuacccgaa	3784.77	7321.91	4861.64	4467.15	3611.01	4936.68
augacacauuagcauggucau	678.071	706.948	1021.25	839.161	422.92	371.923		cuccccuuccaagaagggag	1923.43	1223.35	1504.4	1248.02	1674.43	1073.03		aauagggcauuagcccauu	10222.8	460.062	286.766	1487.01	671.723	340.767
uacgaaguguaacacucgua	3288.62	1163.37	1058.36	1376.28	850.155	969.415		augccauauguuaagacauaggcau	1922.32	1382.45	1314.2	1580.78	949.111	853.817		uaagggguuuggcgccaaacccuua	8982.2	387.928	997.128	1907.73	421.252	238.598
uggagauuuuauauggaaaacucca	853.873	662.097	607.975	745.146	604.211	500.926		gaugcagaugucaguacaucgcauc	1066.22	1557.46	816.795	1436.05	729.463	1097.13		ucuggaguguacaaggacacccaga	4622.47	7009.95	3456.21	2815.32	2109.18	2145.13
uaugcaauguguaaguacaugcaua	1015.4	776.746	716.675	1023.57	372.387	434.925		acuggaggaguaccccagu	2774.32	4560.91	3056.79	2073.58	2566.98	2327.25		gaaggaguuuacaaccaaacccuuc	3363.9	2305.39	2234.84	3341.78	2783.78	2220.79
uaaggagcuaauagcauagcccuua	1204.44	739.058	472.243	180.038	809.556	667.73		uaagggguauauaucgauacccuua	1660.05	1552.3	1584.64	1827.4	1629.18	972.686		augcauguagcauacagcau	3013.26	2071.97	1608.46	1781.89	2527.01	1998.09
aagcaucgcucagcgagcuu	639.41	437.676	589.219	487.671	486.802	240.746		acaugaagguuuaaccucaugu	1837.2	1477.6	1192.9	1768.73	1225.72	1564.7		aaaucagcacuagcgauuu	3658.34	1469.7	756.368	954.693	918.059	1204.98
gugcauggcaaagccagcac	2036.13	669.711	734.078	514.05	559.296	513.636		cuucaguucuaagaacgaag	4324.53	6901.41	8701.8	5122.35	6017.2	5773.87		uaacggguguauauggacaccguua	2397.98	1817.38	2284.82	1408.02	1449.17	1768.5
aagcaugucuuagacagcuu	771.73	546.65	902.771	1580.06	295.153	586.699		uaagagaguuauacuccuua	3016.66	4484.06	3504.35	2715.1	2961.42	1798.98		uaagguguuuaaucacaaacccuua	6614.95	7173.56	9426.46	4092.44	4736.24	4039.99
ucgcauguccgagacagcga	862.298	624.139	923.208	608.456	669.65	301.35		gaaggacuuuauaacgaaagccuuc	2284.83	3272.86	1408.74	1456.79	2195.31	2035.09		uuggaacacuaaguguccaa	3636.35	6029.04	2511.33	1850.05	3173.17	3201.3
augcaagguagaccugcau	1305.16	1572.51	1106.91	1118.65	1223.16	1692.23		acugaguaguuacaccagu	1899.33	3038.88	1131.5	1297.04	578.4	1523.77		uaucgacauaauaugguaugcgaua	3250.29	1505.46	1675.46	1757.37	840.984	519.846
UAAGGAGAAAAUAUGCUUUCCCUUA	5136.84	4908.12	3729.47	2292.42	1470.46	1269.33		gaauuagaauuaucaauuc	1882.63	1581.81	2638.03	2129.8	2652.26	3200.95		aaugcauaugguaacauagcauu	4269.55	3793.15	2114.6	2598.13	890.9	1852.85
aucgcaaaugaaugaacauugcgau	776.525	1168.99	625.42	574.074	500.042	495.727		ugauaaguggauauggccacuauca	1689.95	1339.72	976.802	1681.85	1456.9	1597.62		uaaggcguuuucuaacaaacccuua	4516.58	4228.97	3514.95	3024.23	3797.15	3119.75
uaaugagugcauaugggcaccauua	952.814	733.72	479.769	303.325	572.726	467.749		augcacucauaaugaggcau	1687.49	1433.67	1830.28	1194.06	1075.19	1398.83		uaugcaguauauauggauacgcaua	2770.71	2749.9	1648.47	1909.58	1612.62	1056.38
aaaccaguaaauaugguuacgguuu	2779.06	1311.74	430.323	2793.25	589.336	1012.14		augcaugucucuuaaagacagcau	2474.86	1886.27	2521.89	1658.01	2478.64	1212.14		GAuCuuuGuGAAGGAACCuuACuuC	3739.57	3786.01	3869.96	3903.79	3733.65	2683.74
acaugacggucauguaaccgcaugu	1088.83	557.185	776.81	1115.19	483.045	340.427		aucuaugucuuagacaagau	2180.61	2609.28	1990.69	1673.42	1340.97	1469.84		aauccagauaauaugguaucggauu	3610.7	3050.23	1890.97	1121.21	1362.35	2250.39
uaagggguuucagcggaaacccuua	1824.15	703.382	529.578	486.684	411.232	310.064		caagguguuucuagggaaacccuug	1518.87	1031.27	683.691	1246.01	890.418	1257.99		caugaagagauacucucaug	4403.89	4627.71	3680.53	3844.9	4365.09	2774.16
uaaugagccuauauggaggccauua	745.692	549.833	761.266	1004.44	395.968	450.866		uaaggaucaaaugcgguugaccuua	1845.16	2497.36	1514.41	1416.33	922.535	1745.7		CCAUGAGGAGAACCCGUGA	3173.21	3698.65	2224.67	2745.72	2461.71	2579.43
ucgguaauguauauggacauaccga	663.331	434.962	612.229	233.357	229.451	403.097		augcugucuaaagacagcau	1738.36	1502.13	789.431	1373.09	1218.35	1589.38		uaggaauauauauccua	2062.12	2487.89	1868.89	2194.23	1749.97	1621.75
acgguaggauuaccaccgu	1779.22	1560.42	1405.43	1509.73	1658.1	1200.86		UAAGUAGAAUAUAUGAAUUCACUUA	2198.78	1827.79	1904.02	2184.36	2303.92	1542.59		caugacgaacauuaguucgcaug	1288.96	3023.48	1794.9	1161.8	941.931	539.837
uaagggguuuuccuaaaaacccuua	492.934	733.118	561.287	356.882	493.286	447.723		uaaggaauagcauccuua	1981.02	1558.66	1037.89	1363.26	821.098	1273.39		acaugagguauuguacccaugu	3223.06	789.88	2011.71	1158.25	1230.5	694.683
aaugacaagauucuugcauu	935.347	460.657	618.431	277.217	401.024	550.41		acugcaaaugauaaaucauugcagu	2441.85	861.822	1684.74	1190.13	1215.58	1225.24		ugagaaucuuauauggaagaucuca	2536.2	2044.35	2234.68	1923.66	1664.14	1613.45
gggaaaguuuauauggaaacuuccc	1608.86	1788.35	1246.23	845.631	1292.15	756.296		acaugaaggcaguuaugccucaugu	1492.75	1422.06	1441.49	1220.17	809.809	1324.06		augccauauguuaaaccauaggcau	2782.94	597.96	2127	1290.86	692.087	1736.83
aaggacgauggcgccuu	2580.62	2530.07	2144.38	2405	2103.76	1734.11		gugaauugcuaagcaaucac	1873.71	619.347	738.959	1451.64	911.562	998.756		gcaugauuuuauauggaaaacaugc	6926.11	9183.3	5680.41	6305.53	4538.54	4286.52
auaugagcacuugccauau	3504.65	3171.89	3093.45	2582.22	3580.58	2604.42		uuaggaguuuuuauguaaacccuaa	4644.69	7357.07	7984.79	3638.81	4538.76	4101.35		uaccaacacuaaguguggua	4823.33	7298.08	3896.19	2724.76	3842.67	1782.18
uaaggagauuauauacaaucccuua	2024.8	2569.26	2355.54	1831.22	1902.9	1085.07		aaaugagcaguagccauuu	5004.59	7825.21	4016.44	2916.45	3902.99	3937.43		uaagguguuuugagaaaaacccuua	5289.48	2500.01	3014.56	2638.24	3243.53	2591.1
uagggagauuauacagaauccccua	788.246	571.04	567.628	271.773	433.084	413.619		gaauaaguccauauggggacuauuc	1575.86	1596.77	1571.15	1367.27	1829.79	1774.12		ccacgagaauuauccgugg	2637.28	2916.56	681.611	2067.94	554.225	818.168
aagcaucuccuagagagcuu	1561.63	776.627	682.982	614.1	883.983	524.093		uaaggacaguaauacugccuua	2298.29	3288.46	3814.13	1583.11	1728.18	1566.97		gaggguguuuaaguauaaaccccuc	3121.44	1005.43	1130.03	919.136	1667.2	1090.75
acaugaguaauaaccaugu	2323.9	554.141	1413.47	355.299	562.15	510.156		ACUUUAGAAUCACACAUGU	1549.65	1283.04	2412.26	1901.36	1142.9	1029.92		auggcaugcuaagcagccau	9845.19	1331.55	479.84	1840.92	2007.49	320.169
uaagggguuuuaaccgaaacccuua	499.078	1276.35	627.07	381.402	539.243	365		uaggaaaguuagacuuccua	2141.16	1443.2	1619.86	1516.54	1826.24	1288.5		ucaagaaaaauuuucuuga	4492.11	2342.28	4491.81	3341.85	3714.53	2391.88
acagagagcacuuacgcuccugu	1653.44	2132.56	1790.09	1637.07	1638.31	2189.92		acagauauaauaugguauacugu	2538.62	2861.83	2929.77	1974.66	1670.79	1784.03		augaaugucugagacaucau	4759.1	5156.14	4372.47	5251.22	3771.74	3323.83
auccaagacagagucuggau	1531.04	690.738	903.454	1082.51	536.742	778.7		uaaggaguuuaaggaaacccuua	2413.78	2147.76	2551.69	2180.07	1421.81	1354.56		ucguaaguguauauggacacuacga	4010.13	622.918	3540.04	730.146	1105.12	209.961
auacuugauuacaucaguau	1564.07	860.322	416.35	283.138	892.088	708.382		acaugaggaauacccaugu	1984.21	3340.7	2211.53	1661.45	1222.52	1262.9		cagagauuucauaugggaaacucug	4409.61	1154.87	3042.1	2138.56	887.26	932.857
gugcaugacacagucagcac	1412.97	447.521	717.484	550.948	355.06	241.114		UAAGGACCUAAUAUGAUAGGCCUUA	1717.18	2427.15	913.831	2168.42	888.119	2046.71		ACGUGAGGAUCACCCACGU	10633.9	11285.4	9333.19	7626.6	8266.92	5086.14
uaaggcguuuacugaaaaacccuua	1523.56	1133.63	1354.27	929.681	1308.01	973.909		augccacuuaagagggcau	1928.38	2051.45	1927.49	1594.64	1365.32	1572.09		augcagucuauaaauagacgcau	2668.36	1840.08	1496.21	1121.53	1073.57	2302.21
ACAUUAGGGUCAGGCAUGU	810.793	631.149	913.02	791.751	975.478	621.327		ucauaaggauucccuauga	2403.85	1877.57	1165.39	1507.72	1844.94	1766.94		augcaggucugaaccgcau	4429.33	4109.1	3576.6	3133.25	4089.66	4243.88
uaaggaguuugaauauaaacccuua	1259.25	1223.17	1138.43	710.061	1068.06	964.352		aagggcgaauuuauggauuccccuu	2121.75	1910.38	2657.6	1386.78	1515.4	2001.53		uaaggcguuuacauggaaacccuua	4895.49	6145.45	3471.49	3130.43	3839.88	3454.36
augcaacucuaggagugcau	901.954	591.493	682.602	1066.8	520.999	584.599		cuagagaucgaagauccuag	2059.58	1811.16	852.719	1684.38	927.78	1137.42		uacagaguuuaaagggaaaccugua	3613.57	7136.35	3546.23	2567.59	3324.79	1191.41
acaugaggaauuacccaugu	1768.76	1374.81	1170.9	1276.3	1242.08	1291.52		ucaggaauugauauggcaauccuga	1541.82	2973.58	1052.02	1017.86	689.423	1334.37		uaaagcguggauaaggccaccuuua	7645.52	5987.44	6280.69	4733.36	4943.91	4614.9
gggcaugccauaggcagccc	1923.44	506.416	1060.79	223.884	421.006	318.939		caaugcguuaggaugguaaccauug	1307.23	1167.98	2213.04	1356.43	985.032	1227.93		acauacaugauucaugaugu	4170.14	341.784	575.532	901.663	472.861	218.888
cuaaggauuauauggaaccuuag	1960.97	742.518	567.493	622.883	366.071	274.722		acugauuaguuagaacagu	1895.95	1472.3	1793.59	1684.77	1446.51	2099.13		uaaggacaguauaacugccuua	3076.74	2446.84	3652.87	2700.75	1499.24	1677.66
uaugcauauguauacauagcaua	1624.51	1380.2	1034.39	1391.64	704.448	564.126		ugcggagugcauaugggcacccgca	3208.76	987.584	711.903	1589.46	1328.26	2639.17		uaaugagugcauaugggcaccauua	2749.04	2105.49	2440.34	1615.24	1524.81	1870.2
acgggucccuaagggaccgu	964.796	464.267	699.304	517.96	711.558	632.654		acuucaugacuccagaagu	3983.68	5504.81	5079.74	3163.87	4716.64	3665.73		acaugaauauguaaaucaugu	2734.29	2191.22	1059.18	2711.09	1345.75	682.982
ucaugucgaaugcgcauga	1562.05	1095.14	281.289	622.156	422.457	705.271		auccgucauuaaaugaggau	2149.96	1779.43	1041.51	1328.89	1313.75	850.759		augacauaugucugaacauagucau	2579.72	3270.8	2558.8	1726.26	2042.11	1429.7
acaucaagacugcugaugu	1844.43	503.353	516.865	208.103	514.458	346.322		aaacuugucugagacaguuu	3458.17	5223.86	3299.71	2583.47	2934.12	2437.07		ccgugaguacucaccacgg	3353.86	682.223	1066.49	913.448	1006.49	0.237644
gaaggagcguauauggacgcccuuc	759.061	718.928	867.233	979.262	357.617	598.417		augcagaugcuaacaucgcau	1708.09	1643.31	604.302	975.932	1143.68	1437.83		gcuucacaacuauggaagc	2318.72	1873.66	1289.6	1812	1529.09	1591.71
uaagagaguauauggaccucuua	1372.5	1104.18	1132.47	729.846	888.106	547.459		uaaggggauuacuaugaaucccuua	1383.31	1182.26	1025.41	1813.17	811.833	1282.13		gcaugagcucauaugggagccaugc	2661.14	2073.12	1749.84	1243.38	1871.77	1080.76
gcaugagcaauagccaugc	2403.2	883.676	1241.48	635.909	549.857	813.076		uacauaggucauaugggaccaugua	2529.14	2896.35	1145.83	2209.14	817.459	1606.77		caaggagcuucuauggaagcccuug	4319.07	3316.99	3420.56	3797.37	3757.81	3658.59
acugaacgcuuagcgucagu	1168.92	570.149	769.054	450.022	416.166	1034.9		auggaucucccagagaccau	2753.75	1279.01	1594.8	2051.03	1488.68	1481.79		uaaggaauuaauccuguaauccuua	5688.03	616.024	NaN	383.128	1215.63	0.282568
uaaggaguuuaugcgcuaaacccuua	1021.86	529.556	575.605	1036.92	579.902	739.841		cacgaaauguauauggacauucgug	1460.08	1524.89	788.81	1297.64	854.079	1346.26		uagggaguuuacauugaaaccccua	2874.07	2502.17	2385.66	1344.86	2616.83	340.878
gcauaaauauuaauuaugc	982.526	593.23	676.891	1440.22	708.548	314.007		uaacgacuaaauaugguuagcguua	1436.58	1540.71	1399.37	1010.15	871.6	1426.89		aucgcaccuauagggcgau	2841.56	1009.39	2353.96	896.802	1907.38	318.379
acuugugucuuaaccaagu	5606.77	3191.01	4347.17	3955.38	4675.62	3655.32		acaggacuauguacggauagccugu	2447.64	2695.46	807.888	1415.41	936.855	1914.91		aauggaguaaauaugguuacccauu	1743.51	1378.46	1287.56	603.516	792.194	712.531
acaggaccaguuggccugu	1494.14	475.347	391.67	561.766	734.579	254.519		uaaggaguuuauaaaacccuua	1467.37	1549.08	2112.97	1249.81	1172.98	961.393		acaugagauguuacauccaugu	5683.14	3343.46	2561.43	1649.71	1523.86	3026.19
caaggaggguauauggacccccuug	1028.66	928.484	547.265	816.459	637.613	241.648		aucccugugacacacaggau	1700.22	1860.14	1058.15	1454.27	924.379	1623.46		ACCUGAGGAUCACCCACCU	9171.83	8712.52	8239.62	5755.56	6852.82	4782.1
acaugaauauaaucaugu	3967.91	3013.81	3546.17	4157.34	4058.18	2827.64		uauccaguuaauaugguaacggaua	2919.27	938.129	659.553	2007.82	1310.78	1860.76		aauagcggauuaccgcauu	4223.82	NaN	3985.94	0.0734922	595.426	2.02242e-06
acaugagacgauacguccaugu	539.807	874.747	441.514	557.479	373.459	206.844		aucuaggugauacaccagau	1722.63	1146.33	1127.08	921.704	1096.23	930.678		uaagguguuuaucugcaaacccuua	3182.12	2460.53	2364.92	1528.99	2217.17	2103.76
auggauguacaauacaccau	2129.34	1491.77	1655.38	799.843	1183.48	1498.97		ucaguagugcauaugggcacacuga	2381.18	864.497	1264.84	1359.51	742.033	1330.47		uaaggaguuuccagagaaacccuua	4616.2	3727.18	2657.24	3951.48	3003.16	2683.92
guaagaguaaucaccuuac	1176.33	654.043	442.346	409.633	813.198	301.021		uuuggaggaauaccccaaa	4383.65	3065.42	4760.2	1642.14	3265.7	2457.01		ccaggagucccuaugcggacccugg	3049.91	987.161	1083.58	810.474	1686.04	825.313
acaugagggcaguuaugccccaugu	1782.27	1531.29	1262.92	503.368	509.383	1341.02		augacugccuagggcaucau	2066.28	1211.66	1139.45	1419.13	1045.8	1509.98		augcaugucucugcagacagcau	5363.04	2903.35	2908.24	2777.33	2483.07	3912.78
augcaacaugauaacaugugcau	1135.01	1123.52	878.612	1426.21	341.052	295.336		uuacgacauaauaugguaugcguaa	1885.54	2815.54	1499.48	1681.61	1220.5	1016.01		ucagagcguaacgccuga	3142.97	538.015	449.792	513.035	926.317	810.933
augcaugucacacugugacagcau	772.677	1123.88	747.628	380.22	588.193	491.01		ucaaaagucuguaaggagacuuuga	2087.6	2801.36	944.01	1310.87	967.1	1052.16		uaagaaguuaucaugguaacucuua	2893.33	3163.13	3329.57	2418.18	2193.98	1054.98
caaauaguacuaacauuug	696.454	473.556	428.314	932.18	320.579	316.477		acaugaguguuuaacaccaugu	1572.65	1644.71	855.828	1379.66	1603.67	1040.36		uaagcagucuaucacgagacgcuua	3627.47	2301.25	3589.76	2248.42	2260.96	2299.39
ugcauguuaaacagca	1191.16	896.08	571.337	1332.39	604.876	364.828		gagcaugucgaagacagcuc	1959.64	1857.14	1440.78	1557.93	891.884	1143.55		aauggaguuaacauaguaacccauu	3337.53	3864.43	2437.78	1543.92	1901.04	923.942
UAGGGAUAUUAUAUGCAAUACCCUA	1107.79	649.651	933.021	462.935	412.702	740.739		uuagcaguauauauggauacgcuaa	1826.88	1049.33	1274.44	1839.95	1259.62	1880.25		augcacauauaauauggcau	3531.45	3658.68	3829.19	1694.8	2774.29	1860.22
acucgaggauugcccgagu	1356.98	745.873	791.629	1035.08	725.502	762.687		acggaugacaaagucaccgu	1592.21	3695.77	1031.32	1535.4	871.819	813.237		aacugagaauuauccaguu	5470.64	7135.17	4968.07	2085.6	3520	2169.71
augagagauuacuccau	886.686	1099.24	1034.11	939.361	754.634	808.486		uaaggaguuucaucgcaaacccuua	4122.86	5677.98	6615.47	2483.43	4905.46	2820.37		augcaauguucaagcacaugcau	3558.36	2742.82	2459.21	1888.49	3127.61	2605.34
uaaggacaguuaggacugccuua	1102.87	558.778	323.714	353.547	382.309	480.506		uagggaguggauauggccaccccua	982.766	1062.13	762.915	918.037	527.416	1275.1		uuggaugugacacacaccaa	3468.65	2579.89	2263.78	1762.56	2204.04	2316.69
gggcacgugacacacggccc	869.828	664.825	597.76	351.282	373.733	916.603		uaagcacauuauucggaauggcuua	2953.97	5537.63	4119.79	2295.03	1940.01	1883.98		acauugagugaauuaucaccaaugu	3188.79	1825.79	2386.28	2561.24	2129.56	1015.23
uaaggagaguuagacucccuua	321.453	1187.72	1028.81	302.287	869.898	430.196		uaauuaggucauaugggaccaauua	1860.03	1180.6	1147.84	1773.26	861.656	1401.85		uuagaagucuagagucagacucuaa	2709.18	1995.39	1305.46	1103.81	1086.19	474.423
aaggaucucuaagagaccuu	2596.01	1329.91	902.424	570.306	899.544	1063.42		uaaccacuguggauggacaggguua	1072.26	1803.83	1488.09	1262.31	1354.94	1032.69		acaugauggguuacccacaugu	3475.89	3887.99	2774.94	2263.77	2319.18	2362.63
auagcaucuaagagcuau	1179.43	919.711	374.835	278.267	725.703	492.014		aggcaauucuaggaaugccu	1355.73	1123.88	929.221	1123.28	713.288	1119.78		acugucaugucuaagacagacagu	3272.01	1209.93	1428.55	972.038	847.508	1170.56
uugcaucacuaagugagcaa	1188.74	1022.97	684.712	290.777	705.433	299.122		ucaggagguuaaaaugaaccccuga	1353.65	1625.33	1146.62	1297.6	957.059	987.138		augaugcuaagcacau	5469.36	960.577	174.788	NaN	461.631	331.969
augcaagacugagucugcau	978.068	614.641	712.357	377.11	1233.77	544.219		ACAAGAAGAUCACCCGUAA	2000.18	2219.54	2939.14	1528.07	1318.84	1925.56		uaugcaugucuaagacagcaua	2451.65	2375.62	2890.06	1015.47	2289.06	1002.86
ucacaaggauuuccuguga	1033.04	1067.62	633.758	350.571	489.823	310.406		augcgugugccacacagcau	2022.9	1350.11	1468.19	1732.06	1084.41	1456.34		ucacgaacauucgucguga	4019.58	572.78	429.39	1445.95	923.732	360.154
augcaagucgaagacugcau	1631.36	555.264	493.094	560.581	1301.72	678.078		UAAGUACUAUAUAAGGAUAGACUUA	4959.3	10337.6	4350.64	4970.81	5457.88	2197.73		UAACGCGUAUAUAUGGAUACCGUUA	2528.17	1911.79	1189.47	970.633	963.445	1159.62
uaaggagaguuggacucccuua	2330.05	668.618	1274.67	482.765	998.363	700.294		augcagauguauacaucgcau	1188.2	1289.7	934.717	1071.19	850.536	1319.78		ucaucacuaguuaggauga	1471.78	1135.21	1959.72	769.395	1454.2	1083.25
ucgucagguuuuccgacga	816.861	583.038	636.241	769.988	1065.65	498.158		augcauaagagacuuagcau	2091.69	1730.87	2457.96	1604.39	1273.02	1344.87		ugucaugucccagacagaca	4453.19	4433.37	3256.1	3388.48	4790.99	2794.34
uaauaaggucauaugggaccuauua	868.292	840.382	517.237	533.72	433.321	429.17		aggcaugucucagacagccu	3322.75	3892.68	3795.23	2284.7	2926.01	2923.06		gggcauaucuaagauagccc	2977.87	3398.66	1690.31	1678.31	1762.13	2208.62
ugaaggaguauauggacccuuca	1769.16	427.52	835.947	500.346	521.145	571.541		augcuacauguaaucaugagcau	1482.46	1684.5	1565.77	1272.92	1210.04	1869.48		aaugcagauaauaugguaucgcauu	2942.78	1608.54	2949.26	1716.8	1259.12	1849.36
uauggaguuuauauguaaacccaua	1113.98	550.078	905.281	454.502	675.413	408.864		ugcuuaguuuauauggaaacaagca	2582.5	1791.44	1138.72	648.863	1008.4	1531.27		auucaccuccaagagggaau	2827.65	3897.47	2114.42	1848.01	1035.05	1254.8
uaaggaguuagcucgcuaacccuua	1755.72	535.423	1390.54	1322.81	459.214	133.862		gaugcgauucuaagaacgcauc	2075.99	1279.44	2116.94	1713.79	1489.05	1621.85		agcagaggauuucccugcu	1880.83	1043.7	1885.54	1547.49	1479.78	1687.35
aaugcacaugcuaacauggcauu	2467.51	2896.86	2144.22	2517.86	3037.96	2083.04		ccgcauggcuaagccagcgg	1590.24	1727.52	1266.82	1791.01	1287.31	1134.51		acaugagugauuaucaccaugu	5723.5	8047.12	6389.19	4113.17	4658.32	3721.6
acaugaagguuuaaccucaugu	603.595	437.981	597.909	628.964	601.167	314.026		acugcacuuaauaggcagu	1999.35	1410.1	1200.96	1174.43	479.555	1680.18		uaaggagauuaaguggaaucccuua	5307.96	5247.75	2906.47	1761.8	4373.95	3238.44
gcaucaguaauaacgaugc	614.27	977.64	879.768	263.037	483.813	203.601		uauagaguuaugauguuaaccuaua	1569.44	2635.7	1172.76	1435.94	2257.2	1591.54		uauggacauaauaugguaugccaua	3946.21	1682.01	1981.05	1509.87	2058.51	2100.84
acaugacggcauuagccgcaugu	994.306	670.802	654.311	575.175	327.899	393.086		acugaaggauuaccucagu	2218.14	2193.43	2743.68	1980.76	1396.86	1516.18		acucacguauaauacggagu	2722.4	2469.15	2602.29	1081.07	2279.86	1426.82
acaugacgacuccgcaugu	2277.45	1367.94	1967.15	1710.94	1797.47	960.768		augcaugucaggcacugacagcau	2764.8	2326.66	1832.68	1473.93	1124.84	1973.41		uaaggacgaaggcgccuua	3490.27	1922.84	2030.48	1700.78	2060.07	1960.86
augaacgccuaaggcgucau	1618.56	403.241	883.569	346.89	336.597	804.567		uaucgaguuaaucugauaaccgaua	2001.89	1105.39	683.225	1299.77	734.82	1137.82		uaaaggaguuuauauggaaacccuuua	8034.08	6806.82	2311.67	5348.61	1097.98	2056.9
cuucauggauaauccagaag	853.526	641.017	654.66	595.139	451.398	540.888		gugcagucuuaaagacgcac	1705.25	898.686	856.593	1067.15	356.637	1158.69		acgaauaucuaagauaucgu	3717.6	4346.7	3326.9	2286.11	2846.02	1886.92
gcgugagaauuauccacgc	1219.51	494.209	1272.73	527.142	433.25	440.156		uaagaaguaggcucuua	7863.14	10653.7	12813.9	6777.43	8952.29	5992.85		aucgaagacuaagucucgau	2646.2	2460.72	1483.42	1442.34	1362.82	983.894
agaaaugcauaaugcauucu	2339.07	1933.75	2012.96	1641.05	1560.28	1305.28		uaugaaguuaauacaauaacucaua	1391.96	1194.94	1159.17	1372.44	920.43	1320.54		ucauaagguguuccuauga	2275.85	2076.2	2065.63	1486.71	1913.66	1316.13
acaugagaaguguccaugu	2317.64	2430.48	1101.58	1164.48	1018.36	1346.61		cugcacgcgguacgcggcag	2110.87	857.775	692.29	1853.57	999.19	710.704		UCAUGAGGAUCACCCAUGG	3133.97	2323.77	1912.15	1803.71	2950.73	2094.03
uaucgacauaauaugguaugcgaua	652.394	756.958	880.729	383.456	439.271	250.488		ccagaagguuauauggaaccucugg	2080.38	940.274	1557.04	2161.44	1343.44	2058.95		ggaugagguuauauggaacccaucc	2518.04	816.74	538.692	826.107	1468.11	526.981
UAAUGCGAUUAUAUGGAAUCCAUUA	2166.07	3337.35	2640.41	3174.89	1386.25	1246.88		uacuaaauuuauauggaaauuagua	2821.13	8061.66	2038.04	2144.28	1740.19	1718.4		augcagguagaccgcau	5326.03	3538.91	3664.87	4995.57	4455.35	3597.37
aaugaucauugacauu	812.223	646.838	681.281	788.016	646.151	709.377		uaagguguuuggcaccaaacccuua	2584.26	2653.32	3534.51	2140.76	1808.24	2277.07		auugcaacgcuaaagugcaau	10113.8	411.832	857.623	788.749	2148.08	NaN
uugccuguaauauacagcaa	999.106	422.097	607.873	683.095	712.588	315.24		uauggagaaaauaugguuucccaua	3085.27	5120.59	4135.76	1818.52	1489.88	2529.45		uucggaguaaaaaugauuacccgaa	4701.45	773.295	4425.61	2331.02	376.687	335.318
uaaggguuuauauggaaaacccuua	1103.25	1043.75	532.853	435.831	608.771	637.835		uuaccacuauauauggauaggguaa	2260.69	1347.93	1041.07	1402.61	1128.07	1065.13		gugcaauuacaauaaugcac	1974.84	2430.27	2599.74	1997.09	1524.31	1269.69
gucuaaugcauuagcauagac	1091.72	1302.73	839.301	1231.1	933.808	452.271		auagcuauguuaaacaagcuau	1588.79	1805.67	1634.13	1345.82	1411.33	1689.99		ccgcaugucaaagacagcgg	2334.42	1423.21	1582.38	1156.25	673.765	565.366
caaggaagucauaugggacuccuug	2393.51	705.098	617.618	904.13	819.467	619.557		caaugcgccuaucuguaggccauug	1880.99	1769.66	1036.75	2015.78	1337.55	900.866		acaugcggguaacccaugu	4537.72	6363.36	6634.45	5497.01	5356.22	4266.62
cgagaaauugauauggcaauucucg	1186.7	615.056	784.533	1139.59	543.007	671.618		cugcaggacgaaguccgcag	1871.98	1084.74	1407.18	1828.06	933.465	1326.31		ucauuagucuauauggagacaauga	2665.97	1725.68	1642.33	1709.27	1754.27	1018.26
acugcagcuaagcgcagu	1129.95	675.46	690.13	279.284	716.04	793.729		cuucaaggcuaugccugaag	2015.5	1306.36	1774.33	1367.85	851.502	2786.84		auccagugcaaggcacggau	3765.43	3423.42	5256.93	3521.48	3036.5	3412.28
ccgcgagaauuauccgcgg	1420.27	463.243	645.597	722.314	815.342	700.845		cgcuagagccauuaggccuagcg	1997.22	1204.31	1146.38	1823.75	1814.71	1131.76		augucacaguauuaacuggacau	3547.78	3551.64	4783.8	3370.53	3908.4	2693.21
gcgugaggaauccccacgc	1086.88	540.544	585.075	340.748	740.568	317.976		uaagcacaaaauaugguuuggcuua	7398.43	8012.2	5954.34	3163.5	7028.1	4221.17		gcauguggacuucccaugc	3120.99	2031.01	1451.65	1521.07	1385.12	1760.85
uuagcacauuauauggaauggcuaa	1459.43	1245.23	1348.4	1335.75	867.38	901.464		uaaggagcuuaauuguaagcccuua	1774.52	2269.45	2304.57	1556.47	1097.36	1989.54		acauguggcucacccaugu	3802.64	2876.15	2490.49	1331.1	1523.63	1664.32
aagcgaguuauuguguuaaccgcuu	615.507	868.913	680.131	327.309	953.711	393.745		UAUUGCCGUAAUAUGGUACGCAAUA	1232.88	2516.64	1218.57	1017.89	855.294	1219.11		acacgacgaauccgcgugu	2945.53	3008.67	1822.51	1902.63	2947.47	2015.85
agggcugucuaggacacccu	678.255	662.041	620.716	333.683	469.407	356.641		ccgcaagucccagacugcgg	2003.06	1736.22	1239.33	1256.54	757.873	1122.13		cggcagauuuaaaaucgccg	3266	3522.37	2768.49	1834.4	2961.59	2918.93
acugagaagauacuuccagu	2973.86	934.846	1024.24	1911.72	568.332	675.95		caaggagggcauaugggcccccuug	1725.4	1544.28	1069.55	1444.72	956.878	1040.74		acacgauuauuaaacgugu	1638.02	1981.88	1585.23	980.002	448.026	226.586
augccaaauguagacauuggcau	870.106	1060.82	712.213	1128.87	695.434	982.228		acggauguccaagacaccgu	1592.62	1315.01	1232.59	1599.94	604.005	1037.19		accucaggaguuccgaggu	3031.83	4775.63	2564.12	2375.36	2539.42	2477.75
uacggaacucauaugggaguccgua	581.097	597.061	540.751	1005.48	623.321	274.619		guacaagucccagacuguac	3082.54	6045.55	4108.94	3332.6	2876.7	2103.28		augcaagucucagacugcau	2609.57	2780.93	1645.93	1196.46	1552.09	908.953
augcagucuauaaauagacgcau	1471.95	703.286	979.674	1005.56	536.143	401.921		acgcauguccuugacagcgu	2409.81	1530.05	1267.81	1219.24	665.868	1699.38		aguaauggcuaagccauacu	5795.82	4180.51	3168.72	3457.25	2754.5	3018.03
aaagcagaauauauggauucgcuuu	4438.83	2585.91	3051.49	1286.54	1079.31	648.01		uuaggacuuaauaugguaagccuaa	2116.49	2503.86	456.236	1079.2	524.179	1051.09		gugcagaucuaagaucgcac	2832.72	3080.21	1370.31	1785.2	1892.68	1816.92
aagcguguguaacacagcuu	1021.25	803.137	1315.39	778.888	730.311	922.828		gugcaaguguuacacugcac	1251.65	1522.08	1048.31	1479.31	1032.85	1274.82		accuaagcaguagcuaggu	2025.31	3476.17	1942.09	931.46	647.296	165.875
ucaggagauugcauggaaucccuga	758.066	834.612	338.648	376.028	747.004	245.566		acauuaggacucccaaugu	1770.22	1572.48	948.185	1324.7	911.601	1030.44		acugaagcuuuagcucagu	4411.88	684.667	342.618	1879.37	1572.11	406.639
aaggaucacuaagugaccuu	1377.36	553.637	787.805	708.09	658.912	682.354		augauugucgaagacaucau	1746.8	5260.92	1022.91	1970.22	1137.92	1843.23		acaucaccacuugggaugu	2053.18	3235.96	2062.19	2432.72	2425.78	1852.95
acaugaggauuuagcccaugu	1003.23	837.536	957.213	677.168	592.471	596.76		aguaacaucuaagauguacu	1512.41	1115.62	1141.66	1107.42	397.132	1263.94		auggaugucacagacaccau	3336.42	3319.38	1868.31	2005.29	1312.3	2046.1
acaggaggacugccccugu	701.764	1028.7	703.821	467.516	698.379	537.793		uagggaguaaguaucguuaccccua	1889.9	899.783	1001.78	1384.49	1426.01	1134.6		uaguauuccgaaggaaacua	4755.6	7545.7	4625.48	3435.65	4350.41	2881.58
gugaaugguccaaccaucac	679.079	731.178	576.865	864.886	532.113	357.436		uaagggcucuuaauggagagccuua	895.102	1281.03	924.944	1289.08	732.181	896.52		aaucauggcaaagccagauu	4016.15	3126.74	2473.77	3262.06	2254.25	2495.47
acgugacgaguccgcacgu	718.127	941.809	640.259	283.963	489.018	343.313		cgucacgucuaagacggacg	1836.04	2477.05	792.214	1263.61	945.462	1798.22		UGUGGACUUUAUAAGGAAAGCCACA	4557.79	791.376	1886.09	1009.62	846.256	1292.32
ucaugaggacuccccauga	693.873	973.2	761.573	536.687	592.432	369.401		aucgcagucuaagacgcgau	2212.37	2541.92	3339.54	1907.48	2905.27	1436.19		uuaccaguauauauggauacgguaa	5189.09	2950.44	2252.08	2986.82	3619.78	2454.95
uaugguguuccccugugaacccaua	1437.58	637.072	775.728	203.016	608.725	218.723		gugaauugcuaagcaaucac	2198.77	2469.51	2711.81	1520.53	2764.97	1909.85		uaagggguuucuuuugaaacccuua	2293.36	3732.51	1028.18	969.48	909.094	146.634
acgcaugucacugacagcgu	461.648	1055.87	670.092	585.195	398.414	420.425		ACAUGAGCAUCAGCCAUGA	1729.41	2738.21	1032.94	1536.84	1362.28	1228.16		acugagcgacauuagucgccagu	2490.36	983.467	748.168	1023.96	1613.51	497.719
uaaggcguuugacacgaaacccuua	4606.46	4801.01	3900.04	5087.22	3269.24	4165.86		uaaggagauuuuaaggaaucccuua	2314.95	1117.44	1080.36	1313.55	1320.71	1474.95		augcacaucgaagauggcau	5548.7	2652.65	2606.78	2930.45	3426.31	2288.36
augcaugucguaagacagcau	2331.82	1261.86	1502.22	999.18	1283.8	1036.13		uaagguguuugguuagaaacccuua	3713.5	3106.43	4775.91	2751.13	3499.1	1956.31		augcacuuuauaaaggcau	2326.95	899.776	920.113	1092.9	1188.52	1180.84
acaugagguauuaacccaugu	360.513	1225.13	532.528	468.031	417.043	623.807		cugcacuuauaauaaggcag	4253.85	4177.23	5497.82	4134.71	3731.89	2994.67		acaagaggauuccccuugu	7238.33	6276.29	4198.84	4396.69	5507.41	2819.92
acaugaggggauacccccaugu	1201.28	568.101	1120.61	562.949	429.807	353.209		auguaagucguagacuacau	3720.7	2569.23	3021.59	1938.57	2537.45	2670.63		caugcagguaauccgcaug	1908.61	615.499	2637.33	1287.06	800.834	396.223
guaaggauuauauggaaccuuac	747.436	778.441	552.703	444.941	551.165	691.521		aaccauauuuagaauagguu	2968.25	2131.29	1523.5	1759.01	1697.74	1112.66		gucgauuucucagaaacgac	2578.86	2499.87	1569.92	1632.65	1694.23	2388.43
aagcagaucguagaucgcuu	1916.79	1267.85	1553.71	1153.49	1474.18	1414.87		acaagacaacuaugcuugu	6436.06	7416.42	8183.64	4034.13	4634.18	4379.45		augcagcuaaagcgcau	2367.67	2919.56	4589.5	1776.91	2686.41	2368.58
uugcaggucguagaccgcaa	1371.31	563.752	740.013	388.232	709.929	387.296		augcuugugugacacagcau	1663.75	1806.36	1167.44	1963.49	1578.27	1328.91		uacaugaggauuacccaugua	5159.34	423.013	NaN	1097.46	494.644	3.05662e-06
uaaggaugauggcaccuua	1498.21	658.976	914.029	576.681	611.043	1089.78		guaguaauuuagauugaaauacuac	1510.68	2547.86	1857.48	1522.77	950.221	1603.87		aggcaucggggaccgagccu	2986.95	2265.67	488.103	1761.23	758.126	195.23
uaaggggcccauaugagggcccuua	548.018	610.832	897.738	267.82	498.434	314.771		aggcauguuuuaaacagccu	1393.84	1210.69	1323.11	1971.63	1914.66	1775.45		auagcauauguauacacauagcuau	3279.93	2660.46	3036.41	1969.46	3067.55	2175.78
gggcaugccuaaggcagccc	797.018	1154.81	642.516	943.251	636.949	607.705		aaaggacuaaauaugguuagccuuu	2144.89	922.835	913.814	1615.15	874.631	1582.12		AAUGACGAGUAUAUGGACUCUCAUU	4364.22	2814.49	1868.96	1583.27	1899.41	2640.98
ccgugaguauuaaccacgg	1393.93	1529.32	1474.73	808.757	1229.18	1127.94		augcauugcugagcaagcau	1535.28	1127.27	1118.1	1271.8	1258.39	1448.59		augcauggacaauccagcau	1971.33	2196.86	1719.82	843.915	1703.7	1414.55
uugcaucucugagagagcaa	1082.12	489.973	695.974	663.727	677.474	715.871		uuacaugucaaagacaguaa	1566.35	1105.99	1365.49	2688.69	575.561	1743.12		uaaggagcugggcccuua	4964.49	3782.38	3608.34	3937.13	3471.97	3121.67
uauggaguuuuuaugaaaacccaua	1131.15	620.476	661.855	617.678	497.291	507.016		cgaugauuuuauauggaaaacaucg	3653.58	5950.02	7503.37	2726.64	3146.38	3008.39		uaaggcguuuauuuaaaaacccuua	2226.3	2245.43	1075.26	1643.2	1779.99	1140.36
augcaugucauuaacagacagcau	527.738	1399.1	622.375	583.331	304.469	314.881		uugcacaucggagauggcaa	1565.06	2034.46	2013.38	1762.77	895.696	1117.21		aaggaagccggaggcuccuu	3717.95	1174.37	1628.64	1466	1153.27	1438.19
auggcagauguaagcaucgccau	588.105	550.999	764.72	304.92	449.381	287.456		gcgcacguuuaaaacggcgc	1848.25	1511.98	1948.77	1701.16	1691.54	1688.51		CCAUACGCAUCACCCAUGU	2930.49	2354.36	2119	1959.81	1485.16	1692.12
aucggcagucuaagacgccgau	1184.03	653.236	644.088	407.877	1053.97	306.471		CACAAGAGGUUCACUUAUG	6369.96	3163.64	6170.19	2697.95	4332.15	2878.56		gugguugcgucacgcaccac	2689.55	1956.85	1550.75	1212.99	1020.89	963.94
uaauuaguugauuaggcaacaauua	1644.43	751.316	2353.62	295.759	580.126	1193.56		agucaugcuuaaagcagacu	2046.16	1508.32	1111.06	1438.86	1189.48	1409.87		aaugagaggauuaccuccauu	2819.86	1956.02	1475.4	1621.45	1911.24	1621.98
uaaugucuuuaaugugaaagcauua	1895.08	584.714	756.978	824.801	437.028	581.089		auuccaguauauauggauacggaau	2055.07	2113.33	2394.96	1553.74	1171.07	1820.03		gucgauaacuauaauaguaucgac	4499.99	2361.24	3538.01	2071.63	1324.94	1804.53
uaggagaguuaugacucccua	892.897	514.831	730.808	1187.13	507.87	249.212		acaagaugaguacacuugu	7526.66	8354.51	6723.64	4757.34	7112.34	6392.9		uaggaagacuaagucuccua	3441.87	928.687	1105.97	882.015	1581.14	998.999
uuaggagaaaauaugguuucccuaa	1223.38	1145.29	549.149	785.215	592.366	1123.2		aguucagcauuagcgaacu	1698.18	1862.53	1110.27	1085.44	2386.09	1216.37		uaaggaguuugucgcaaaacccuua	3957.95	3165.34	1837.87	2204.62	2797.94	2789.97
uaagacaguauuacugcuua	2134.62	2526.15	2123.49	2230.75	1664.99	1590.81		ucagggguuuauauggaaacccuga	1813.23	1510.08	1324.77	1727.68	1063.84	1594.38		acaacacgauuacgguugu	4455.3	4225.6	3945.22	3204.24	3737.47	1869.1
gcaagauuucauaugggaaacuugc	914.011	592.418	500.955	773.151	780.254	307.474		acaugagugcauucaagcaccaugu	2052.69	1274.85	839.525	1294.77	702.537	1453.92		UAACGAUAUUAUAUGAAAUACGUUA	2826.68	1948.97	4578.93	2014.13	1431.12	1310.19
cuggaugucugagacaccag	1135.58	1188.95	880.88	1048.94	379.823	294.757		acaugcaagcgauuacgcugcaugu	1449.17	1401.51	1334.08	1280.84	1414.6	1057.16		auccaacaguaacuguggau	3039.43	2538.49	2341.62	1708.57	2011.01	2032.13
augcaacauguauacacaugugcau	721.662	1465.78	285.424	697.517	499.153	487.505		caugaguuuaaccaug	1764.82	2380.81	1986.43	1919	2098.24	2325.66		ugagauguuuauauggaaacucuca	2648.08	3991.35	2386.42	2739.66	1647.2	847.838
auaaacgucuaagacguuau	758.763	1190.91	552.467	292.595	451.744	371.855		acgcgugucggagacagcgu	1459.31	1355.89	813.39	1693.78	954.455	2117.89		auaccacuauauauggauaggguau	2202.61	1762.08	1984.77	1148.05	1964.25	1270.52
auagcagaauauauggauucgcuau	4890.7	3967.72	3209.93	4026.66	1614.16	1152.84		aaacgaggaauacccguuu	3413.7	4125.35	4437.26	2482.71	3591.9	2188.78		augccacaugauaacaugggcau	2445.49	1863.3	2257.98	1365.73	925.741	1195.72
uaaggaguuucgcacaaaacccuua	2962.9	2419.48	2418.01	2107.61	1913.94	2627.26		acagcaguauuuacgcugu	2103.08	1582.92	2096.29	1602.27	1645.21	1725.98		uacagagucuauauggagaccugua	3004.49	1768.28	1871.23	1407.56	2163.12	1264.7
uugcaggugcaacaccgcaa	1270.62	589.259	455.509	213.718	554.481	555.503		aaccaucacgaggugagguu	1560.35	1230.73	706.722	1609.81	1115.84	1188.83		aaagcacuaaauaugguuaggcuuu	3412.06	485.003	1282.62	672.635	1171.91	175.057
cauagagaauuaucucaug	3294.57	2368.58	2179	2168.06	2125.91	2457.11		gcgugagcauuugccacgc	1181.75	1581.58	1203.38	1146.86	1062.24	877.39		uauggaguccauuugcggacccaua	2616.34	864.978	2351.7	738.425	759.892	167.696
uaaggaauuugauccuua	3768.1	3681.68	2848.93	2839.85	3185.21	3469.17		uaaggaaguagcuccuua	1590.71	1594.93	865.107	948.282	1090.88	1696.29		aacgaucacuaagugacguu	1696.68	2729.8	1285.07	938.511	1703.29	1474.07
augcaggagugacuccgcau	1150.93	698.047	715.059	803.667	576.16	612.146		UCAGGAUUAUAUAUGAAUAACCUGA	3164.7	1536.07	1271.77	1112.37	2981.26	1557.26		aucgaugucucagacacgau	3206.4	2292.27	2186.84	1472.66	2407.15	1961.79
uaagggguuucgaccaaaacccuua	1065.29	730.561	563.785	804.74	513.382	360.446		uaauguguucauaagggaaccauua	2591.08	1959.87	2825.32	2186.18	2948.87	1443.86		ucagcaggcuaaauagagccgcuga	2337.47	1001.87	1448.03	830.562	1826.47	501.262
uaagguguuucgagugaaacccuua	1251.83	521.731	535.853	979.928	550.254	414.604		ugaagaguguaugugaacaccuuca	1045.46	1653.68	1815.02	1017.98	811.589	1188.16		ugaugauugcauaugggcaacauca	2948.09	2849.8	2132.49	1408.7	1871.99	2008.1
agcauaaauaugguuagcu	1174.7	479.573	862.312	250.673	667.777	181.371		aggcacgugugacacggccu	1377.85	1771.96	1539.09	2360.36	2365.54	2577.94		uuucaagucguagacugaaa	3879.46	3040.37	3967.63	2030.44	4245.73	2776.36
ggcaaucauaugggaugcc	1069.86	1032.2	1393.69	1001.35	1149.6	530.754		agaugacaaauaugcaucu	6048.89	8233.4	8254.29	2922.11	5059.71	4076.24		uaaggaguuuauauggaaacccuua	5470.31	8217.83	4003.7	4410.36	4435.85	3429.52
uuccaguucuuagaacggaa	476.256	644.768	811.091	619.667	557.757	569.19		uaaggcgucgauauagcgacccuua	1811.83	2431.8	2962.74	1608.27	1841.25	1832.14		cggggauguuauauggaacaccccg	3023.38	1849.46	1259.37	1449.65	990.131	1083.49
uaaugagugcauaugggcaccauua	1667.79	1527.39	906.057	1368.54	496.481	887.939		uaggauuuaaugguaaaccua	2498.24	2502.43	2098.42	1300.39	1281.69	1630.19		agguacguauaauacgaccu	2678.63	2284.37	1577.97	1080.68	1647.39	1313.31
agagauaucaacgauacucu	1375.48	761.551	1053.7	1281.45	1150.41	858.412		ugggagcucuuagagcccca	1113.39	1855.89	842.767	1233.88	598.507	1047.75		cgacaugucuaagacagucg	3566.15	1591.06	408.877	941.19	1581.56	302.11
ugugcaguuccucugugaacgcaca	1022.02	499.977	1051.02	213.28	916.649	246.914		ucgcgaguaguaaccgcga	1899.02	1455.55	1009.32	1464.99	1123.92	1879.58		aaugcacaugcuaacauggcauu	2643.37	1892.78	1549	1146.04	788.502	1552.29
ggagaaggugauauggcaccucucc	686.676	955.225	765.409	425.471	538.426	222.719		uuucauguccuagacagaaa	1751.43	1770.44	1886.26	1790.61	808.533	1237.83		acaugacaugauucaugcaugu	3780.02	3085.83	2347.65	2256.49	3566.59	3301.66
ugaggaguuuauuuggaaacccuca	1370.83	1224.79	1074.75	1008.71	1693.52	1283.24		auccauguccuagacaggau	1310.24	1621.75	1577.4	1154.02	895.886	1228.06		acaugagguauuguacccaugu	6398.48	7670.66	5725.65	4566.2	5004.55	5504.01
uaaccacuauauauggauaggguua	1213.54	919.808	623.477	776.411	726.485	693.964		uaaggaguauauacccuua	7580.54	11635.2	7330.65	6334.01	6582.24	5619.45		ccaagacgagugcgcuugg	3127.23	2106.58	1427.72	1218.16	2610.23	858.316
gcgugaguuuauauggaaaccacgc	882.088	558.926	882.574	249.34	635.219	213.54		acgauagcaauagcaucgu	3278.81	560.663	607.615	1676.03	994.212	1279.22		acaugagggaauuauccccaugu	1302.46	1777.19	2313.14	1915.03	925.507	884.849
uuagcacauuacaagaaauggcuaa	647.867	1812.78	935.076	389.255	587.224	890.7		aagcaagucugagacugcuu	7597.81	7708.95	9792.12	5309.51	6584.47	6422.98		auugccauuuaaaaggcaau	3701.81	3411.37	2844.89	3051.32	3941.21	3935.59
uaagggcguuauaggaaacgccuua	1393.59	774.536	790.969	679.021	534.675	369.781		auuaacgugauacacguaau	1439.41	2257.04	1825.42	1394.88	1581.87	1503.09		aucgcagucuaagacgcgau	3725.55	3590.12	3075.79	2488.47	4197.2	3162.03
gcccaagaauuaucugggc	878.179	597.168	561.135	329.287	576.531	244.721		gcauuggaauuaucaaugc	7613.35	8552.54	6587.89	5415.29	6402.7	5404.06		caugcauaugauaaaucauagcaug	3242.58	914.459	1517.35	741.95	486.218	1259.66
uaaggaguuuaaccugaaacccuua	703.857	514.005	681.981	352.253	742.486	418.079		auugcagauaauaugguaucgcaau	3202.55	4214.85	3625.44	2253.95	2643.22	2432.41		uaaggcgguuauaugcaaccccuua	2839.45	2652.68	5102.13	2886.98	2339.8	2934.1
[truncated: 15,424 more rows]

## Sheet: Figure 2d
PCP log R.score	MCP log R.score	QCP log R.score
-8.69611	8.44082	-64.273
-61.922	-4.749	2.67812
[truncated: 12,225 more rows]

## Sheet: Figure 3c
PCP with PP7 GC	PCP with PP7 C		MCP with MS2 GC	MCP with MS2 C		QCP with Qb GC	QCP with Qb C
[truncated: 3,113 more rows]

[truncated: 11 more sheets: Figure3d, Figrue4b, Figure4c, Figure5a, Figure6a, Figure 6d, Figure S1, Figure S4,  Figure S5, FigureS6, Figure S7]
